# Supplementary material for: The genetic architecture of floral traits in the woody plant Prunus mume
Source: Nat Commun. 2018 Apr 27;9:1702. doi: 10.1038/s41467-018-04093-z (PMC5923208; doi:10.1038/s41467-018-04093-z)
Supplement: Supplementary file 4 — Supplementary Data 1 [file 41467_2018_4093_MOESM4_ESM.xlsx]

## Sheet: Supplementary Data 1
Supplementary Data 1. General resequencing information for mei and Prunus accessions, including 15 wild accessions, 333 cutivar samples and three related Prunus species, including P. sibirica, P. davidiana and P. salicina were also sequenced.
Sample No.	Raw data			Clean data		Map information			SNP calling
	Library_ID	RawDepth (X)	RawBase (Gb)	CleanDepth (X)	CleanBase	Rate	AllCov	AllDepth(X)	SNP Number	SNP ratio
					(Gb)	(%)	(%)
1	wHAIPI000836-54	18.9	4.5	16.4	3.9	94.8	93.5	16.4	2057589	0.0086
2	wHAIPI000835-55	18.1	4.3	15.8	3.8	94.6	93.4	15.8	2263780	0.0094
3	wHAIPI000834-56	25.2	6.1	21.8	5.2	91.7	94.2	20.9	3421063	0.0142
4	wHAIPI000833-57	20.8	5	18.2	4.4	95	93.4	18.3	2048617	0.0085
5	wHAIPI000832-58	19.3	4.6	16.9	4.1	94.3	93.6	16.8	2055280	0.0086
6	WHAIPI000916-105	18.8	4.5	15.5	3.7	90.8	93.5	14.7	2053103	0.0085
7	wHAIPI000831-59	18.2	4.4	15.9	3.8	93.4	93.2	15.7	2570809	0.0107
8	wHAIPI000830-60	18.8	4.5	16.5	4	94.8	93.4	16.5	2060565	0.0086
9	wHAIPI000829-61	20.5	4.9	17.5	4.2	94.3	92.9	17.4	1964986	0.0082
10	WHAIPI000934-106	14.9	3.6	12.6	3	91.3	92.4	12.1	1979483	0.0082
11	WHAIPI000919-107	16.7	4	13.9	3.3	91.8	93	13.4	2039257	0.0085
12	WHAIPI000940-108	20.7	5	17.2	4.1	88.1	93.8	15.9	2070770	0.0086
13	wHAIPI000828-62	19.7	4.7	17.1	4.1	94.5	93.3	17	2206231	0.0092
14	wHAIPI000827-63	19.3	4.6	16.7	4	94.4	93.5	16.6	2223484	0.0093
15	wHAIPI000826-66	22	5.3	19.2	4.6	94.9	93.3	19.2	2035052	0.0085
16	WHAIPI000944-109	16.3	3.9	13.8	3.3	93.7	93.3	13.6	2195537	0.0091
17	wHAIPI000825-67	20.2	4.9	17	4.1	94.6	93.4	17	2106409	0.0088
18	wHAIPI000824-68	21.7	5.2	18.7	4.5	95	93.2	18.8	1926656	0.008
19	WHAIPI000921-111	17.2	4.1	14.3	3.4	91.1	93.3	13.5	2442489	0.0102
20	WHAIPI000932-113	21.1	5.1	17.8	4.3	75.8	93.1	14.1	2045044	0.0085
21	wHAIPI000823-70	18.3	4.4	15.5	3.7	94.8	92.7	15.5	1909101	0.0079
22	wHAIPI000909-71	23.6	5.7	20.4	4.9	95	93.4	20.5	2035967	0.0085
23	wHAIPI000897-72	20.2	4.9	17.6	4.2	95	93.2	17.6	2029727	0.0085
24	wHAIPI000873-73	36.4	8.7	29.5	7.1	94.7	94.8	29.4	2286531	0.0095
25	wHAIPI000891-74	21.1	5.1	18.6	4.5	94.9	93.6	18.6	2093819	0.0087
26	WHAIPI000914-169	23	5.5	18.9	4.5	81.4	94.1	16.1	2507779	0.0104
27	wHAIPI000884-75	21.4	5.1	18.4	4.4	90.6	94.3	17.4	4009316	0.0167
28	WHAIPI000926-129	16.4	3.9	14	3.4	87.3	93.6	12.5	3895927	0.0162
30	WHAIPI000923-13	21.4	5.1	16.1	3.9	87.1	94	14.5	3927313	0.0164
31	WHAIPI000997-98	18.7	4.5	15.7	3.8	93.7	92.9	15.5	2006925	0.0084
32	WHAIPI000998-99	15.7	3.8	13.5	3.2	94.1	93.3	13.3	2041743	0.0085
33	wHAIPI000906-76	18.4	4.4	16.3	3.9	95.1	92.7	16.4	1960843	0.0082
35	WHAIPI001158-100	17.9	4.3	16	3.8	95.1	95.4	16.1	1510536	0.0063
36	wHAIPI000898-77	17.6	4.2	15.5	3.7	95	93.1	15.6	2065124	0.0086
37	wHAIPI000876-78	17.9	4.3	15.8	3.8	94.9	93.3	15.9	2081512	0.0087
38	wHAIPI002079-113	18.4	4.4	15.1	3.6	95.3	92.7	15.3	1986657	0.0083
39	wHAIPI000870-79	19.1	4.6	17	4.1	94.8	93.8	17.1	2114963	0.0088
40	wHAIPI001554-98	20	4.8	17.3	4.1	94.2	93.5	17.1	2098730	0.0087
41	wHAIPI000892-80	18.4	4.4	16.3	3.9	95.2	93.3	16.4	2059618	0.0086
42	wHAIPI000877-81	21.6	5.2	18.6	4.5	95	94.4	18.6	2086805	0.0087
43	wHAIPI000878-83	26	6.2	22.5	5.4	95.2	95.8	22.7	1877654	0.0078
44	wHAIPI000874-84	21.5	5.2	18.8	4.5	95.2	94.6	18.9	2086137	0.0087
45	wHAIPI000867-85	22.4	5.4	19.6	4.7	94.7	94.6	19.6	2450401	0.0102
46	wHAIPI000887-86	19.6	4.7	17	4.1	95.1	93.8	17	1998510	0.0083
47	wHAIPI000879-87	15.8	3.8	13.6	3.3	94.7	92.9	13.6	1982941	0.0083
48	wHAIPI000901-88	21.4	5.1	18.4	4.4	94.7	93.7	18.4	2084943	0.0087
49	wHAIPI000893-89	20.9	5	17.8	4.3	94.7	93.7	17.8	2128472	0.0089
50	wHAIPI000907-90	20.3	4.9	18	4.3	95	94.8	18.1	2313730	0.0096
51	wHAIPI000871-92	17.6	4.2	15.6	3.7	95.5	94.1	15.8	2068162	0.0086
52	WHAIPI000999-101	16.1	3.9	13.3	3.2	91.3	93.7	12.7	2387294	0.0099
53	wHAIPI000882-93	20.1	4.8	17.7	4.2	95	93.6	17.7	2099794	0.0087
54	wHAIPI000880-94	21.2	5.1	18.4	4.4	94.8	94	18.5	2142297	0.0089
55	wHAIPI002080-133	22.3	5.3	18.9	4.5	95.2	93.6	19	2104794	0.0088
56	wHAIPI000883-95	20.7	5	18.1	4.3	95.3	93.9	18.2	2066412	0.0086
57	wHAIPI000881-96	19.2	4.6	16.7	4	95.2	93.8	16.8	2098551	0.0087
58	WHAIPI001000-102	15.6	3.8	13.2	3.2	93	94.4	13	2033862	0.0085
59	WHAIPI001001-104	17.4	4.2	14.5	3.5	91.2	93.9	13.8	2672161	0.0111
60	wHAIPI000894-97	20.7	5	18.2	4.4	95.3	93.1	18.4	1977855	0.0082
61	wHAIPI000902-98	18.8	4.5	16.6	4	95.3	93.7	16.7	2104697	0.0088
62	wHAIPI000890-99	20.7	5	18.4	4.4	95.2	93.9	18.5	2113476	0.0088
63	WHAIPI000907-66	17.1	4.1	13.4	3.2	91.4	93.9	12.8	2459568	0.0102
64	wHAIPI000868-100	24.2	5.8	21.1	5.1	95	93.3	21.2	2002937	0.0083
65	WHAIPI000903-74	20.4	4.9	16.3	3.9	92.7	93.2	15.9	2035550	0.0085
66	wHAIPI000908-103	20.5	4.9	17.9	4.3	95.1	93.8	18	2121273	0.0088
67	wHAIPI000904-104	19.8	4.8	17.2	4.1	95.4	94.1	17.4	2046596	0.0085
68	wHAIPI000872-105	19.8	4.8	17.4	4.2	94.9	93.3	17.4	2099813	0.0087
69	wHAIPI000875-106	17	4.1	14.9	3.6	95.3	93.1	15	1887692	0.0079
70	wHAIPI000889-108	19.9	4.8	17.5	4.2	95	93.6	17.5	1983339	0.0083
71	wHAIPI000899-109	20.2	4.9	17.6	4.2	94.6	93.1	17.6	2014135	0.0084
72	wHAIPI000903-110	22.7	5.4	19.8	4.8	95.1	94.6	20	2084332	0.0087
75	wHAIPI000869-111	20.8	5	17.9	4.3	95	94	18	1905768	0.0079
76	wHAIPI000866-112	20.6	4.9	18	4.3	95.2	93.8	18.1	2100859	0.0087
77	wHAIPI000905-113	20.3	4.9	17.7	4.2	94.8	92.9	17.7	1928544	0.008
78	wHAIPI000900-133	19.5	4.7	16.8	4	95.3	93.5	17	1997732	0.0083
79	WHAIPI001002-105	19	4.6	16.1	3.9	92.6	93.2	15.7	2000458	0.0083
80	wHAIPI000896-101	23.7	5.7	19.7	4.7	95.2	93.8	19.9	2070170	0.0086
81	WHAIPI001003-106	17.2	4.1	14.9	3.6	92.5	92.8	14.5	1984598	0.0083
82	wHAIPI000888-102	18.6	4.5	16.2	3.9	94.7	92.9	16.3	1988845	0.0083
83	WHAIPI001004-107	15	3.6	12.9	3.1	91.9	92.6	12.4	1963174	0.0082
84	wHAIPI001555-99	18.7	4.5	16.4	3.9	94.7	92.3	16.4	1849320	0.0077
85	wHAIPI000885-140	19.4	4.7	17	4.1	94.7	93.6	17	2089585	0.0087
86	wHAIPI001556-100	21.6	5.2	19.1	4.6	94.8	93.9	19.1	2158453	0.009
87	wHAIPI001557-101	16.8	4	15	3.6	95.1	93.2	15.1	2231542	0.0093
88	wHAIPI000886-142	19.9	4.8	17.3	4.2	95.1	92.8	17.4	1925304	0.008
89	wHAIPI000895-169	19.9	4.8	17.2	4.1	95	93.2	17.3	1929500	0.008
90	wHAIPI000941-13	17.1	4.1	14.8	3.6	94.4	92.6	14.8	1974896	0.0082
91	wHAIPI000942-14	16.8	4	14.3	3.4	94.9	93.1	14.3	2062427	0.0086
92	wHAIPI000943-15	17.2	4.1	14.7	3.5	95.2	93.2	14.7	2064143	0.0086
93	wHAIPI000944-16	16.8	4	14.5	3.5	95.2	93.2	14.6	2070731	0.0086
94	WHAIPI001005-108	15.7	3.8	13.2	3.2	91.5	93.2	12.7	2226638	0.0093
95	wHAIPI000945-17	16.7	4	14.1	3.4	95.2	94.1	14.2	1951208	0.0081
96	wHAIPI001558-102	19.2	4.6	15.4	3.7	94.3	93.1	15.3	2094977	0.0087
97	wHAIPI000946-18	12.8	3.1	11	2.7	95.1	92.6	11.1	2045028	0.0085
98	wHAIPI001559-103	17.8	4.3	15.8	3.8	94.9	92.5	15.8	1968289	0.0082
99	wHAIPI000947-19	16.9	4.1	14.5	3.5	95.1	92.1	14.6	1847472	0.0077
100	wHAIPI001560-104	16.9	4	14.7	3.5	94.8	93.2	14.7	2125009	0.0088
101	wHAIPI002081-140	17.9	4.3	14.6	3.5	94.6	92.4	14.6	1958144	0.0082
102	wHAIPI000948-20	17.4	4.2	14.7	3.5	94.8	93.4	14.7	2129798	0.0089
103	WHAIPI001078-39	16.2	3.9	14.2	3.4	89.5	93.1	13.3	2023565	0.0084
104	WHAIPI001079-40	13.4	3.2	11.7	2.8	92.4	92.7	11.4	2039698	0.0085
105	WHAIPI001080-41	14.1	3.4	12.4	3	90.6	93	11.8	1977916	0.0082
106	wHAIPI000949-21	21.7	5.2	19	4.6	95.1	93.2	19.1	1989630	0.0083
107	wHAIPI000950-22	20.3	4.9	17.8	4.3	94.9	93.9	17.9	2141877	0.0089
108	wHAIPI000951-23	16.8	4	14.8	3.5	95.1	92.8	14.9	2001095	0.0083
109	wHAIPI000952-24	20.1	4.8	17.3	4.2	94.7	93.6	17.3	2104240	0.0088
110	wHAIPI000953-25	23.9	5.7	20.8	5	95	93.9	20.8	2113783	0.0088
111	WHAIPI000960-40	15.8	3.8	13.5	3.2	91.5	94	13	2052703	0.0085
112	WHAIPI000961-41	19.7	4.7	16.9	4.1	92.8	95.2	16.5	2536893	0.0106
113	wHAIPI000954-26	19.4	4.7	16.8	4	94.5	93.8	16.8	2106595	0.0088
114	wHAIPI000955-27	18.5	4.4	16.3	3.9	95.2	93.6	16.4	2117271	0.0088
115	wHAIPI000956-29	17.7	4.2	15.3	3.7	95	93.4	15.4	2114964	0.0088
116	WHAIPI000962-42	14	3.4	11.7	2.8	93.5	93.6	11.5	1848382	0.0077
117	wHAIPI000957-30	21.6	5.2	19	4.6	95.1	94.5	19.1	2068127	0.0086
118	wHAIPI000958-31	16.9	4.1	15.2	3.6	95	93.1	15.2	2080777	0.0087
119	wHAIPI000959-32	16.9	4.1	15	3.6	94.8	93.2	15	2056740	0.0086
120	WHAIPI000905-75	19.9	4.8	15.8	3.8	92.8	94.5	15.4	2062960	0.0086
121	wHAIPI000960-33	17.9	4.3	15.7	3.8	94.5	92.6	15.7	1923433	0.008
123	WHAIPI000963-43	20.7	5	17.7	4.3	93.5	93.9	17.4	2069291	0.0086
124	WHAIPI000908-79	19.3	4.6	15.2	3.6	93.5	94.5	14.9	1907381	0.0079
125	WHAIPI000964-44	18.4	4.4	16.1	3.9	88.1	94.3	14.9	2057597	0.0086
126	wHAIPI000961-34	19.8	4.8	17.4	4.2	95.4	94.2	17.5	1936768	0.0081
127	WHAIPI000965-45	14.9	3.6	12.6	3	91.7	93.4	12.1	2048800	0.0085
128	WHAIPI000966-46	26.3	6.3	21.7	5.2	91.8	94.4	31.4	2094961	0.0087
129	wHAIPI000962-35	17.8	4.3	15.8	3.8	94.9	92.9	15.8	2005459	0.0084
130	WHAIPI000967-47	27.5	6.6	23.2	5.6	94.1	95.5	35.4	2018338	0.0084
131	WHAIPI000910-80	15.8	3.8	12.7	3.1	92	93.6	12.3	1981129	0.0082
132	wHAIPI000963-36	16.7	4	15	3.6	95.3	92.9	15.2	2033856	0.0085
133	WHAIPI000918-14	15.6	3.7	12.2	2.9	90.6	92.6	11.6	2036896	0.0085
134	wHAIPI000964-37	16.1	3.9	14.4	3.5	94.7	93.2	14.4	1984431	0.0083
135	WHAIPI001063-19	17.2	4.1	13.6	3.3	89.7	94.2	12.8	2048739	0.0085
136	WHAIPI000920-15	20.1	4.8	16.1	3.9	92.6	93.4	15.7	2028208	0.0084
137	wHAIPI000996-39	18.3	4.4	16.3	3.9	94.9	93	16.3	2004924	0.0083
138	wHAIPI001002-40	17.9	4.3	16	3.8	95.6	94.6	16.2	1966956	0.0082
139	wHAIPI001025-41	18.2	4.4	16.4	3.9	95.2	94.6	16.5	2059137	0.0086
140	wHAIPI000983-42	19.1	4.6	17	4.1	94.7	94.3	16.9	2441261	0.0102
141	wHAIPI001014-43	18.7	4.5	16.7	4	95.5	94.6	16.9	1895420	0.0079
142	WHAIPI000936-16	21.9	5.3	17.6	4.2	91.1	93.8	16.8	2256051	0.0094
144	WHAIPI000943-17	21	5	16.6	4	93.2	93.3	16.2	2011836	0.0084
145	wHAIPI002082-142	20.8	5	17	4.1	95.1	94	17	1872660	0.0078
146	wHAIPI001013-44	14.8	3.6	13.4	3.2	95.1	92.6	13.5	1991286	0.0083
147	WHAIPI000937-18	19.7	4.7	15.4	3.7	92.2	93.4	14.9	2006660	0.0084
148	wHAIPI000992-46	23.5	5.6	21	5.1	95.6	95	21.3	1911543	0.008
149	wHAIPI001015-47	22.8	5.5	19.4	4.7	95	93.6	19.5	2065828	0.0086
150	wHAIPI001012-48	18.4	4.4	15.7	3.8	95	94.3	15.8	2042629	0.0085
151	WHAIPI000929-19	18.2	4.4	15	3.6	90.6	93.2	14.3	2061532	0.0086
152	wHAIPI001018-45	21.7	5.2	19.3	4.6	95.2	94.5	19.4	2081431	0.0087
153	WHAIPI000945-20	25.7	6.2	22	5.3	91.9	94	21.2	2120109	0.0088
154	WHAIPI000946-21	17.7	4.3	15.3	3.7	92.1	94.4	14.8	2041539	0.0085
155	WHAIPI000947-22	15.8	3.8	13.7	3.3	86.5	93.8	12.3	2688350	0.0112
156	wHAIPI001020-50	16.9	4.1	14.4	3.5	94.6	92.6	14.3	2037634	0.0085
157	wHAIPI001000-51	17	4.1	14.4	3.5	93.6	92.4	14.2	1891701	0.0079
158	wHAIPI000984-52	21.7	5.2	18.3	4.4	94.8	94.1	18.3	2062412	0.0086
159	wHAIPI000988-53	18.9	4.5	16	3.8	94.7	93.7	16	2071119	0.0086
160	WHAIPI000948-23	18.8	4.5	16.5	4	92.2	93.9	16	2176447	0.0091
161	WHAIPI000949-24	20.4	4.9	17.8	4.3	93	93.5	17.4	2051365	0.0085
162	WHAIPI000950-25	17.4	4.2	15.2	3.6	90.7	93.3	14.4	2098342	0.0087
163	wHAIPI001021-54	19.1	4.6	15.9	3.8	94.4	93.3	15.8	2068059	0.0086
164	WHAIPI000951-26	15.1	3.6	13.3	3.2	93.5	92.8	13	2024892	0.0084
165	wHAIPI000981-55	19.3	4.6	16.3	3.9	94.2	93.3	16.2	2041278	0.0085
166	WHAIPI000952-27	23.6	5.7	19.3	4.6	91	93.4	18.5	2006116	0.0084
167	WHAIPI000953-31	20.9	5	18.5	4.4	94	94.6	18.3	1926157	0.008
168	WHAIPI000954-32	18.6	4.5	16.4	3.9	90	94.3	15.5	1911221	0.008
169	WHAIPI000955-33	21.1	5.1	17.4	4.2	92.8	94.2	23.3	2130939	0.0089
170	wHAIPI001022-56	21.8	5.2	18	4.3	94.2	93.4	17.9	2057383	0.0086
171	wHAIPI001561-105	17.1	4.1	14.8	3.6	93.2	93.8	14.6	2017054	0.0084
172	wHAIPI000997-57	18.9	4.5	15.6	3.8	94	93.4	15.5	2089161	0.0087
173	wHAIPI001008-58	18.5	4.4	15.4	3.7	94.5	92.9	15.4	2016392	0.0084
174	wHAIPI000994-59	17.2	4.1	14.5	3.5	94.9	93.3	14.5	2073136	0.0086
175	WHAIPI000956-34	18.8	4.5	16.4	3.9	93.2	93.5	16.1	2078835	0.0087
176	wHAIPI001562-106	18.2	4.4	15.4	3.7	93.6	92.4	15.2	2029844	0.0085
177	wHAIPI001563-108	18	4.3	15.7	3.8	93.8	93.3	15.5	2279819	0.0095
178	wHAIPI000989-60	15.6	3.8	13.1	3.2	92.7	93	12.8	2233234	0.0093
179	WHAIPI000957-35	16.5	4	13.7	3.3	93	92.9	13.3	2049197	0.0085
180	wHAIPI001004-61	15.6	3.7	13.1	3.1	94.3	92.9	13	2063796	0.0086
181	WHAIPI000958-37	16.6	4	14.5	3.5	91.2	93.2	13.9	2113527	0.0088
182	WHAIPI000959-39	18	4.3	15.9	3.8	92	94.4	15.4	2429261	0.0101
184	wHAIPI000986-62	15	3.6	12.7	3	94.5	95.2	12.7	1198766	0.005
187	WHAIPI001064-20	21.1	5.1	17.1	4.1	91.1	92.8	16.4	1958589	0.0082
189	WHAIPI001065-21	18.2	4.4	14.5	3.5	92.8	93.6	14.2	1955433	0.0081
190	wHAIPI001023-63	19.9	4.8	16.7	4	94.9	93.5	16.7	2077667	0.0087
191	wHAIPI001564-109	20	4.8	17.2	4.1	94.6	92.5	17.2	1921788	0.008
192	WHAIPI000968-50	25.3	6.1	21.4	5.1	92	94.1	31.2	2037056	0.0085
193	wHAIPI000998-66	20.5	4.9	18	4.3	95.3	94.3	18.1	2426893	0.0101
194	WHAIPI001066-22	17.6	4.2	14	3.4	91.1	92.7	13.4	2049077	0.0085
195	WHAIPI001067-23	18.2	4.4	14.3	3.4	85.3	93.3	12.7	3884446	0.0162
196	WHAIPI000969-51	22.8	5.5	18	4.3	88.3	94	16.5	3953226	0.0165
198	wHAIPI000979-68	14.9	3.6	12.5	3	91.7	93	12	3284984	0.0137
199	wHAIPI000995-70	21.5	5.2	18.3	4.4	95.2	93.9	18.4	1892151	0.0079
200	wHAIPI001019-71	17.9	4.3	15.5	3.7	94.8	93.1	15.5	2203261	0.0092
201	wHAIPI001565-110	21.1	5.1	18.4	4.4	94.8	93.4	18.4	2071414	0.0086
202	wHAIPI000991-72	19	4.6	16.1	3.9	92	93.7	15.5	3316402	0.0138
203	WHAIPI001068-24	16.1	3.9	13.1	3.2	85.9	93	11.7	3733786	0.0155
204	wHAIPI000982-73	20.5	4.9	17.4	4.2	90.4	93.5	16.3	3917123	0.0163
206	wHAIPI001566-111	18.8	4.5	16.3	3.9	95.3	93.8	16.5	1958641	0.0082
207	wHAIPI001005-74	18.1	4.3	15.4	3.7	94.8	93	15.5	2012016	0.0084
208	wHAIPI002083-169	19	4.6	15.7	3.8	95.8	93.5	16	1939973	0.0081
209	wHAIPI000978-75	20.5	4.9	17.4	4.2	95	94.4	17.5	2383269	0.0099
210	WHAIPI000970-52	26.3	6.3	21.3	5.1	93	94.1	20.9	2053042	0.0085
211	wHAIPI001567-112	19.8	4.8	17.3	4.2	94.9	91.8	17.3	1702675	0.0071
212	WHAIPI000971-53	14	3.4	11.8	2.8	92	91.5	11.4	1816017	0.0076
213	wHAIPI000980-76	19.3	4.6	16.4	3.9	94.7	93.5	16.4	2091482	0.0087
214	wHAIPI000987-77	17.8	4.3	15.3	3.7	94.9	93.8	15.4	2110412	0.0088
215	wHAIPI001016-78	17.8	4.3	14.9	3.6	90.4	93.7	14	3943748	0.0164
218	wHAIPI001001-79	19.9	4.8	17.2	4.1	94.7	94.2	17.2	2344248	0.0098
219	wHAIPI001006-80	17.1	4.1	14.5	3.5	94.6	93	14.5	2048932	0.0085
220	wHAIPI001568-113	20.5	4.9	18	4.3	94.9	94.5	18.1	2580951	0.0107
221	WHAIPI000972-56	19.4	4.7	16.1	3.9	92.1	94	15.6	2020973	0.0084
222	wHAIPI000990-67	19.5	4.7	16.6	4	95.3	94.3	16.8	1987877	0.0083
224	WHAIPI000973-57	18.4	4.4	15.2	3.6	93	94.2	14.8	2054031	0.0086
226	wHAIPI001569-133	18.9	4.5	16.5	4	94.8	94.3	16.5	2674264	0.0111
227	wHAIPI001007-81	18.5	4.4	15.8	3.8	94.8	93.1	15.9	1993368	0.0083
228	wHAIPI000999-83	21.2	5.1	18.1	4.3	94.2	93.7	18	2089797	0.0087
229	wHAIPI000985-84	20.6	5	17.9	4.3	94.8	94.3	17.9	1917909	0.008
230	WHAIPI000974-64	18.6	4.5	15.3	3.7	92	93.2	14.7	2171868	0.009
231	wHAIPI001009-85	21.3	5.1	17.9	4.3	92.4	94.2	17.5	2351256	0.0098
232	wHAIPI001003-86	20.3	4.9	17.3	4.2	93.9	93.3	17.1	2067726	0.0086
233	wHAIPI002084-13	18.9	4.5	15.8	3.8	95	92.8	15.9	2039890	0.0085
234	wHAIPI002085-14	17.6	4.2	14.7	3.5	94.7	93	14.7	2067658	0.0086
235	WHAIPI001006-109	17.2	4.1	14.8	3.6	91	92.9	14.2	2021085	0.0084
236	WHAIPI001007-111	17.1	4.1	14.8	3.6	90.7	92.6	14.2	1962516	0.0082
237	WHAIPI000979-66	22.2	5.3	18.8	4.5	93.2	93.2	18.4	1981315	0.0083
239	WHAIPI000980-74	18.6	4.5	15.7	3.8	91.1	93.4	15	2084124	0.0087
240	WHAIPI000981-75	18.1	4.3	15.7	3.8	92.4	93.3	15.3	2081326	0.0087
241	wHAIPI002086-15	20.9	5	17.6	4.2	95	93.2	17.7	1990247	0.0083
242	WHAIPI001081-42	13.6	3.3	11.8	2.8	92.8	91.8	11.5	1760678	0.0073
243	wHAIPI001024-87	19	4.6	16	3.9	94.4	93.8	16	1912545	0.008
244	wHAIPI001570-140	21.8	5.2	17.6	4.2	94.1	92.6	17.5	2015174	0.0084
245	WHAIPI001082-43	16.8	4	13.9	3.3	91	94.4	13.3	2421089	0.0101
246	wHAIPI000993-88	20.6	5	17.6	4.2	94.4	93.2	17.6	2001948	0.0083
248	wHAIPI001571-142	22.8	5.5	18.7	4.5	94	94.3	18.6	1913546	0.008
250	WHAIPI001008-113	13.3	3.2	11.7	2.8	92.5	91.9	11.3	1880730	0.0078
251	WHAIPI001009-52	15.1	3.6	13.1	3.2	92.6	93.7	12.8	2033267	0.0085
253	WHAIPI001052-129	19.1	4.6	15.6	3.7	93	93.3	15.2	2204007	0.0092
254	WHAIPI001053-133	16.8	4	13.8	3.3	93.4	92.9	13.6	2009601	0.0084
256	WHAIPI001054-140	26.5	6.4	20.7	5	88.5	95.4	19	4108010	0.0171
257	WHAIPI001055-142	16.8	4	13.5	3.2	92.4	93.6	13.1	2160421	0.009
259	WHAIPI001056-169	22.1	5.3	17.8	4.3	90.6	93.5	16.9	2223275	0.0093
260	WHAIPI001057-13	15.4	3.7	12.3	3	78.5	92	9.8	4220514	0.0176
261	wHAIPI001017-89	17.1	4.1	14.8	3.6	94.9	93.4	14.8	2151260	0.009
262	WHAIPI001058-14	15.8	3.8	12.2	2.9	86.2	93.2	10.8	3833056	0.016
263	WHAIPI001059-15	14.7	3.5	11.5	2.8	92.9	93.5	11.2	1941811	0.0081
265	wHAIPI001011-90	19.4	4.7	16.6	4	94.9	92.4	16.7	1959062	0.0082
268	WHAIPI001060-16	21.4	5.1	17.4	4.2	93	93.3	17.1	1950253	0.0081
269	wHAIPI001010-92	16	3.8	13.5	3.2	94.7	92.1	13.5	2023677	0.0084
270	wHAIPI001026-93	17.1	4.1	14	3.4	90.9	93.1	13.3	3808968	0.0159
271	wHAIPI001027-94	21.6	5.2	18.3	4.4	95	93.4	18.4	2037790	0.0085
272	wHAIPI001028-95	23.3	5.6	19.8	4.8	94.6	93.5	19.7	1970200	0.0082
273	WHAIPI001061-17	21.3	5.1	17.1	4.1	91.3	93.1	16.4	1939064	0.0081
275	wHAIPI001029-96	18	4.3	15.5	3.7	95.2	94.7	15.6	2012753	0.0084
278	WHAIPI001069-25	16.1	3.9	13.9	3.3	94.8	93.3	13.9	2073494	0.0086
279	WHAIPI001070-26	17.1	4.1	14.5	3.5	93.3	93.6	14.3	2127122	0.0089
281	WHAIPI001071-27	14.4	3.5	12.2	2.9	92.2	91.9	11.8	1869343	0.0078
282	WHAIPI001072-31	16.5	4	14	3.4	92.8	92.6	13.7	1897386	0.0079
283	WHAIPI001073-32	17.6	4.2	14.8	3.5	92.2	92.9	14.3	2686610	0.0112
284	WHAIPI001074-33	14.7	3.5	12.5	3	91.8	93.4	12.1	2023122	0.0084
285	wHAIPI002087-16	24.4	5.9	20.5	4.9	82.6	93.1	17.4	4407178	0.0184
286	wHAIPI001572-169	23.5	5.6	19.1	4.6	83	92.7	16.2	4292178	0.0179
287	wHAIPI001030-97	16	3.9	13.9	3.3	94.9	92.7	13.9	1985112	0.0083
288	wHAIPI001031-98	21.6	5.2	18.3	4.4	82.7	93.4	15.4	4437111	0.0185
290	wHAIPI001032-99	18.1	4.3	15.5	3.7	94.6	93.6	15.4	2095894	0.0087
291	WHAIPI001075-34	16.8	4	14.1	3.4	91.9	92.9	13.6	2185961	0.0091
292	WHAIPI001076-35	14.9	3.6	13	3.1	92.2	92.8	12.6	2061636	0.0086
294	WHAIPI001077-37	14.3	3.4	12.5	3	91.5	92.7	12	2713681	0.0113
295	WHAIPI000982-79	22	5.3	19	4.6	92.3	93.8	18.5	2261191	0.0094
296	WHAIPI000983-80	18.7	4.5	15.5	3.7	93.5	92.4	15.3	1855582	0.0077
298	WHAIPI000984-81	19.1	4.6	16	3.8	93.9	94.1	15.8	2384122	0.0099
299	WHAIPI000985-84	18.6	4.5	15.6	3.7	93.5	93.7	15.3	2120860	0.0088
300	wHAIPI001033-100	18.2	4.4	15.8	3.8	95	93	15.9	1948788	0.0081
301	wHAIPI001034-101	26.4	6.3	22.9	5.5	92.5	94.1	22.2	3119472	0.013
303	WHAIPI000986-85	18.4	4.4	15.5	3.7	94	93.3	15.3	2072684	0.0086
304	WHAIPI000987-86	16.9	4.1	14.8	3.6	93.5	93.8	14.6	2157400	0.009
305	WHAIPI000988-87	16.5	4	13.6	3.3	93.1	92.9	13.3	2022601	0.0084
306	WHAIPI000989-88	21.2	5.1	17.8	4.3	93.3	93.7	17.5	2101514	0.0088
309	wHAIPI001035-102	29.7	7.1	26	6.3	94.9	94.8	26.1	1931090	0.008
310	wHAIPI002088-17	26.7	6.4	22.5	5.4	95.1	93.5	22.6	2022145	0.0084
311	WHAIPI000990-89	17.5	4.2	15	3.6	92.7	93.2	14.6	2028049	0.0084
312	wHAIPI001036-103	27.5	6.6	24.1	5.8	94.9	94.4	24.2	2148089	0.0089
313	WHAIPI000922-96	17.4	4.2	13.6	3.3	94	93.8	13.5	2000284	0.0083
314	WHAIPI000911-97	16.8	4	12.6	3	92.7	95.1	12.3	1848868	0.0077
315	wHAIPI001037-104	18.8	4.5	15.8	3.8	94.9	93.4	15.8	2088872	0.0087
318	WHAIPI000939-98	16.1	3.9	12.3	2.9	90.9	93.7	11.7	2459142	0.0102
319	WHAIPI000863-13	19.8	4.8	15.6	3.7	92.2	94.3	15.1	2008182	0.0084
320	WHAIPI000864-14	16.9	4.1	13.5	3.2	92.8	94.1	13.1	1870322	0.0078
321	WHAIPI000865-15	19.9	4.8	15.9	3.8	90.5	94.5	15.1	2050234	0.0085
323	WHAIPI000866-16	21	5	15.9	3.8	82.9	85.6	13.4	3333052	0.0139
324	WHAIPI000867-17	18.7	4.5	15	3.6	92.9	93.7	14.6	1787644	0.0074
325	WHAIPI000868-18	24.1	5.8	18	4.3	92.9	94	17.6	2075724	0.0086
326	WHAIPI000869-19	16.7	4	13.6	3.3	93.8	94.4	13.4	1912378	0.008
328	WHAIPI000870-20	19.8	4.8	15	3.6	93.2	94.4	14.7	1886463	0.0079
329	WHAIPI000871-21	18.4	4.4	13.5	3.2	91.8	93.2	12.9	2065624	0.0086
330	WHAIPI000872-22	18.9	4.5	15.6	3.7	94.8	95.2	15.6	1422884	0.0059
331	WHAIPI000873-23	24.6	5.9	19.7	4.7	95.9	95.9	20	1154179	0.0048
332	WHAIPI000874-24	14.6	3.5	11.9	2.9	95.4	95	12	1153826	0.0048
333	WHAIPI000875-25	18.4	4.4	14.9	3.6	93.8	95.7	14.8	1165515	0.0049
334	WHAIPI000876-26	16.2	3.9	11.6	2.8	92.3	95.2	11.4	1165636	0.0049
335	WHAIPI000877-27	16.2	3.9	13.3	3.2	92.6	95.3	13	1148798	0.0048
336	WHAIPI000878-31	15.7	3.8	12	2.9	94.4	94.7	12	1123939	0.0047
337	WHAIPI000879-32	15.3	3.7	12.7	3.1	94.3	95.2	12.7	1133813	0.0047
338	WHAIPI000880-33	28.1	6.7	22.3	5.4	94.5	96.6	22.2	2366599	0.0099
339	WHAIPI000881-34	37.5	9	30.7	7.4	94.1	96.3	30.5	1678107	0.007
341	WHAIPI000882-35	33.5	8	26.6	6.4	95	96.1	26.7	1674699	0.007
342	WHAIPI000883-37	25.9	6.2	20.9	5	94.8	95.9	21	1668415	0.0069
343	WHAIPI000884-39	14.6	3.5	11.4	2.7	94.3	95.1	11.3	1555409	0.0065
344	WHAIPI000885-40	14.6	3.5	11.5	2.8	92.1	93.8	11.1	1767043	0.0074
345	WHAIPI000886-41	25.5	6.1	20.4	4.9	93.6	96	20.2	1471612	0.0061
346	WHAIPI000887-42	24.1	5.8	20	4.8	96.2	95.9	20.5	1161851	0.0048
347	WHAIPI000888-43	21	5	17.2	4.1	96.6	95.5	17.7	1142566	0.0048
348	WHAIPI000889-44	15.9	3.8	13.2	3.2	96.6	95.7	13.6	1238347	0.0052
349	WHAIPI000890-45	20.4	4.9	15.4	3.7	77.7	95	12.6	1637193	0.0068
352	WHAIPI000942-81	16.9	4.1	13.7	3.3	93.6	94.2	13.5	2029657	0.0085
353	WHAIPI000924-84	17.9	4.3	15.1	3.6	91.2	94.1	14.5	1905465	0.0079
355	WHAIPI000930-85	18.3	4.4	15.4	3.7	91.5	94.6	14.9	1958877	0.0082
356	WHAIPI000933-86	14.7	3.5	11.3	2.7	91.9	93	10.9	1862487	0.0078
358	WHAIPI000931-87	17.4	4.2	13.9	3.3	93.8	95.6	13.8	1402393	0.0058
359	WHAIPI000913-88	16.2	3.9	13.5	3.2	92.3	92.8	13.1	1979978	0.0082
360	WHAIPI000927-89	14.8	3.6	11.9	2.8	91	92.6	11.3	1992871	0.0083
362	WHAIPI000935-90	16.2	3.9	13.3	3.2	95.2	95.3	13.4	1429224	0.006
363	WHAIPI000909-93	22.4	5.4	18.7	4.5	93.2	95.7	18.4	1981174	0.0082
366	WHAIPI000938-94	18.4	4.4	14.7	3.5	91.3	93.7	14.1	1787795	0.0074
373	WHAIPI000915-95	14.8	3.5	11.8	2.8	97.8	95.1	11.6	1680819	0.007
376	WHAIPI000991-90	17.5	4.2	15.1	3.6	94.3	93.3	15	2016994	0.0084
377	WHAIPI000992-93	18.3	4.4	15.7	3.8	93.4	94.2	15.5	1983235	0.0083
378	WHAIPI000993-94	16	3.8	13.8	3.3	94.1	95	13.8	1410544	0.0059
379	WHAIPI000994-95	18.6	4.5	15.2	3.6	91.4	95.4	14.6	1513198	0.0063
390	WHAIPI001083-44	16.2	3.9	13.1	3.1	86.1	89.8	11.6	3802203	0.0158
392	WHAIPI001084-45	16.1	3.9	13.1	3.1	86.7	89.8	11.7	3802920	0.0158
393	WHAIPI001085-46	47.2	11.3	38.8	9.3	85.1	87.8	33.6	3788119	0.0158
394	WHAIPI001086-47	47.7	11.5	41.8	10	69.4	80.1	28	3705093	0.0154
395	wHAIPI002089-18	67.9	16.3	57.1	13.7	65.1	75	36.9	2980458	0.0124
396	WHAIPI001087-50	16	3.8	13.8	3.3	92.2	93.5	13.4	2854204	0.0119
401	WHAIPI000891-46	19.2	4.6	14.5	3.5	82.8	92.7	12.6	1909778	0.008
402	WHAIPI000995-96	15.9	3.8	13.3	3.2	86.8	92.3	12.1	1892727	0.0079
406	WHAIPI000892-47	21.9	5.2	16.3	3.9	92.5	93.9	15.7	2070696	0.0086
411	WHAIPI000893-50	19.3	4.6	14.2	3.4	81	92.8	12	1959281	0.0082
430	WHAIPI000901-51	20.6	4.9	16.7	4	93.2	93.4	16.4	1927744	0.008
433	WHAIPI000900-52	16.7	4	12.9	3.1	95	95.2	13	1952320	0.0081
435	WHAIPI000899-53	18.4	4.4	14.9	3.6	87.2	93.3	13.7	1963118	0.0082
444	WHAIPI000902-56	15	3.6	11.2	2.7	85	92.2	9.8	2067892	0.0086
453	WHAIPI000917-99	14.6	3.5	11.6	2.8	93.2	95.6	11.4	2033096	0.0085
456	WHAIPI000928-100	18	4.3	15.4	3.7	92.9	95.5	15.2	1175184	0.0049
466	WHAIPI001062-18	15	3.6	12	2.9	93.4	92.7	11.8	1961273	0.0082
471	WHAIPI000904-57	14	3.4	11.6	2.8	96.2	93.1	11.3	3689195	0.0154
473	WHAIPI000906-64	15.1	3.6	11.9	2.9	89.5	92	8.8	919475	0.0038
413	WHAIPI000996-97	20	4.8	15.6	3.7	80.4	92.7	13.1	1057652	0.0044
414	WHAIPI000941-101	18.8	4.5	16.2	3.9	78.7	92.9	13.4	1998632	0.0083
415	WHAIPI000912-102	23.3	5.6	17.2	4.1	74.2	93.1	13.3	2006421	0.0084
418	WHAIPI000925-104	24.3	5.8	18.5	4.4	80.9	93.5	15.6	1965718	0.0082
F	WHAIPI001392-64	17.3	4.1	15.3	3.7	94.3	93.6	15.2	2066154	0.0086
L2	WHAIPI001396-66	14.3	3.4	12.9	3.1	94.6	92.4	12.9	1974003	0.0082
M11012416	PLUivvRBFDIAAPEI-5	12.2	2.9	10.1	2.4	82.47	88.84	9.57	1828925	0.0076
F10126228	PLUivvRDEDIAAPEI-6	10.9	2.6	9.3	2.2	82.67	89.13	9.09	1857290	0.0077
