# Supplementary material for: The genetic architecture of floral traits in the woody plant Prunus mume
Source: Nat Commun. 2018 Apr 27;9:1702. doi: 10.1038/s41467-018-04093-z (PMC5923208; doi:10.1038/s41467-018-04093-z)
Supplement: Supplementary file 5 — Supplementary Data 2 [file 41467_2018_4093_MOESM5_ESM.xlsx]

## Sheet: Supplementary Data 2
Supplementary Data 2. Indels and structural variants (SV) of resequenced mei and Prunus accessions.
Type	DEL			INS			INV			ITX
Sample No.	Number	Total length (kb)	Average length (kb)	Number	Total length (kb)	Average length (kb)	Number	Total length (kb)	Average length (kb)	Number	Total length (kb)	Average length (kb)
1	7143	19916.2	2.78821	1508	261.825	0.173624	141	57827.1	410.121	533	41524.9	77.9079
2	7861	12909.8	1.64225	2985	404.761	0.135598	174	68201.8	391.965	473	52834.1	111.7
3	9376	14698.9	1.56771	2667	399.898	0.149943	177	52451.5	296.336	587	42450.8	72.3182
4	7638	13392.2	1.75337	2482	392.049	0.157957	169	58129.5	343.961	530	41511.6	78.3239
5	8266	19976.6	2.41672	3069	452.491	0.147439	144	76443.7	530.859	513	38400	74.8538
6	6645	26486	3.98585	450	115.997	0.257771	130	56010	430.846	465	38290.7	82.3457
7	7024	10469.4	1.49051	2955	395.736	0.133921	147	77533.5	527.439	497	41916.9	84.3398
8	7051	13047.1	1.85039	1720	289.024	0.168037	132	60816.6	460.732	531	45434.3	85.5637
9	8109	15807.4	1.94936	2187	345.468	0.157964	162	68384.1	422.124	499	36417.9	72.9818
10	7826	13714.4	1.75241	1981	340.904	0.172087	142	78085.6	549.898	476	49075.1	103.099
11	7097	16516.6	2.32727	1227	252.37	0.205681	147	60986.4	414.873	467	38304.5	82.0224
12	6149	15594.5	2.5361	961	219.52	0.228429	140	74819.1	534.422	417	43760.6	104.942
13	7139	24826.7	3.47761	2148	317.737	0.147922	149	75599.2	507.377	484	36673.4	75.7716
14	8602	16256.7	1.88988	1811	320.999	0.17725	148	80298.2	542.555	515	40295.9	78.2445
15	8797	12937.5	1.47067	2694	386.747	0.143559	142	74296.4	523.214	515	38757.6	75.2575
16	6411	10933.7	1.70546	826	190.72	0.230896	130	71134.2	547.186	442	36110.8	81.6987
17	7560	19061.3	2.52133	2960	436.405	0.147434	142	80301.4	565.503	467	45177.2	96.7393
18	7331	25479.5	3.47558	2338	367.914	0.157363	148	78286.3	528.962	558	43157.5	77.3431
19	6652	27529.6	4.13855	3	1.237	0.412333	147	58961.8	401.101	450	35116.3	78.0363
20	6398	16631.7	2.59952	334	88.359	0.264548	136	58946.1	433.427	417	40109.2	96.1851
21	7516	28758.5	3.8263	978	203.878	0.208464	145	75029.5	517.445	502	40196.9	80.0735
22	8131	23445.8	2.8835	827	174.662	0.2112	134	72539.3	541.338	522	40534.9	77.6531
23	8104	13883.4	1.71315	1464	269.428	0.184036	142	70141.4	493.954	544	43284	79.5661
24	9936	29050.4	2.92375	3639	563.194	0.154766	154	68625.3	445.619	591	35720.1	60.4401
25	7240	13794.5	1.90531	1698	298.047	0.175528	152	72407.9	476.368	533	40993.8	76.9115
26	7198	17207.9	2.39065	907	220.476	0.243083	139	89343.4	642.758	486	34547.4	71.0852
27	7853	16577.8	2.11101	2574	401.26	0.15589	171	47134.7	275.642	550	50347	91.5399
28	7489	19203.6	2.56425	1	0	0	148	54555.7	368.62	475	51090.2	107.558
30	6858	17716.2	2.58328	1	0	0	165	55223	334.685	557	45386.8	81.4844
31	7731	16733.3	2.16444	1847	274.913	0.148843	132	76316.9	578.158	425	51442.5	121.041
32	7944	18806.2	2.36735	2865	377.821	0.131875	136	87903.4	646.349	417	40313.4	96.6747
33	7776	30238.9	3.88875	1460	250.988	0.17191	123	65434.8	531.99	472	38044.6	80.603
35	5942	29889.9	5.03028	807	160.119	0.198413	144	96370.2	669.237	397	71890.8	181.085
36	7611	22514	2.95809	2096	324.917	0.155018	132	59975	454.356	408	58014.8	142.193
37	8057	27583.2	3.42351	1745	295.991	0.169622	158	72018.3	455.812	464	37891.1	81.6618
38	7510	19216.7	2.55882	534	133.072	0.249199	144	77638.5	539.156	478	37302.5	78.0387
39	7009	18944.8	2.70292	2363	343.457	0.145348	147	80612.2	548.383	480	38362.7	79.9223
40	7777	21484.1	2.76251	1000	188.069	0.188069	144	75176.3	522.058	527	37177.8	70.5461
41	7275	41468	5.70007	835	178.108	0.213303	136	76756.6	564.387	473	56941.8	120.384
42	7968	20774.4	2.60723	1618	296.979	0.183547	136	68188.8	501.388	548	38417.8	70.1055
43	6074	23072.4	3.79854	1270	228.008	0.179534	148	78633	531.304	469	78182.3	166.7
44	7504	40339.2	5.3757	1085	213.374	0.196658	147	66943.5	455.398	470	55791.7	118.706
45	7661	17610.4	2.29871	1169	217.24	0.185834	141	75380.2	534.612	501	38253	76.3533
46	8126	30144.8	3.70967	446	107.333	0.240657	148	80385.3	543.144	553	61999.3	112.114
47	6955	22379.5	3.21776	1229	228.397	0.18584	125	73133	585.064	476	40108.6	84.2617
48	8040	13924.9	1.73195	1167	222.815	0.19093	128	83055	648.867	499	36468.1	73.0825
49	7541	20854.9	2.76554	2508	386.975	0.154296	148	65538.9	442.831	519	44758.9	86.2407
50	8098	21119	2.60793	1023	194.556	0.190182	146	70664.8	484.006	463	46211.8	99.8095
51	7118	29512.4	4.14617	2110	337.832	0.16011	129	69374.7	537.788	473	41273.9	87.2599
52	6834	15628.5	2.28688	248	65.102	0.262508	141	83392.1	591.434	505	37411.1	74.0814
53	7538	36928.4	4.89896	653	137.956	0.211265	148	66649.6	450.335	495	38314.3	77.4026
54	6716	19392.1	2.88744	1407	274.326	0.194972	137	83032.8	606.079	538	37742	70.1525
55	8448	26745	3.16583	871	155.489	0.178518	129	78186.9	606.1	518	34831.9	67.243
56	7002	34915.6	4.98651	2301	367.721	0.159809	147	68858.5	468.425	562	40784.5	72.5703
57	7134	20494	2.87272	1675	311.985	0.18626	144	55901.4	388.204	537	35435.8	65.9885
58	6983	17015	2.43664	1738	257.959	0.148423	142	77663.1	546.923	414	46888.3	113.257
59	7755	17096.5	2.20458	1964	294.948	0.150177	136	73860.4	543.091	441	48256.8	109.426
60	7172	31323	4.3674	1772	303.483	0.171266	144	60625.8	421.012	473	45519.4	96.2356
61	7393	19503.3	2.63808	1902	314.397	0.165298	139	66173	476.065	494	42516.9	86.0666
62	7686	22053.8	2.86935	2312	364.838	0.157802	162	61578.9	380.117	521	40659.6	78.0414
63	6185	27668.8	4.47354	16	4.843	0.302687	128	78956.2	616.845	447	64495.9	144.286
64	8086	20073.7	2.48253	3095	494.031	0.159622	141	67350	477.659	464	33237.6	71.6328
65	6297	18190.9	2.88882	830	177.238	0.21354	131	67348.5	514.11	485	43277.7	89.2324
66	7885	32648	4.14052	2035	336.46	0.165337	132	90755.1	687.539	524	43263.7	82.5643
67	6752	30551.2	4.52477	1532	284.036	0.185402	128	77792.8	607.756	491	46658	95.0264
68	7210	13259.1	1.83899	3206	455.676	0.142132	141	51745.7	366.991	501	34917.9	69.6963
69	7370	25991.8	3.5267	961	186.763	0.194342	164	65305.7	398.205	501	39683.7	79.2089
70	7079	36027.7	5.08937	1990	305.407	0.153471	126	71169.7	564.839	538	48777.3	90.6642
71	7255	26801.9	3.69426	2163	315.829	0.146014	134	85130.5	635.302	500	69266.1	138.532
72	9041	21649.5	2.3946	2600	372.607	0.14331	144	73552.4	510.78	558	38317.6	68.6696
75	7477	32026.3	4.2833	1906	302.563	0.158742	135	82152.5	608.537	477	73493.1	154.074
76	8226	24573.6	2.98731	2596	376.944	0.145202	141	59848.8	424.46	495	48077.4	97.126
77	8630	25993	3.01194	2190	326.929	0.149283	145	72148.2	497.574	551	52496.8	95.2755
78	7627	23307.6	3.05593	633	143.623	0.226893	140	69862.3	499.017	501	38136.8	76.1213
79	6185	44738	7.2333	1	0	0	145	75983.4	524.023	578	39795.7	68.8506
80	7618	30946.8	4.06232	1784	313.261	0.175595	148	83128	561.675	536	38123	71.1251
81	7088	28502.7	4.02126	2194	301.695	0.137509	148	75262.7	508.532	447	34801.3	77.8553
82	6585	23233.2	3.5282	1572	291.453	0.185403	135	84315.3	624.558	499	38002.2	76.1567
83	7780	29854.2	3.83729	1294	232.361	0.179568	132	89197.5	675.739	427	58206.4	136.315
84	7027	25436	3.61975	891	176.025	0.197559	123	82417.1	670.057	405	42892.1	105.906
85	8270	27763.8	3.35717	982	174.488	0.177686	125	79283.2	634.266	501	71909.1	143.531
86	8090	26609.2	3.28915	754	165.97	0.220119	135	72269.5	535.33	489	43846.7	89.6661
87	7365	35070.2	4.76174	1784	281.828	0.157975	118	89046.6	754.632	489	38816.4	79.3791
88	8169	21448.2	2.62556	1360	230.077	0.169174	129	83371.3	646.289	475	42236.2	88.9183
89	7399	23933.9	3.23475	962	202.29	0.210281	136	91209	670.654	521	36865.8	70.7597
90	7859	27441.5	3.49173	795	167.525	0.210723	138	47433.6	343.722	472	35667.2	75.5662
91	8022	20704.3	2.58094	464	117.127	0.252429	136	89961	661.478	465	40252.1	86.5636
92	8013	22575.1	2.81731	576	140.183	0.243373	127	86137.6	678.249	499	39303.4	78.7644
93	7752	16982.5	2.19073	558	131.519	0.235697	147	80137.5	545.153	486	44595.8	91.7609
94	6464	11408.6	1.76495	2042	334.074	0.163601	114	80120.7	702.814	474	47185.9	99.5484
95	7355	37464.6	5.09376	573	137.028	0.239141	164	58977.9	359.621	524	38422.5	73.3255
96	6178	36474	5.90386	1	0	0	136	86174.8	633.638	944	53611.3	56.7916
97	7623	19539.3	2.5632	688	154.802	0.225003	138	78652.3	569.944	442	35276.8	79.8118
98	7896	30110.3	3.81336	609	143.699	0.235959	122	88713.1	727.156	466	42252	90.6695
99	7900	27888.7	3.53021	796	175.533	0.220519	136	78060.2	573.972	499	50277.7	100.757
100	6954	28466.7	4.09357	490	124.268	0.253608	148	63791.4	431.023	490	32802.3	66.9434
101	7360	27117.6	3.68446	402	103.21	0.256741	148	78930.6	533.315	439	35640.2	81.1849
102	8089	15023.8	1.85731	256	68.135	0.266152	144	80152.1	556.612	453	43200.1	95.3645
103	6734	33405.2	4.96068	488	109.845	0.225092	134	64624	482.269	493	41417.7	84.0115
104	6378	40190	6.30135	1505	259.266	0.17227	152	77969.9	512.96	400	50051.3	125.128
105	7121	26743.7	3.75562	377	89.595	0.237653	132	71181.5	539.253	493	40047.3	81.2318
106	7610	23564.7	3.09654	740	147.09	0.19877	138	68639.7	497.389	551	37461.6	67.9884
107	8227	27253.2	3.31265	524	124.049	0.236735	128	77435.3	604.963	546	68653.7	125.739
108	7703	21213.9	2.75398	506	116.355	0.229951	113	63173	559.053	448	49582.3	110.675
109	7777	19763.1	2.54123	1324	242.995	0.183531	156	86661.9	555.525	486	51007.3	104.953
110	7020	17221.3	2.45318	699	159.843	0.228674	134	74850.8	558.588	473	49690.4	105.054
111	7528	18768.3	2.49313	1242	217.033	0.174745	138	79987.3	579.618	441	52231.5	118.439
112	7270	27507.1	3.78364	907	174.907	0.192841	144	65782.1	456.82	451	51640.8	114.503
113	8144	17553	2.15533	1013	194.743	0.192244	141	78678.9	558.007	533	41458	77.7823
114	7743	38044	4.91334	919	189.594	0.206305	154	72764.7	472.498	507	49223.5	97.0877
115	7292	29677.3	4.06984	677	166.847	0.246451	144	89887.4	624.218	506	36257.4	71.6549
116	6596	21036.6	3.18929	1632	269.915	0.165389	120	92221.3	768.51	396	43822.6	110.663
117	7212	27874.8	3.86505	414	105.356	0.254483	133	72251.9	543.247	542	37145.1	68.5333
118	6880	15064.6	2.18962	509	134.61	0.26446	143	59655.7	417.172	513	39203.8	76.4207
119	7001	28392.1	4.05543	663	157.574	0.237668	143	86416.1	604.308	523	39491.8	75.5101
120	6918	25705.5	3.71575	5	1.742	0.3484	161	70527.7	438.06	482	56338.3	116.884
121	7989	20057.4	2.51063	538	132.567	0.246407	142	78798.4	554.919	510	63440.1	124.392
123	8143	13307.2	1.63419	775	174.856	0.225621	132	72412.9	548.582	485	49625	102.32
124	6829	43952.3	6.43612	383	93.08	0.243029	141	76956.8	545.793	503	51681	102.745
125	6659	34201.8	5.13618	2227	345.819	0.155285	142	86684.1	610.451	486	38740.1	79.712
126	7023	34402.4	4.89853	318	87.175	0.274135	138	73548.2	532.958	535	47048.5	87.9411
127	6150	21807.6	3.54595	2063	321.19	0.155691	132	84594.5	640.867	408	45411.1	111.302
128	6449	27410.6	4.25037	1	0	0	141	59701.8	423.417	553	48936	88.4919
129	8182	18363.9	2.24442	882	177.44	0.201179	151	86204.7	570.892	493	44200.2	89.6555
130	9437	31730.8	3.36238	1037	225.123	0.217091	175	76241	435.663	684	42219.3	61.7241
131	6422	30737.4	4.78627	340	84.464	0.248424	127	74396	585.795	434	36944.6	85.1259
132	8245	24213.9	2.9368	548	132.405	0.241615	133	84084.1	632.211	466	40627.2	87.1828
133	7638	23379.1	3.06089	1	0	0	127	82290.8	647.959	562	43555.8	77.5015
134	8086	25761.4	3.18593	551	130.599	0.237022	138	76971	557.761	431	35195.5	81.6601
135	6467	28051.6	4.33765	1038	215.483	0.207594	142	76840.2	541.128	488	48910.5	100.226
136	8308	21166.9	2.54777	1	0	0	134	60828.4	453.943	486	50557.6	104.028
137	8550	26833.3	3.1384	477	108.903	0.228308	125	72072.8	576.583	478	49934.5	104.465
138	7913	28320	3.57892	2374	346.356	0.145896	155	66432.4	428.596	568	72112.9	126.959
139	8165	21501.1	2.63332	3063	405.966	0.132539	141	92209.6	653.969	416	81109.1	194.974
140	7867	30821	3.91776	2296	345.937	0.150669	121	89824.4	742.351	474	48931	103.23
141	7855	40865.6	5.20249	2021	308.102	0.15245	148	74031.1	500.21	480	42365.7	88.2618
142	7931	31165.3	3.92956	1	0	0	148	78450.6	530.071	582	49479.4	85.0162
144	7810	21353.9	2.73417	1	0	0	145	68646.6	473.425	537	38459.6	71.6194
145	7883	35665.2	4.52431	433	105.66	0.244018	136	90600.3	666.179	481	51429.7	106.922
146	8425	14120.5	1.67602	1071	184.338	0.172118	143	73317.2	512.708	446	57245.9	128.354
147	7691	21216.4	2.7586	1	0	0	152	68322.9	449.493	499	52053.7	104.316
148	8002	42219.6	5.27613	2531	354.486	0.140058	149	80031.3	537.123	522	63368.2	121.395
149	6697	10846.2	1.61957	740	153.343	0.20722	133	56737.7	426.6	501	43464.5	86.7555
150	7801	26695.5	3.42206	751	150.448	0.20033	132	77577.6	587.709	501	39592.9	79.0278
151	8721	19136.5	2.1943	687	154.441	0.224805	153	82278.1	537.765	530	41573.9	78.4414
152	8332	24160.6	2.89974	1278	212.585	0.166342	146	74503.1	510.295	424	40356.5	95.1805
153	8424	21055.4	2.49945	2768	401.869	0.145184	148	77734.4	525.233	467	57996.8	124.19
154	6650	16219.8	2.43907	2766	393.723	0.142344	131	84597.4	645.782	382	52951.2	138.616
155	6856	25319.6	3.69306	433	105.823	0.244395	161	68060.8	422.738	478	48807.8	102.108
156	7418	16885	2.27622	463	113.732	0.245641	127	75839.6	597.162	492	36015.1	73.2015
157	6637	13334.3	2.00908	2435	384.346	0.157842	141	81051.2	574.832	504	38120.5	75.6359
158	8142	29739.2	3.65256	845	171.731	0.203232	139	90832.9	653.474	469	51422.5	109.643
159	8464	17202.5	2.03243	1098	212.884	0.193883	140	70561.1	504.008	460	49845	108.359
160	5862	22401.6	3.82149	2078	331.394	0.159477	122	77225.6	632.996	476	53053.5	111.457
161	7023	32780.8	4.66763	438	105.116	0.239991	130	73131	562.546	416	49288.2	118.481
162	6998	17342.8	2.47825	2896	414.842	0.143247	146	62610	428.836	440	53492.2	121.573
163	7346	19592.2	2.66706	701	159.497	0.227528	142	88391.6	622.476	505	36504.3	72.2857
164	7260	29470.5	4.0593	2174	334.699	0.153955	123	85259.6	693.167	413	47673.2	115.431
165	7568	19449	2.5699	2209	343.659	0.155572	146	64213.1	439.816	411	61944.8	150.717
166	7299	17996.1	2.46556	2768	393.022	0.141988	153	76437.5	499.591	421	51111.9	121.406
167	6352	16109.5	2.53614	930	177.987	0.191384	129	71895.7	557.331	466	79264.6	170.096
168	5965	19842.1	3.32642	2040	343.935	0.168596	144	84818.8	589.02	374	50928.7	136.173
169	7753	27809.9	3.58699	1722	294.04	0.170755	134	48204.4	359.734	501	44952.2	89.725
170	7785	21274.6	2.73277	2114	365.081	0.172697	160	73679.2	460.495	495	46381.3	93.6995
171	7565	20827	2.75307	618	135.487	0.219235	147	76803.4	522.472	420	55046.8	131.064
172	7557	25777.5	3.41107	1098	224.028	0.204033	152	75173	494.559	504	44301.9	87.9005
173	7693	38617	5.01976	742	163.633	0.22053	128	60163.8	470.03	483	45504.8	94.2128
174	7855	23046.8	2.93403	1428	265.078	0.185629	142	72013.3	507.136	461	38594	83.718
175	7996	29418.2	3.67911	1558	271.839	0.174479	123	82037.3	666.97	408	57543.5	141.038
176	7551	21144.9	2.80028	92	25.406	0.276152	147	88333.8	600.91	507	43764.5	86.3204
177	7259	20280.4	2.79382	485	112.191	0.231322	143	68769.9	480.909	470	49807.2	105.973
178	7929	18629	2.34947	1084	219.097	0.202119	142	65569.6	461.757	474	34148.6	72.0434
179	7348	18651.3	2.53829	475	118.357	0.249173	113	79833.8	706.494	455	35782.4	78.6427
180	6838	11903	1.74072	1461	264.792	0.18124	142	85421.8	601.562	474	39463.9	83.2571
181	6945	37238.7	5.36194	528	115.219	0.218218	123	75487.7	613.721	444	49468.3	111.415
182	7415	17011.9	2.29426	1117	228.986	0.205001	128	75038.5	586.238	490	35371.7	72.187
184	5167	40761.8	7.88887	1267	216.58	0.170939	123	103086	838.1	420	78993.7	188.08
187	8250	18817.6	2.28092	226	61.74	0.273186	143	76242.4	533.164	480	49965.3	104.094
189	7502	18519	2.46855	1093	200.516	0.183455	143	80601.3	563.646	418	53699.7	128.468
190	8094	18363.2	2.26875	578	137.507	0.237901	136	70295.6	516.88	582	35641.8	61.2403
191	7514	27048.7	3.59977	1988	299.681	0.150745	131	91555.6	698.898	455	36223.6	79.6122
192	9868	21576.3	2.18649	1970	354.749	0.180076	130	60006.5	461.588	541	43992.5	81.3171
193	8616	21065.7	2.44496	2710	366.622	0.135285	143	56513.6	395.2	469	42357.3	90.3141
194	6782	11228.3	1.6556	423	107.404	0.25391	130	69568.7	535.144	490	44392.9	90.5977
195	7595	11942.8	1.57245	1715	278.474	0.162376	135	63897.8	473.317	505	35712.7	70.7182
196	6685	18237.1	2.72807	492	119.914	0.243728	152	64660.1	425.395	522	46996.2	90.031
198	6137	16136.3	2.62935	1462	265.947	0.181906	126	56544.7	448.768	540	45216	83.7334
199	7312	26662.6	3.64641	1582	286.479	0.181087	130	83396.5	641.512	520	41093.1	79.0253
200	6817	15202.7	2.23012	1599	283.771	0.177468	143	62256.8	435.362	530	37047.6	69.9012
201	8433	28674.9	3.40031	1493	258.54	0.173168	150	79439.2	529.595	518	41465.3	80.0488
202	8902	16891.8	1.89753	186	49.133	0.264156	161	53614.1	333.007	568	51589.4	90.8264
203	7827	16551.7	2.1147	1680	248.261	0.147774	150	65003.9	433.359	474	30222	63.7595
204	9155	11872.3	1.29681	722	158.059	0.218918	140	48428.9	345.921	587	41305.5	70.3671
206	6889	27017.9	3.92189	1209	228.487	0.188988	148	80919.7	546.755	464	33460.7	72.1135
207	8000	20515.6	2.56445	873	180.144	0.206351	134	72657.9	542.223	501	46630.8	93.0755
208	6950	19182.7	2.7601	403	100.583	0.249586	147	54505.9	370.789	497	38072.9	76.6054
209	7797	15182.3	1.94719	1315	253.189	0.192539	130	68332.2	525.632	562	39274.7	69.8838
210	6679	18204.4	2.72562	747	181.696	0.243234	158	73632.4	466.028	532	43800.4	82.3315
211	6500	27699.8	4.26151	932	183.595	0.19699	125	71625.9	573.007	471	43607.5	92.5849
212	7343	21561.4	2.93633	301	83.317	0.276801	131	83343	636.206	421	67078.8	159.332
213	7477	20692	2.76742	609	139.722	0.229429	142	78325	551.584	529	40225.2	76.0401
214	7982	18197.2	2.27978	461	106.049	0.230041	137	76442.8	557.977	483	49620	102.733
215	7207	9702.45	1.34625	978	195.005	0.199392	164	69205	421.981	509	46861.5	92.0657
218	8238	27192.7	3.30088	702	144.695	0.206118	149	68833.9	461.973	530	36732.6	69.3067
219	7829	21648.3	2.76514	1280	241.018	0.188295	129	90146.4	698.81	480	37367.7	77.8495
220	7386	26673.2	3.61132	1574	278.468	0.176917	141	84707.7	600.764	487	41193.6	84.5864
221	7309	17202.8	2.35364	1551	282.806	0.182338	151	66434	439.96	424	46161.3	108.871
222	7538	27090.2	3.59382	502	121.695	0.24242	141	68966.1	489.121	528	41005.7	77.6624
224	6511	18197.8	2.79493	1826	293.148	0.160541	136	85141.4	626.04	379	66382.3	175.151
226	6105	17903.7	2.93263	1446	258.882	0.179033	139	56703.7	407.94	517	44130.6	85.359
227	8271	16153.1	1.95298	946	200.583	0.212033	138	66889.9	484.71	529	38098.9	72.0207
228	8975	20491.9	2.28322	2017	331.137	0.164173	145	74283.9	512.302	514	38534.8	74.9704
229	7650	26359	3.44563	525	121.795	0.23199	134	77022.8	574.797	509	71012	139.513
230	6911	15132	2.18955	235	66.113	0.281332	138	85178.6	617.237	506	46369.7	91.6396
231	8115	30079.7	3.70667	562	125.812	0.223865	139	68754.3	494.635	486	40558.5	83.4538
232	7694	25376.4	3.29821	609	144.568	0.237386	155	76352.2	492.595	528	43177.9	81.7762
233	7949	27735.3	3.48916	563	137.763	0.244694	155	69105.9	445.845	494	39187.7	79.3274
234	7993	19446.4	2.43293	628	148.128	0.235873	140	66476.5	474.832	469	43619.8	93.006
235	7178	29179.2	4.06509	892	178.147	0.199716	136	70735.6	520.114	462	56743.6	122.822
236	7235	17135.6	2.36844	1225	223.596	0.182527	134	69645.9	519.745	471	42306.6	89.8229
237	7206	33099.6	4.59334	765	147.943	0.19339	132	64556.1	489.061	551	36360.8	65.9905
239	6802	13805.8	2.02966	1585	253.997	0.16025	135	70761.7	524.161	466	61122.6	131.164
240	6940	24031.1	3.46269	431	97.51	0.226241	147	84757.5	576.581	454	39048.7	86.0104
241	7603	24841.2	3.2673	2345	333.253	0.142112	151	61892	409.881	499	40130.2	80.4213
242	7900	23911.5	3.02677	122	32.255	0.264385	125	72280.5	578.244	453	54780.3	120.928
243	7253	32431.4	4.47144	1148	213.068	0.185599	146	80793.6	553.381	470	45044.8	95.84
244	7674	21993.5	2.86597	791	166.209	0.210125	128	88328.6	690.067	493	37313.6	75.6868
245	8326	17815	2.13968	577	117.133	0.203003	146	80871.5	553.915	457	48292.2	105.672
246	8715	26376.8	3.0266	657	153.048	0.23295	140	65605.6	468.612	547	52673.2	96.2947
248	7187	24462.8	3.40376	1353	248.353	0.183557	138	71563.2	518.574	516	44881.9	86.9805
250	7244	17365.1	2.39718	1251	232.289	0.185683	147	70268.3	478.016	428	50046	116.93
251	7218	42074.9	5.82916	1234	213.322	0.17287	118	81628.8	691.769	398	54399.8	136.683
253	6309	17215.5	2.72872	1032	207.699	0.201259	127	73581.5	579.382	534	38324	71.7677
254	7861	16130.2	2.05193	1777	283.711	0.159657	141	71776.8	509.055	416	41959.9	100.865
256	7935	13191	1.66238	3544	470.943	0.132885	156	63733.6	408.549	552	56980.9	103.226
257	7181	21284.1	2.96395	445	111.027	0.249499	141	87078.9	617.581	500	46892.5	93.7849
259	6752	12603.6	1.86664	2400	378.177	0.157574	134	90332.2	674.121	458	47725.3	104.204
260	7049	12445.1	1.76552	1617	262.569	0.16238	150	84075.1	560.501	438	40859.2	93.2859
261	7149	27131.3	3.79512	471	108.345	0.230032	113	67809.1	600.081	466	42820.6	91.8897
262	7066	10114.2	1.43139	602	128.054	0.212714	120	63317.8	527.648	487	55083.3	113.107
263	7386	26221.9	3.55021	1	0	0	161	89026.1	552.957	460	66338.6	144.214
265	7239	27845.9	3.84666	102	26.24	0.257255	133	74576	560.722	517	37807.4	73.1285
268	8028	17408	2.16841	107	29.63	0.276916	149	76614.6	514.192	494	46967.2	95.0753
269	7511	34234.1	4.55787	426	99.66	0.233944	142	80051.5	563.743	456	37370.5	81.9529
270	6231	12150.1	1.94994	1728	296.376	0.171514	153	59078.6	386.134	501	57768.9	115.307
271	8176	29594	3.61961	1616	308.997	0.191211	158	55209.7	349.428	590	46396.6	78.6383
272	7651	33579.4	4.38888	1271	257.03	0.202227	135	71310.2	528.223	537	45513.3	84.7547
273	7619	31866.7	4.18253	1	0	0	148	79019.9	533.918	483	48451.4	100.314
275	8238	37401.4	4.5401	1	0	0	139	98158.9	706.179	540	37308.5	69.0897
278	8204	20633.6	2.51506	1789	283.84	0.158658	137	72036.7	525.815	430	45792.7	106.495
279	7574	26258.8	3.46696	1491	256.566	0.172076	133	79925	600.94	471	39434.9	83.726
281	7677	22373.2	2.91431	468	111.23	0.237671	151	60813.7	402.74	450	63380	140.844
282	7119	14151.4	1.98784	508	116	0.228346	137	65821.7	480.451	512	40811.2	79.7094
283	7906	21527.4	2.72293	3	1.013	0.337667	141	67111.7	475.97	515	50689.5	98.4263
284	7605	17744.4	2.33326	1442	247.232	0.171451	142	81204.5	571.862	405	53908.5	133.107
285	7724	12725.3	1.64751	3596	500.126	0.139078	159	77096.9	484.886	454	60750	133.81
286	7645	16914.4	2.21248	2999	439.399	0.146515	146	73213.1	501.46	491	58216.2	118.567
287	6909	40841.3	5.91132	2245	360.627	0.160636	156	79756.9	511.262	439	35770.9	81.4826
288	7170	17921	2.49944	221	59.408	0.268814	158	73905.9	467.759	592	44618.2	75.3686
290	7733	20878.7	2.69994	813	175.006	0.21526	133	90098.5	677.432	504	38134	75.6628
291	6924	19451.1	2.80923	502	115.388	0.229857	133	67005.8	503.803	458	47803.5	104.374
292	6900	18327.1	2.65609	1349	228.317	0.169249	137	81009.2	591.308	405	47869.6	118.197
294	7124	22734.7	3.19128	1443	228.564	0.158395	152	56726.7	373.202	507	49092.1	96.8287
295	7241	17550.6	2.42379	2189	326.756	0.149272	145	67241.1	463.731	533	35249.5	66.1341
296	6831	18834.7	2.75724	2453	348.73	0.142165	121	72379.1	598.175	437	61837.3	141.504
298	6881	35278.8	5.12699	1514	239.251	0.158026	146	66111.9	452.821	454	49249.9	108.48
299	7084	21400.1	3.0209	902	164.286	0.182135	129	86062.9	667.154	456	44841.9	98.3375
300	8240	22037.2	2.67442	2399	350.961	0.146295	113	74501.9	659.308	518	42331.1	81.7202
301	8096	32820.2	4.05388	467	108.216	0.231726	168	84916.1	505.453	535	51550.7	96.3565
303	7973	21262.3	2.66678	1455	251.448	0.172816	132	69477.7	526.346	441	53848.3	122.105
304	7941	32837.9	4.13524	1807	291.712	0.161434	121	79823.2	659.696	481	57293.8	119.114
305	7960	32061.4	4.02781	1	0.344	0.344	134	86148.3	642.898	493	38914.3	78.9336
306	7444	17908.2	2.40572	74	20.767	0.280635	136	74786.2	549.899	556	42287.6	76.0569
309	6826	30908.8	4.5281	903	168.923	0.187069	142	69672	490.648	521	40099.8	76.967
310	8106	29062.2	3.58528	2533	374.885	0.148	160	65487.7	409.298	492	32412.3	65.8786
311	7056	19787.4	2.80434	1037	177.879	0.171532	148	71766.9	484.911	452	39524.5	87.4437
312	7921	24555.4	3.10004	817	160.687	0.196679	164	80485.1	490.763	549	38385.6	69.9191
313	7326	25024.9	3.41591	664	144.663	0.217866	137	62492.7	456.151	493	42521.1	86.2498
314	6979	19473.3	2.79027	1	0	0	132	87845.9	665.499	493	38904	78.9127
315	7749	25595.7	3.3031	632	143.138	0.226484	148	74114.1	500.771	541	49967.7	92.3618
318	7466	19247.7	2.57805	1194	211.138	0.176832	132	71852.8	544.339	466	44905.6	96.364
319	6440	33782.3	5.24571	2	0.735	0.3675	132	72876.4	552.094	541	46884.1	86.6619
320	7338	27773.6	3.78489	4	1.361	0.34025	147	61823.3	420.567	476	52026.5	109.299
321	5897	24335.1	4.12669	1	0	0	138	87978.9	637.528	472	54964.6	116.45
323	6561	10775.6	1.64237	627	129.041	0.205807	146	69747.3	477.722	510	37563	73.6529
324	7140	18867.2	2.64246	64	18.837	0.294328	145	74471.6	513.597	441	54478	123.533
325	8006	29745.2	3.71536	485	118.266	0.243847	146	69054.9	472.979	478	47903.1	100.216
326	5454	16526.7	3.0302	319	87.046	0.272871	144	88972.1	617.862	443	48955.4	110.509
328	6718	28266.1	4.20752	316	80.531	0.254845	145	80904.3	557.961	486	51471.6	105.909
329	6794	20610.7	3.03366	1	0	0	139	68835.2	495.217	465	47903.6	103.018
330	5701	14607.2	2.56222	721	146.37	0.20301	102	89769.4	880.092	435	74311	170.83
331	5615	31538.6	5.61685	156	41.361	0.265135	121	94043.5	777.219	478	68275.4	142.835
332	5392	21855.2	4.05327	149	39.479	0.26496	93	99374.1	1068.54	420	66376.9	158.04
333	6335	14840.2	2.34257	335	79.632	0.237707	108	89356.8	827.378	493	41173.4	83.5161
334	3651	50806.5	13.9158	1	0	0	112	76543.7	683.426	412	81794.5	198.53
335	5972	16575.6	2.77556	1	0	0	110	94619.2	860.175	423	55407.3	130.986
336	5338	20756	3.88834	6	1.947	0.3245	111	89892.9	809.846	365	51780.2	141.864
337	5483	21569.5	3.93389	294	70.979	0.241425	98	72563.4	740.443	414	68428.7	165.287
338	6376	13879.3	2.1768	802	156.413	0.195029	140	77065.9	550.471	515	61249.8	118.932
339	5667	15540.2	2.74222	198	54.773	0.276631	145	87600.7	604.143	519	52863.7	101.857
341	5680	13638.6	2.40116	95	24.157	0.254284	146	82937	568.062	432	69538.8	160.969
342	5934	32664.6	5.50465	6	2.02	0.336667	137	79854.9	582.882	468	76455.6	163.367
343	4868	31481.1	6.46695	1	0.3	0.3	119	87982.5	739.349	473	46771.7	98.883
344	6040	23352.6	3.86632	389	95.721	0.246069	120	92202.1	768.35	414	58470.5	141.233
345	6403	17192.3	2.68503	253	65.52	0.258972	116	83045.2	715.907	493	44881.6	91.0378
346	5850	24008.9	4.10408	607	129.484	0.213318	140	80927.8	578.056	453	76903.1	169.764
347	6094	18134.1	2.97573	618	136.746	0.221272	137	77250.7	563.874	429	53031.5	123.617
348	5885	22375	3.80204	153	40.625	0.265523	117	101716	869.37	437	45743.6	104.676
349	5707	17572.6	3.07914	345	86.431	0.250525	128	85759	669.992	415	42666.7	102.811
352	7688	12280.3	1.59733	463	108.355	0.234028	126	54528.7	432.768	415	55523.3	133.791
353	7833	17787.8	2.27089	594	121.518	0.204576	124	72672.5	586.068	412	40036	97.1749
355	6949	32635.1	4.69637	605	119.734	0.197907	137	75238.7	549.187	512	60175	117.529
356	6441	34759.7	5.39662	1	0	0	130	90372.6	695.174	486	39288	80.8395
358	5076	28551.1	5.62473	1	0	0	117	85970.3	734.789	481	70159.1	145.861
359	6151	32221.9	5.23848	1	0	0	149	76305.7	512.119	443	48288.8	109.004
360	7671	26849	3.50007	1511	248.526	0.164478	128	72907.9	569.593	444	38807.4	87.404
362	5801	16197.1	2.79212	414	97.848	0.236348	125	96428.5	771.428	405	76313.9	188.429
363	6903	35604.1	5.15778	1183	207.196	0.175145	136	90618.5	666.313	495	69793.7	140.997
366	7037	17855	2.53731	548	124.289	0.226805	132	78803.4	596.995	438	52197.9	119.173
373	6214	15735.9	2.53233	1027	188.685	0.183724	128	92389.2	721.79	374	55204.5	147.606
376	7014	27281.4	3.88956	1971	294.406	0.149369	132	76242.2	577.593	441	60403.4	136.969
377	7218	23126.3	3.20398	278	77.048	0.277151	135	92085.3	682.114	527	39102.3	74.1979
378	5455	23493.2	4.30674	343	81.477	0.237542	122	89215.3	731.273	420	67336.9	160.326
379	5353	15771.7	2.94632	8	2.763	0.345375	129	98341	762.334	442	75299	170.36
390	7574	10662.4	1.40777	1136	212.806	0.187329	127	54959	432.748	530	55069.5	103.905
392	7061	9667.17	1.36909	628	131.208	0.20893	144	43626.2	302.959	538	47455.8	88.2078
393	10163	13871.5	1.36491	3459	535.89	0.154926	178	81856.9	459.87	822	40236.8	48.9499
394	11015	22418	2.03522	2277	422.308	0.185467	169	66501.2	393.498	514	45419.3	88.3645
395	14933	16832.7	1.12722	7564	1013.82	0.134032	142	80300.4	565.496	552	43677.6	79.126
396	8492	15059.1	1.77333	1193	223.699	0.18751	136	70357.8	517.337	460	60539.8	131.608
401	6361	27560.4	4.33272	432	109.98	0.254583	143	76461.6	534.697	428	48094.4	112.37
402	7424	18830.8	2.53647	1337	248.778	0.186072	132	102026	772.926	428	41275	96.4369
406	6389	31688.8	4.9599	6	1.809	0.3015	151	76144.6	504.269	443	70573.7	159.309
411	6695	34631.3	5.17272	1	0.35	0.35	151	67969.3	450.128	470	54310.3	115.554
430	7672	26312.4	3.42966	673	147.449	0.219092	143	71718.3	501.527	501	46388.6	92.592
433	5351	34265.7	6.40361	1	0	0	121	83372.1	689.025	467	54261.3	116.191
435	6854	33483.9	4.88531	2	0.717	0.3585	127	83293.5	655.855	426	52947.3	124.289
444	4955	23034.1	4.64866	478	107.736	0.225389	140	71773.7	512.669	453	36226.6	79.9705
453	4404	28819	6.54383	265	67.186	0.253532	102	87616.2	858.982	396	54367.9	137.293
456	5395	23531.5	4.36172	1	0	0	102	105404	1033.37	452	77708.8	171.922
466	7579	19794.5	2.61175	1040	234.382	0.225367	146	81196.7	556.142	531	39323.8	74.0562
471	6220	13344.1	2.14535	621	155.242	0.249987	136	64716.5	475.857	412	45050.7	109.346
473	8184	14843.9	1.81377	341	100.739	0.295422	144	82883.8	575.582	449	41331.8	92.053
413	6663	35734.1	5.36306	1302	224.549	0.172465	137	65741.9	479.868	442	58846.5	133.137
414	6646	36980.9	5.56438	2629	388.702	0.147852	140	91911.3	656.509	389	73414.5	188.726
415	4867	46764.7	9.60853	1	0	0	157	71919.1	458.083	526	56098.9	106.652
418	6617	18670.4	2.82158	357	86.635	0.242675	122	89867.5	736.619	495	37146.8	75.044
F	7613	30588.1	4.01788	2326	332.831	0.143092	135	63379.4	469.477	504	42848.2	85.0163
L2	7282	18305.2	2.51375	2967	417.593	0.140746	148	72420.3	489.326	423	50687.4	119.828
M11012416	7020	17092.6	2.43485	1487	230.437	0.154968	113	82546.9	730.504	379	49182.5	129.769
F10126228	6785	17893	2.63715	1078	206.855	0.191888	127	98522.1	775.765	372	48582.6	130.598
Average	7313.46	23262.1	3.26223	1116.92	195.104	0.190852	138.858	75291.9	549.855	484.641	47430.2	99.7423
