# Supplementary material for: The genetic architecture of floral traits in the woody plant Prunus mume
Source: Nat Commun. 2018 Apr 27;9:1702. doi: 10.1038/s41467-018-04093-z (PMC5923208; doi:10.1038/s41467-018-04093-z)
Supplement: Supplementary file 6 — Supplementary Data 3 [file 41467_2018_4093_MOESM6_ESM.xlsx]

## Sheet: Supplementary Data 3
Supplementary Data 3. Population information and 27 phenotypes characterized in all resequencing samples.
Sample ID	Cultivar_group	Population_structure	branch	wood_color	location	bud_pattern	flower_time	flower_density	receptacle	calyx_color	calyx_number	calyx_top_pattern	flower_shape	bud_aperture	stigma_exposure	stigma_color	bud_color	bud_color_2	bud_shape	petal_color	petal_color_reverse_side	petal_position	stamen_way	stamen_length	staminal-filament-color	pistil_character	anther_color	flower_diameter	stalk_length
1	Pendulous	population2	hanger	green	Wuhan, Hubei	Bud4	m	dense	non-swelling	green-purple	5	non	oblate	all	all	green-white	R	R	bowl	R	R	contact	radiation	equal	white	plat	y	22.62	2.55
2	Pendulous	population4	hanger	green	Wuhan, Hubei	Bud2	l	m-dense	non-swelling	green-purple	5.2	non	obovate	non	none	green-white	R	NULL	s-bowl	R	R	separation	tetra	shorter	white	part-empty	y	26.674	3.53
3	Pendulous	population7	hanger	green	Japan	Bud2	l	m-dense	swelling	purple	5	roll	obovate	part	part	green-white	R	NULL	s-bowl	R	R	overlap	radiation	shorter	white	normal	y	27.5	NULL
4	Pendulous	population5	hanger	green	Wuhan, Hubei	Bud4	l	m-dense	non-swelling	green-purple	5.43	non	obovate	non	none	green-white	R	NULL	s-bowl	R	R	contact	radiation	shorter	white	part-empty	y	22.102	4.202
5	Pendulous	population5	hanger	green	Wuhan, Hubei	Bud2	m	sparse	non-swelling	y/d-green	5	non	obovate	non	none	green-white	R	NULL	dish	R	R	contact	radiation	shorter	white	part-empty	y	25.248	2.438
6	Pendulous	population2	hanger	green	Wuhan, Hubei	Bud2	m	m-dense	non-swelling	green-purple	5.2	non	oblate	all	part	green-white	R	NULL	dish	R	R	contact	heart	shorter	white	part-empty	y	25.366	2.306
7	Pendulous	population5	hanger	green	Japan	Bud2	m	sparse	swelling	green-purple	5.2	non	obovate	part	none	green-white	R	NULL	dish	R	R	contact	radiation	shorter	white	part-empty	y	25.56	2.376
8	Pendulous	population5	hanger	green	Wuhan, Hubei	Bud2	m	m-dense	non-swelling	green-purple	5.2	non	obovate	part	none	green-white	R	NULL	s-bowl	R	R	contact	radiation	equal	white	part-empty	y	24.714	1.598
9	Pendulous	population5	hanger	green	Japan	Bud2	m	m-dense	non-swelling	y/d-green	5	non	oblate	non	none	green-white	W	NULL	s-bowl	W	W	separation	radiation	shorter	white	part-empty	y	24.284	1.434
10	Pendulous	population5	hanger	green	Wuhan, Hubei	Bud2	e	dense	non-swelling	y/d-green	5.4	non	obovate	non	none	green-white	W	NULL	dish	W	W	contact	radiation	shorter	white	part-empty	y	26.964	1.754
11	Pendulous	population5	hanger	green	Wuhan, Hubei	Bud2	e	dense	non-swelling	green-purple	5	non	obovate	non	none	s-red	W	NULL	dish	W	W	contact	heart	shorter	white	part-empty	y	26.716	1.604
12	Pendulous	population2	hanger	green	Wuhan, Hubei	Bud2	l	m-dense	non-swelling	green-purple	5	non	oblate	non	none	green-white	R	NULL	bowl	R	R	overlap	radiation	shorter	white	plat	y	19.506	1.682
13	Pendulous	population5	hanger	green	Wuhan, Hubei	Bud4	m	m-dense	non-swelling	green-purple	5.4	non	obovate	part	none	green-white	W	NULL	s-bowl	W	W	overlap	radiation	shorter	white	part-empty	y	24.732	1.828
14	Pendulous	population5	hanger	green	Nanjing, Jiangsu	Bud4	l	m-dense	non-swelling	green-purple	5	non	spherical	non	none	green-white	R	NULL	dish	R	NULL	overlap	radiation	equal	white	normal	y	2.5	3.02
15	Pendulous	population1	hanger	green	Wuhan, Hubei	Bud4	m	m-dense	non-swelling	purple	6.4	non	oblate	all	none	s-red	R	NULL	s-bowl	R	NULL	overlap	tetra	shorter	s-pink	normal	y	22.88	2.86
16	Pendulous	population5	hanger	green	Japan	Bud4	l	m-dense	non-swelling	green-purple	5	NULL	oblate	all	none	green-white	R	NULL	s-bowl	R	NULL	overlap	tetra	shorter	s-pink	part-empty	y	24.1	NULL
17	Pendulous	population5	hanger	green	Wuhan, Hubei	Bud4	m	m-dense	non-swelling	green-purple	5	non	b-ovate	non	none	green-white	W	NULL	s-bowl	W	NULL	overlap	radiation	equal	white	normal	y	28.32	3.57
18	Pendulous	population5	hanger	green	Japan	Bud2	m	m-dense	non-swelling	green-purple	5.4	non	spherical	non	none	green-white	R	NULL	s-bowl	R	NULL	contact	radiation	equal	s-pink	normal	y	23.74	3.57
19	Pendulous	population5	hanger	green	Wuhan, Hubei	Bud2	m	m-dense	non-swelling	green-purple	5.2	non	b-ovate	non	none	green-white	R	NULL	s-bowl	R	R	overlap	radiation	shorter	white	normal	y	27.11	2.37
20	Pendulous	population5	hanger	green	Wuhan, Hubei	Bud4	l	dense	non-swelling	green-purple	5	non	ovate	non	none	green-white	W	NULL	s-bowl	W	NULL	separation	radiation	shorter	white	normal	y	24.07	1.5
21	Pendulous	population5	hanger	green	Wuhan, Hubei	Bud4	l	m-dense	non-swelling	green-purple	5.8	non	oblate	part	none	green-white	R	NULL	bowl	R	NULL	overlap	radiation	equal	white	plat	y	21.49	1.89
22	Pendulous	population1	hanger	green	Wuhan, Hubei	Bud2	e	m-dense	non-swelling	purple	6.2	non	oblate	all	none	s-red	R	NULL	bowl	R	R	overlap	radiation	equal	s-pink	part-empty	y	23.4	2.8
23	Pendulous	population1	hanger	green	Japan	Bud2	m	m-dense	non-swelling	purple	5.8	s-roll	oblate	non	none	green-white	R	NULL	s-bowl	R	R	overlap	radiation	equal	s-pink	part-empty	y	22.71	2.89
24	Pendulous	population5	hanger	green	Wuhan, Hubei	Bud2	l	m-dense	non-swelling	green-purple	5	s-roll	spherical	non	none	green-white	R	NULL	dish	R	R	separation	radiation	shorter	white	normal	y	22.8	1.974
25	Pendulous	population5	hanger	green	Japan	Bud4	l	m-dense	non-swelling	green-purple	5	non	obovate	part	part	green-white	Y-W	NULL	s-bowl	W	NULL	overlap	radiation	shorter	white	normal	y	26	NULL
26	Pendulous	population5	hanger	green	Japan	Bud4	m	dense	non-swelling	green	6	non	oblate	part	part	green-white	W	NULL	dish	W	NULL	contact	tetra	equal	white	normal	y	30.27	2.59
F	Pendulous	population2	hanger	green	Wuhan, Hubei	Bud2	m	l-dense	non-swelling	purple	5.4	non	oblate	all	part	green-white	R	R	s-bowl	R	R	contact	radiation	shorter	white	plat	y	29.1	2.55
27	Apricot Mei	population7	vertical	green	Wuhan, Hubei	Bud2	l	m-dense	swelling	green-purple	5	non	ovate	non	none	green-white	R	NULL	s-bowl	W	NULL	overlap	radiation	shorter	white	normal	y	34.9	NULL
28	Apricot Mei	population7	vertical	green	Japan	Bud2	l	v-sparse	swelling	purple	5	non	obovate	part	none	green-white	R	NULL	s-bowl	R	R	contact	radiation	shorter	s-pink	normal	y	37.6	NULL
30	Apricot Mei	population7	vertical	green	Wuhan, Hubei	Bud2	l	sparse	swelling	y/d-green	5	non	obovate	part	none	green-white	R	NULL	s-bowl	R	R	overlap	radiation	shorter	s-pink	normal	y	33	NULL
31	Tortuosa	population5	Dragon	green	Nanjing, Jiangsu	Bud2	m	m-dense	non-swelling	green-purple	5	non	obovate	part	none	green-white	W	NULL	dish	W	NULL	separation	radiation	equal	white	normal	y	24.3	2.92
32	Pink Double	population2	vertical	green	Chongqing	Bud2	m	m-dense	non-swelling	green-purple	5.8	non	oblate	all	part	green-white	R	R	s-bowl	R	R	overlap	radiation	equal	white	part-empty	y	24.25	2.88
33	Pink Double	population4	vertical	green	Wuhan, Hubei	Bud2	e	m-dense	non-swelling	green-purple	5.4	non	oblate	part	none	green-white	R	R	bowl	R	R	overlap	tetra	equal	white	normal	y	22.16	2.6
35	Pink Double	population6	vertical	green	Lijiang, Yunnan	Bud2	m	m-dense	non-swelling	purple	5.2	non	spherical	part	part	green-white	R	NULL	dish	R	R	overlap	radiation	equal	s-pink	normal	y	22.16	2.27
36	Pink Double	population4	vertical	green	Wuhan, Hubei	Bud2	m	m-dense	non-swelling	purple	5	non	ovate	part	part	green-white	R	NULL	dish	R	R	separation	radiation	shorter	white	normal	y	26.404	2.47
37	Pink Double	population4	vertical	green	Anhui	Bud2	e	m-dense	non-swelling	green-purple	5	non	obovate	non	none	green-white	R	NULL	dish	R	R	contact	radiation	shorter	white	normal	y	23.482	2.666
38	Pink Double	population4	vertical	green	Wuxi, Jiangsu	Bud2	e	m-dense	non-swelling	green-purple	5.2	s-roll	ovate	part	none	green-white	R	NULL	dish	R	R	separation	radiation	shorter	white	plat	y	24.732	2.49
39	Pink Double	population4	vertical	green	Wuhan, Hubei	Bud2	e	m-dense	non-swelling	green-purple	5.4	non	ovate	non	none	green-white	R	NULL	dish	R	R	separation	radiation	shorter	white	normal	y	21.558	2.264
40	Pink Double	population4	vertical	green	Anhui	Bud2	m	m-dense	non-swelling	green-purple	5.2	non	ovate	part	part	green-white	R	NULL	dish	R	R	contact	radiation	shorter	white	plat	y	22.97	2.708
41	Pink Double	population3	vertical	green	Wuhan, Hubei	Bud2	m	m-dense	non-swelling	green-purple	5.4	non	ovate	non	none	green-white	R	NULL	s-bowl	R	R	contact	radiation	shorter	white	normal	y	25.494	3.164
42	Pink Double	population4	vertical	green	Wuhan, Hubei	Bud2	e	m-dense	non-swelling	green-purple	5.2	non	obovate	part	part	green-white	R	NULL	dish	R	R	contact	radiation	shorter	white	plat	y	24.934	3.32
43	Pink Double	population8	vertical	green	Dali, Yunnan	Bud2	m	m-dense	non-swelling	green-purple	5.2	non	ovate	non	none	green-white	R	NULL	s-bowl	R	R	separation	radiation	shorter	white	part-empty	y	22.33	1.956
44	Pink Double	population2	vertical	green	Wuhan, Hubei	Bud2	e	m-dense	non-swelling	green-purple	NULL	non	ovate	non	none	green-white	R	NULL	dish	W	R	separation	heart	shorter	white	normal	y	32.684	4.11
45	Pink Double	population4	vertical	green	Chongqing	Bud2	l	m-dense	non-swelling	green-purple	5	non	ovate	part	none	green-white	R	NULL	s-bowl	R	R	separation	radiation	shorter	white	normal	y	20.632	1.756
46	Pink Double	population2	vertical	green	Wuhan, Hubei	Bud2	m	m-dense	non-swelling	green-purple	5.6	non	oblate	part	part	green-white	R	NULL	s-bowl	R	R	contact	radiation	shorter	white	plat	y	19.602	2.686
47	Pink Double	population2	vertical	green	Wuhan, Hubei	Bud2	m	m-dense	non-swelling	green-purple	5.2	s-roll	spherical	non	none	green-white	R	NULL	s-bowl	R	P-G-75A	separation	radiation	shorter	white	normal	y	24.572	3.844
48	Pink Double	population5	vertical	green	Wuhan, Hubei	Bud4	e	m-dense	non-swelling	green-purple	5.2	non	obovate	non	none	green-white	W	NULL	s-bowl	W	W	contact	heart	shorter	white	part-empty	y	26.492	2.24
49	Pink Double	population5	vertical	green	Wuhan, Hubei	Bud2	m	m-dense	non-swelling	green-purple	5.2	non	oblate	non	none	green-white	R	NULL	dish	R	R	contact	heart	shorter	white	normal	y	29.16	2
50	Pink Double	population5	vertical	green	Wuhan, Hubei	Bud2	m	m-dense	non-swelling	green-purple	5.4	non	ovate	non	none	green-white	R	NULL	dish	R	R	separation	radiation	shorter	white	normal	y	29.066	1.752
51	Pink Double	population2	vertical	green	Wuhan, Hubei	Bud4	m	m-dense	non-swelling	green-purple	5	non	ovate	non	none	green-white	R	NULL	dish	R	R	contact	heart	shorter	white	part-empty	y	25.748	2.838
52	Pink Double	population5	vertical	green	Nanjing, Jiangsu	Bud4	l	dense	non-swelling	green-purple	5.2	non	ovate	part	none	green-white	R	NULL	s-bowl	R	R	overlap	radiation	shorter	s-pink	part-empty	y	26	NULL
53	Pink Double	population5	vertical	green	Wuhan, Hubei	Bud2	m	m-dense	non-swelling	green-purple	NULL	non	b-ovate	part	none	green-white	R	NULL	s-bowl	P-G-75D	R	contact	tetra	shorter	white	normal	y	26.524	1.756
54	Pink Double	population1	vertical	green	Japan	Bud4	l	m-dense	non-swelling	green-purple	NULL	non	ovate	part	none	green-white	R	NULL	s-bowl	R	NULL	overlap	radiation	equal	white	normal	y	22.3	NULL
55	Pink Double	population5	vertical	green	Laoshan, Shandong	Bud4	m	m-dense	non-swelling	green-purple	NULL	non	b-ovate	non	none	green-white	R	NULL	s-bowl	R	R	contact	radiation	shorter	white	part-empty	y	24.222	2.086
56	Pink Double	population2	vertical	green	Wuhan, Hubei	Bud2	m	m-dense	non-swelling	green-purple	6.8	non	ovate	part	part	green-white	R	NULL	s-bowl	R	R	overlap	radiation	shorter	white	plat	y	20.848	1.268
57	Pink Double	population5	vertical	green	Wuhan, Hubei	Bud4	m	m-dense	non-swelling	green-purple	5	non	ovate	non	none	green-white	R	NULL	s-bowl	W	R	contact	radiation	shorter	white	part-empty	y	25.004	1.778
58	Pink Double	population8	vertical	green	Wuhan, Hubei	Bud4	m	m-dense	non-swelling	green-purple	5	non	obovate	non	none	green-white	R	NULL	s-bowl	R	R	overlap	radiation	shorter	white	part-empty	y	25.166	1.496
59	Pink Double	population2	vertical	green	Wuhan, Hubei	Bud2	l	m-dense	non-swelling	purple	5	non	oblate	non	none	green-white	W	NULL	s-bowl	W	NULL	overlap	radiation	equal	white	part-empty	y	22.4	NULL
60	Pink Double	population4	vertical	green	Wuhan, Hubei	Bud2	l	m-dense	non-swelling	green-purple	NULL	non	oblate	part	none	green-white	W	R	dish	W	NULL	overlap	radiation	longer	white	normal	y	23.4	NULL
61	Pink Double	population5	vertical	green	Japan	Bud2	m	m-dense	non-swelling	green-purple	5	non	obovate	non	none	green-white	R	NULL	dish	P-G-76A	R	separation	heart	shorter	white	part-empty	y	21.758	2.354
62	Pink Double	population5	vertical	green	Wuhan, Hubei	Bud2	m	m-dense	non-swelling	green-purple	5	non	obovate	non	none	green-white	W	R	s-bowl	W	W	contact	heart	shorter	white	part-empty	y	25.034	2.628
63	Pink Double	population8	vertical	green	Nanjing, Jiangsu	Bud2	m	m-dense	non-swelling	purple	5.2	roll	oblate	non	none	green-white	R	R	s-bowl	R	R	contact	heart	equal	s-pink	normal	y	26.58	2.61
64	Pink Double	population4	vertical	green	Wuhan, Hubei	Bud4	m	m-dense	non-swelling	green-purple	5	non	spherical	non	none	green-white	R	R	s-bowl	R	R	overlap	radiation	equal	white	part-empty	y	26.06	3.93
65	Pink Double	population5	vertical	green	Nanjing, Jiangsu	Bud4	e	m-dense	non-swelling	green-purple	5.2	non	obovate	part	none	green-white	R	R	bowl	R	R	overlap	radiation	shorter	white	normal	y	25.6	3.51
66	Pink Double	population5	vertical	green/yellow-line	Japan	Bud2	e	dense	non-swelling	purple	5	s-roll	ovate	non	none	green-white	R	R	bowl	R	R	overlap	radiation	equal	s-pink	normal	y	26.01	2.23
67	Pink Double	population2	vertical	green	Wuhan, Hubei	Bud4	m	m-dense	non-swelling	purple	5.2	non	spherical	part	none	green-white	R	R	s-bowl	R	R	overlap	radiation	equal	white	plat	y	25.18	1.66
68	Pink Double	population4	vertical	green	Wuhan, Hubei	Bud4	m	m-dense	non-swelling	green-purple	5	non	spherical	non	none	green-white	Y-W	R	s-bowl	W	W	overlap	radiation	equal	white	normal	y	23.42	3.28
69	Pink Double	population2	vertical	green	Chongqing	Bud4	l	m-dense	non-swelling	green-purple	5.75	non	oblate	all	part	green-white	R	R	s-bowl	R	R	overlap	radiation	equal	white	plat	y	24.05	2.02
70	Pink Double	population2	vertical	green	Guizhou	Bud2	m	m-dense	non-swelling	green-purple	5	non	oblate	all	none	green-white	R	R	bowl	R	R	overlap	radiation	shorter	white	plat	y	22.03	2.42
71	Pink Double	population4	vertical	green	Chongqing	Bud4	m	m-dense	non-swelling	green-purple	5.4	s-roll	obovate	non	none	green-white	R	R	s-bowl	R	R	overlap	radiation	equal	white	part-empty	y	23.87	3.33
72	Pink Double	population2	vertical	green	Chongqing	Bud4	m	m-dense	non-swelling	purple	5.2	non	oblate	non	none	green-white	R	R	s-bowl	R	R	overlap	radiation	equal	white	plat	y	24.49	2.23
75	Cinnabar Purple	population2	vertical	red	Wuhan, Hubei	Bud2	e	m-dense	non-swelling	purple	5	roll	oblate	part	none	s-red	R	NULL	bowl	R	R	overlap	radiation	equal	p-red	normal	y	23.57	2.25
76	Cinnabar Purple	population4	vertical	red	Nanjing, Jiangsu	Bud4	m	m-dense	non-swelling	purple	5	non	oblate	part	none	green-white	R	NULL	s-bowl	R	R	overlap	tetra	equal	s-pink	part-empty	y	21.62	2.104
77	Cinnabar Purple	population4	vertical	red	Chongqing	Bud2	m	sparse	non-swelling	purple	5.8	non	ovate	part	none	green-white	R	NULL	s-bowl	R	R	overlap	radiation	equal	s-pink	part-empty	y	22.69	2.39
78	Cinnabar Purple	population4	vertical	red	Wuhan, Hubei	Bud4	m	sparse	non-swelling	purple	6.4	non	spherical	part	none	green-white	R	NULL	s-bowl	R	R	overlap	radiation	equal	s-pink	normal	y	22.25	3.44
79	Pink Double	population4	vertical	green	Chongqing	Bud4	m	m-dense	non-swelling	purple	5	non	spherical	non	none	green-white	R	NULL	dish	R	R	overlap	tetra	equal	s-pink	part-empty	y	24.51	2.77
80	Cinnabar Purple	population4	vertical	red	Chongqing	Bud4	m	dense	non-swelling	purple	6.4	non	spherical	all	all	green-white	R	NULL	dish	R	R	overlap	tetra	equal	s-pink	part-empty	y	24.3	2.338
81	Cinnabar Purple	population4	vertical	red	Chongqing	Bud4	l	m-dense	non-swelling	purple	6	non	spherical	non	none	green-white	R	NULL	bowl	R	R	overlap	radiation	equal	s-pink	normal	y	24.8	3.31
82	Cinnabar Purple	population4	vertical	red	Wuhan, Hubei	Bud2	m	m-dense	non-swelling	purple	5	roll	spherical	non	none	green-white	R	NULL	s-bowl	R	R	overlap	tetra	equal	s-pink	part-empty	y	26.688	2.07
83	Cinnabar Purple	population4	vertical	red	Chongqing	Bud4	m	m-dense	non-swelling	purple	5.4	s-roll	spherical	non	none	green-white	R	NULL	bowl	R	R	overlap	tetra	longer	s-pink	part-empty	y	23.39	2.24
84	Cinnabar Purple	population1	vertical	red	Wuxi, Jiangsu	Bud2	m	sparse	non-swelling	purple	6	non	oblate	part	none	green-white	R	R	bowl	R	R	overlap	heart	shorter	s-pink	normal	r-b	22.53	2.06
85	Cinnabar Purple	population4	vertical	red	Wuhan, Hubei	Bud2	m	m-dense	non-swelling	purple	5.2	roll	oblate	part	none	green-white	R	NULL	bowl	R	R	overlap	tetra	equal	s-pink	part-empty	y	21.21	2.9
86	Cinnabar Purple	population1	vertical	red	Nanjing, Jiangsu	Bud2	m	m-dense	non-swelling	purple	5.2	non	spherical	non	none	green-white	R	NULL	dish	R	R	overlap	radiation	equal	p-red	part-empty	y	24.02	2.71
87	Cinnabar Purple	population1	vertical	red	Japan	Bud4	m	m-dense	non-swelling	purple	5.6	non	oval	non	none	s-red	R	NULL	s-bowl	R	R	contact	heart	equal	p-red	normal	y	23.27	2.63
88	Cinnabar Purple	population4	vertical	red	Wuhan, Hubei	Bud2	l	sparse	non-swelling	purple	6.4	non	obovate	part	none	green-white	R	NULL	s-bowl	R	R	overlap	radiation	shorter	s-pink	normal	r-b	24.7	2.486
89	Cinnabar Purple	population1	vertical	red	Wuhan, Hubei	Bud2	m	m-dense	non-swelling	purple	5.4	non	oblate	non	none	green-white	R	NULL	s-bowl	R	R	overlap	radiation	equal	s-pink	part-empty	y	23.49	3.12
90	Cinnabar Purple	population1	vertical	red	Japan	Bud2	m	m-dense	non-swelling	purple	5.2	non	spherical	all	none	s-red	R	NULL	s-bowl	R	R	overlap	radiation	equal	p-red	normal	y	20.31	2.76
91	Cinnabar Purple	population4	vertical	red	Wuhan, Hubei	Bud4	m	m-dense	non-swelling	purple	5	non	spherical	non	none	green-white	R	NULL	s-bowl	R	R	overlap	tetra	longer	s-pink	normal	y	23.4	2.46
92	Cinnabar Purple	population4	vertical	red	Nanjing, Jiangsu	Bud4	m	m-dense	non-swelling	purple	5	s-roll	oblate	non	none	green-white	R	NULL	dish	R	R	overlap	radiation	longer	s-pink	part-empty	y	21.89	1.97
93	Cinnabar Purple	population4	vertical	red	Huizhou, Anhui	Bud4	m	m-dense	non-swelling	purple	5.8	non	oval	non	none	green-white	R	NULL	s-bowl	R	R	overlap	radiation	longer	p-red	part-empty	r-b	26.11	3.63
94	Cinnabar Purple	population1	vertical	red	Japan	Bud4	m	m-dense	non-swelling	purple	5.6	non	oval	non	none	green-white	R	NULL	s-bowl	R	R	overlap	radiation	shorter	s-pink	normal	y	22.52	2.06
95	Cinnabar Purple	population2	vertical	red	Wuhan, Hubei	Bud4	m	m-dense	non-swelling	purple	5.2	non	ovate	non	none	green-white	R	NULL	dish	R	R	overlap	radiation	longer	s-pink	normal	y	25.466	2.38
96	Cinnabar Purple	population4	vertical	red	Nanjing, Jiangsu	Bud2	e	m-dense	non-swelling	purple	5	non	obovate	non	none	s-red	R	NULL	s-bowl	R	R	contact	radiation	equal	p-red	normal	r-b	22	NULL
97	Cinnabar Purple	population4	vertical	red	Wuhan, Hubei	Bud4	m	m-dense	non-swelling	purple	5.4	roll	spherical	non	none	green-white	R	NULL	dish	R	R	overlap	tetra	equal	s-pink	part-empty	y	20.22	2.34
98	Cinnabar Purple	population1	vertical	red	Japan	Bud4	m	m-dense	non-swelling	purple	5.4	roll	oblate	part	none	s-red	R	NULL	s-bowl	R	R	overlap	tetra	equal	p-red	part-empty	y	20.76	2.56
99	Cinnabar Purple	population5	vertical	red	Wuxi, Jiangsu	Bud2	e	m-dense	non-swelling	purple	5	non	ovate	non	none	s-red	R	NULL	s-bowl	R	R	contact	radiation	equal	p-red	part-empty	y	19.13	2.198
100	Cinnabar Purple	population1	vertical	red	Wuxi, Jiangsu	Bud4	e	m-dense	non-swelling	purple	5	non	b-ovate	non	none	green-white	R	NULL	dish	R	R	overlap	tetra	longer	p-red	part-empty	y	22.71	1.998
101	Cinnabar Purple	population4	vertical	red	Wuhan, Hubei	Bud4	e	m-dense	non-swelling	purple	5	non	b-ovate	non	none	green-white	R	NULL	s-bowl	R	R	overlap	radiation	equal	s-pink	part-empty	y	25.12	2.324
102	Pink Double	population3	vertical	green	Sichuan	Bud2	e	m-dense	non-swelling	green-purple	5.2	non	ovate	part	none	green-white	R	NULL	dish	R	R	separation	radiation	shorter	white	part-empty	y	21.906	1.802
103	Pink Double	population4	vertical	green	Wuhan, Hubei	Bud2	l	m-dense	non-swelling	green-purple	5.6	non	oblate	part	part	green-white	W	NULL	s-bowl	R	R	contact	radiation	shorter	white	part-empty	y	24.182	2.122
104	Pink Double	population5	vertical	green	Wuxi, Jiangsu	Bud2	m	m-dense	non-swelling	green-purple	NULL	non	oblate	part	none	green-white	R	NULL	bowl	P-G-75A	P-G-75B	contact	radiation	shorter	white	normal	y	22.326	1.804
105	Pink Double	population2	vertical	green	Wuhan, Hubei	Bud2	e	m-dense	non-swelling	green-purple	5.2	s-roll	obovate	non	none	green-white	R	NULL	dish	R	R	contact	tetra	shorter	white	part-empty	y	26.776	1.424
106	Cinnabar Purple	population4	vertical	red	Wuhan, Hubei	Bud2	e	m-dense	swelling	green-purple	5	s-roll	ovate	non	none	green-white	R	R	dish	P-G-75C	R	contact	radiation	shorter	white	part-empty	y	22.08	2.348
107	Cinnabar Purple	population1	vertical	red	Japan	Bud2	e	m-dense	non-swelling	green-purple	5	s-roll	obovate	non	none	green-white	R	NULL	bowl	R	R	contact	radiation	shorter	white	part-empty	y	22.594	4.532
108	Pink Double	population4	vertical	green	Wuhan, Hubei	Bud2	m	m-dense	non-swelling	green-purple	5	non	oblate	part	none	green-white	R	NULL	s-bowl	R	R	contact	tetra	shorter	white	part-empty	y	16.898	1.236
109	Pink Double	population4	vertical	green	Wuhan, Hubei	Bud2	m	m-dense	non-swelling	green-purple	5.2	s-roll	spherical	part	none	green-white	R	NULL	bowl	R	R	overlap	radiation	shorter	white	part-plat	y	19.766	4.452
110	Pink Double	population4	vertical	green	Wuhan, Hubei	Bud2	m	m-dense	non-swelling	green-purple	5	non	obovate	non	none	green-white	R	NULL	s-bowl	R	R	separation	radiation	equal	white	normal	y	24.164	2.616
111	Pink Double	population2	vertical	green	Chengdu, Sichuan	Bud2	m	dense	non-swelling	green-purple	5	s-roll	ovate	non	none	green-white	R	NULL	dish	R	NULL	contact	tetra	shorter	white	plat	y	26.188	2.054
112	Pink Double	population2	vertical	green	Nanjing, Jiangsu	Bud2	l	m-dense	non-swelling	green-purple	5	non	ovate	non	none	green-white	R	NULL	bowl	R	NULL	contact	heart	longer	white	normal	y	17.726	2.546
113	Pink Double	population4	vertical	green	Nanjing, Jiangsu	Bud2	m	m-dense	non-swelling	green-purple	5.2	non	ovate	part	none	green-white	R	NULL	s-bowl	P-G-76D	R	separation	radiation	shorter	white	normal	y	22.904	2.192
114	Pink Double	population5	vertical	green	Japan	Bud2	e	dense	non-swelling	green-purple	5.2	non	obovate	part	none	green-white	R	NULL	s-bowl	R	R	contact	radiation	equal	white	normal	y	24.632	1.738
115	Pink Double	population4	vertical	green	Nanjing, Jiangsu	Bud2	e	dense	non-swelling	green-purple	5	non	b-ovate	non	none	green-white	P-G-75B	NULL	s-bowl	R	P-G-75C	separation	radiation	longer	white	normal	y	24.434	2.02
116	Pink Double	population2	vertical	green	Sichuan	Bud4	e	m-dense	non-swelling	purple	5.2	s-roll	ovate	part	none	green-white	R	NULL	dish	R	R	contact	radiation	longer	white	normal	y	23.91	1.3
117	Pink Double	population2	vertical	green	Chengdu, Sichuan	Bud2	m	dense	non-swelling	purple	5.2	non	oblate	non	none	green-white	R	NULL	s-bowl	R	R	contact	radiation	longer	white	normal	y	18.474	1.966
118	Pink Double	population4	vertical	green	Wuhan, Hubei	Bud4	m	m-dense	non-swelling	green-purple	5	non	obovate	part	none	green-white	R	NULL	s-bowl	P-G-76A	P-G-76B	contact	radiation	longer	white	normal	y	20.104	1.698
119	Pink Double	population5	vertical	green	Yunnan	Bud2	l	m-dense	non-swelling	green-purple	5.6	non	ovate	non	none	green-white	R	NULL	s-bowl	R	R	contact	radiation	longer	white	normal	y	23.228	1.306
120	Pink Double	population2	vertical	green	Wuhan, Hubei	Bud2	m	m-dense	non-swelling	green-purple	NULL	non	oblate	part	part	green-white	R	NULL	s-bowl	P-G-75C	R	separation	heart	shorter	white	normal	y	20.912	2.496
121	Pink Double	population4	vertical	green	Wuhan, Hubei	Bud4	m	dense	non-swelling	green-purple	5	s-roll	oblate	part	none	green-white	R	NULL	s-bowl	R	R	separation	tetra	longer	white	plat	y	21.826	1.598
123	Pink Double	population2	vertical	green	Wuhan, Hubei	Bud4	m	m-dense	non-swelling	green-purple	6	non	oblate	part	part	green-white	R	NULL	s-bowl	R	R	contact	radiation	equal	white	part-empty	y	19.928	1.646
124	Pink Double	population2	vertical	green	Chengdu, Sichuan	Bud4	l	m-dense	non-swelling	green-purple	5	non	ovate	part	none	green-white	Y-W	NULL	bowl	Y-W	Y-W	separation	tetra	shorter	white	normal	y	20.038	1.39
125	Pink Double	population2	vertical	green	Chongqing	Bud4	l	m-dense	non-swelling	green-purple	NULL	non	oblate	part	part	green-white	R	NULL	bowl	R	R	contact	radiation	shorter	white	normal	y	13.814	1.612
126	Pink Double	population2	vertical	green	Chengdu, Sichuan	Bud2	l	m-dense	non-swelling	green-purple	NULL	non	oblate	part	none	green-white	R	NULL	bowl	R	R	contact	heart	shorter	s-pink	normal	y	1.44	1.74
127	Pink Double	population2	vertical	green	Chongqing	Bud4	m	m-dense	non-swelling	green-purple	NULL	non	oblate	part	none	green-white	R	NULL	bowl	W	W	contact	tetra	shorter	white	normal	y	23.788	2.506
128	Pink Double	population4	vertical	green	Wuhan, Hubei	Bud4	m	m-dense	non-swelling	green-purple	5	non	ovate	non	none	green-white	R	NULL	bowl	R	R	separation	tetra	shorter	white	part-empty	y	25.416	1.964
129	Pink Double	population5	vertical	green	Nanjing, Jiangsu	Bud2	e	sparse	non-swelling	green-purple/purple	5.2	non	oblate	part	none	green-white	R	NULL	dish	R	R	contact	tetra	longer	white	part-empty	y	24.792	2.304
130	Pink Double	population2	vertical	green	Wuhan, Hubei	Bud2	l	sparse	non-swelling	green-purple	11	non	oblate	part	part	green-white	R	NULL	s-bowl	R	R	contact	tetra	longer	white	normal	y	19.478	1.642
131	Pink Double	population2	vertical	green	Wuhan, Hubei	Bud4	m	m-dense	non-swelling	green-purple	5.6	s-roll	oblate	part	none	green-white	P-G-75A	NULL	s-bowl	R	R	contact	heart	equal	white	normal	y	24.812	3.028
132	Pink Double	population4	vertical	green	Wuhan, Hubei	Bud4	e	m-dense	non-swelling	green-purple	NULL	non	ovate	non	none	green-white	P-G-75A	NULL	s-bowl	P-G-75C	R	separation	tetra	shorter	white	part-empty	y	22.022	1.836
133	Pink Double	population5	vertical	green	Wuhan, Hubei	Bud4	e	dense	non-swelling	green-purple	NULL	non	ovate	non	none	green-white	P-G-76C	NULL	dish	R	R	contact	radiation	shorter	white	normal	y	27.398	2.106
134	Pink Double	population2	vertical	green	Wuhan, Hubei	Bud4	e	m-dense	non-swelling	purple	5.2	non	ovate	part	none	green-white	R	NULL	dish	P-G-76A	P-G-75A	separation	radiation	longer	white	normal	y	23.606	3.87
135	Pink Double	population2	vertical	green	Nanjing, Jiangsu	Bud4	e	m-dense	non-swelling	green-purple/purple	5	non	obovate	part	none	green-white	R	NULL	s-bowl	R	R	separation	tetra	longer	white	normal	y	24.498	1.78
136	Pink Double	population5	vertical	green	Wuhan, Hubei	Bud4	m	m-dense	non-swelling	green-purple/purple	6	non	obovate	part	none	green-white	R	NULL	s-bowl	R	R	contact	radiation	shorter	white	normal	y	25.344	1.906
137	Pink Double	population4	vertical	green	Nanjing, Jiangsu	Bud4	l	m-dense	non-swelling	green-purple	5.8	non	oblate	part	none	green-white	P-G-N75D	NULL	s-bowl	R	R	separation	heart	shorter	white	normal	y	18.146	2.032
138	Pink Double	population2	vertical	green	Wuhan, Hubei	Bud4	m	m-dense	non-swelling	green-purple/purple	7.2	roll	oblate	part	part	green-white	P-G-N78B	NULL	s-bowl	R	R	contact	radiation	longer	white	normal	y	20.862	1.744
139	Pink Double	population8	vertical	green	Yunnan	Bud4	m	m-dense	non-swelling	green-purple	5.2	non	ovate	non	none	green-white	R	NULL	s-bowl	R	R	contact	tetra	shorter	white	normal	y	25.516	0.804
140	Pink Double	population4	vertical	green	Quanzhou， Fujian	Bud4	e	m-dense	non-swelling	green-purple/purple	5.2	non	ovate	non	none	green-white	R	NULL	s-bowl	R	R	separation	radiation	shorter	white	normal	y	24.57	1.95
141	Pink Double	population2	vertical	green	Nanjing, Jiangsu	Bud2	e	m-dense	non-swelling	purple	5.2	s-roll	obovate	non	none	green-white	P-G-75B	NULL	dish	R	R	contact	radiation	equal	white	normal	y	26.98	2.14
142	Pink Double	population5	vertical	green/yellow-line	Wuhan, Hubei	Bud2	l	m-dense	non-swelling	purple	5	non	oblate	part	none	green-white	R	NULL	s-bowl	P-G-75D	P-G-75B	contact	radiation	equal	white	normal	y	25	NULL
144	Pink Double	population4	vertical	green	Wuhan, Hubei	Bud4	m	m-dense	non-swelling	purple	5.2	non	obovate	part	none	green-white	R	NULL	dish	R	R	contact	tetra	shorter	white	normal	y	17.574	1.448
145	Pink Double	population2	vertical	green	Wuhan, Hubei	Bud2	l	m-dense	non-swelling	purple	5	non	oblate	all	part	green-white	R	NULL	dish	R	R	contact	tetra	shorter	white	normal	y	23.054	1.012
146	Pink Double	population4	vertical	green	Chengdu, Sichuan	Bud4	m	m-dense	non-swelling	green-purple	5.4	non	oblate	part	none	green-white	R	NULL	s-bowl	R	P-G-75A	separation	heart	longer	white	normal	y	19.578	1.854
147	Pink Double	population5	vertical	green	Huangmei, Hubei	Bud4	l	m-dense	non-swelling	green-purple	5.2	non	oblate	all	part	green-white	O-W	NULL	dish	O-W	Y-W	contact	radiation	equal	white	normal	y	24.526	2.182
148	Pink Double	population2	vertical	green	Wuhan, Hubei	Bud2	m	m-dense	non-swelling	purple	5.2	roll	oblate	non	none	green-white	R	NULL	bowl	W	R	separation	radiation	shorter	white	normal	y	21.69	1.224
149	Pink Double	population4	vertical	green	Wuhan, Hubei	Bud2	m	m-dense	non-swelling	purple	5.4	s-roll	oblate	part	part	s-red	O-W	NULL	bowl	O-W	O-W	contact	radiation	shorter	white	normal	y	21.476	1.35
150	Pink Double	population2	vertical	green	Chengdu, Sichuan	Bud4	m	dense	non-swelling	purple	5.4	non	oblate	non	none	green-white	R	NULL	dish	R	R	overlap	tetra	equal	white	normal	y	30.57	1.558
151	Pink Double	population5	vertical	green	Japan	Bud2	m	m-dense	non-swelling	green-purple	5.6	s-roll	obovate	non	none	green-white	R	NULL	dish	R	R	contact	radiation	equal	white	normal	y	28.34	1.294
152	Pink Double	population2	vertical	green	Chongqing	Bud4	e	m-dense	non-swelling	green-purple	5	s-roll	oval	non	none	green-white	R	NULL	dish	R	R	contact	radiation	shorter	white	normal	y	28.936	3.666
153	Pink Double	population4	vertical	green	Wuhan, Hubei	Bud4	e	dense	non-swelling	green-purple	5	non	oblate	non	none	green-white	R	NULL	dish	R	R	separation	radiation	shorter	white	normal	y	23.978	1.508
154	Pink Double	population8	vertical	green	Kunming, Yunnan	Bud4	l	dense	non-swelling	green-purple	5	non	ovate	non	none	green-white	R	NULL	dish	Y-W	R	contact	tetra	shorter	white	normal	y	28.778	2.102
155	Pink Double	population2	vertical	green	Wuhan, Hubei	Bud4	l	m-dense	non-swelling	purple	5	non	b-ovate	non	none	green-white	R	NULL	s-bowl	R	R	contact	radiation	shorter	white	normal	y	26.356	2.052
156	Single Flowered	population4	vertical	green	Wuhan, Hubei	Bud4	e	dense	non-swelling	purple	5	non	obovate	non	none	green-white	R	NULL	dish	R	R	contact	radiation	longer	white	normal	y	25.834	1.34
157	Single Flowered	population5	vertical	green	Wuxi, Jiangsu	Bud2	l	m-dense	non-swelling	green-purple	5	non	spherical	non	none	green-white	G-P-G-186C	NULL	dish	R	P-G-76D	contact	tetra	equal	white	normal	y	15.542	1.398
158	Single Flowered	population2	vertical	green	Wuhan, Hubei	Bud4	e	dense	non-swelling	purple	6	non	ovate	part	part	green-white	R	NULL	dish	R	R	contact	radiation	longer	s-pink	normal	y	24.406	2.318
159	Albo-plena	population5	vertical	green	Nanjing, Jiangsu	Bud4	m	m-dense	non-swelling	green-purple	12	non	oblate	part	none	green-white	O-W	NULL	dish	Y-W	O-W	contact	radiation	shorter	white	part-empty	y	26.2	1.09
160	Single Flowered	population1	vertical	green	Nanjing, Jiangsu	Bud4	e	m-dense	non-swelling	purple	5.4	non	obovate	non	none	s-red	R	NULL	dish	R	R	contact	tetra	longer	white	normal	y	25.37	1.956
161	Single Flowered	population5	vertical	green	Wuhan, Hubei	Bud2	l	sparse	non-swelling	green-purple	5.2	non	oval	non	none	green-white	Y-W	NULL	dish	W	G-W	contact	radiation	equal	white	normal	y	21.958	1.302
162	Single Flowered	population4	vertical	green	Nanjing, Jiangsu	Bud2	e	m-dense	non-swelling	purple	5.2	non	obovate	non	none	green-white	W	R	dish	W	NULL	contact	radiation	longer	white	part-empty	y	25.8	NULL
163	Green Calyx	population5	vertical	green	Wuhan, Hubei	Bud4	m	dense	non-swelling	green	5	non	obovate	non	none	green-white	W	NULL	dish	W	W	contact	radiation	longer	white	normal	y	22.14	2.73
164	Green Calyx	population5	vertical	green	Wuhan, Hubei	Bud2	e	m-dense	non-swelling	green	5	non	obovate	non	none	green-white	W	NULL	dish	W	W	contact	radiation	equal	white	normal	y	26	2.28
165	Green Calyx	population4	vertical	green	Wuhan, Hubei	Bud4	l	m-dense	non-swelling	green	5.4	non	oblate	part	none	green-white	W	NULL	s-bowl	W	W	overlap	radiation	equal	white	normal	y	25.12	2.11
166	Green Calyx	population5	vertical	green	Suzhou, Jiangsu	Bud2	m	dense	non-swelling	green	5.2	non	obovate	non	none	green-white	W	NULL	dish	W	W	overlap	radiation	equal	white	normal	y	23.31	2.36
167	Green Calyx	population8	vertical	green	Huizhou, Anhui	Bud2	m	v-sparse	non-swelling	green	5	non	oval	non	none	green-white	W	NULL	s-bowl	W	W	overlap	radiation	equal	white	normal	y	31	2.59
168	Green Calyx	population8	vertical	green	Chengdu, Sichuan	Bud4	m	m-dense	non-swelling	green	6	non	oblate	part	part	green-white	W	NULL	s-bowl	W	W	overlap	tetra	equal	white	normal	y	26.28	2.61
169	Albo-plena	population4	vertical	green	Chengdu, Sichuan	Bud4	e	m-dense	non-swelling	green-purple	5.4	roll	ovate	non	none	green-white	R	NULL	dish	R	R	contact	tetra	shorter	white	normal	y	28.224	2.44
170	Albo-plena	population5	vertical	green	Shexian, Anhui	Bud4	m	sparse	non-swelling	green-purple	5	non	obovate	non	none	green-white	W	NULL	dish	W	W	contact	radiation	shorter	white	normal	y	29.98	3.268
171	Albo-plena	population8	vertical	green	Chengdu, Sichuan	Bud4	m	m-dense	non-swelling	green-purple	5	non	oblate	non	none	green-white	W	R	dish	W	W	overlap	radiation	equal	white	normal	y	26.34	2.66
172	Albo-plena	population4	vertical	green	Chengdu, Sichuan	Bud4	e	m-dense	non-swelling	purple	5	non	b-ovate	non	none	green-white	W	R	dish	W	W	overlap	radiation	equal	white	normal	y	27.22	2.41
173	Albo-plena	population4	vertical	green	Chengdu, Sichuan	Bud4	l	m-dense	non-swelling	green-purple	5.2	roll	oblate	hole	none	green-white	W	R	dish	W	W	overlap	radiation	equal	white	plat	y	20.542	2.55
174	Albo-plena	population5	vertical	green	Japan	Bud4	l	m-dense	non-swelling	green-purple	5.6	non	obovate	non	none	green-white	W	R	dish	W	W	overlap	radiation	shorter	white	normal	y	25.566	2.01
175	Albo-plena	population5	vertical	green	Japan	Bud4	m	m-dense	non-swelling	green-purple	5	non	obovate	non	none	green-white	W	NULL	s-bowl	W	NULL	overlap	radiation	equal	white	normal	y	20.4	1.93
176	Versicolor	population4	vertical	green	Wuhan, Hubei	Bud4	l	m-dense	non-swelling	green-purple	5.2	non	obovate	non	none	green-white	W	NULL	dish	W	W	contact	radiation	equal	white	normal	y	27.64	2.81
177	Versicolor	population5	vertical	green	Kunming, Yunnan	Bud4	l	m-dense	non-swelling	green-purple	5	non	obovate	part	part	green-white	W	R	s-bowl	R	R	contact	radiation	shorter	white	normal	y	21.4	1.47
178	Versicolor	population5	vertical	green	Nanjing, Jiangsu	Bud4	l	m-dense	non-swelling	green-purple	5	non	b-ovate	non	none	green-white	W	R	s-bowl	R	R	contact	radiation	shorter	white	normal	y	23.5	1.54
179	Versicolor	population4	vertical	green	Nanjing, Jiangsu	Bud4	m	dense	non-swelling	green-purple	5	non	oval	non	none	green-white	W	R	dish	W	R	contact	radiation	longer	white	part-empty	y	24.56	1.87
180	Versicolor	population4	vertical	green	Nanjing, Jiangsu	Bud4	m	m-dense	non-swelling	green-purple	5	non	obovate	non	none	green-white	W	R	dish	W	W	overlap	radiation	shorter	white	normal	y	27.71	2.59
181	Single Flowered	population5	vertical	green	Wuhan, Hubei	Bud2	e	m-dense	non-swelling	purple	5	non	obovate	non	none	green-white	R	NULL	dish	R	R	contact	radiation	shorter	white	normal	y	26.102	2.128
182	Single Flowered	population1	vertical	green	Wuhan, Hubei	Bud4	m	m-dense	non-swelling	green-purple	5.4	non	obovate	part	none	green-white	W	R	dish	W	NULL	contact	tetra	longer	white	normal	y	25.154	1.682
184	Wild6	population6	vertical	green	Eryuan, Yunnan	Bud4	m	v-sparse	non-swelling	green-purple	5	non	ovate	non	none	green-white	Y-W	NULL	dish	Y-W	O-W	contact	radiation	shorter	white	normal	y	19.326	2.334
L2	Single Flowered	population5	vertical	green	Wuhan, Hubei	Bud2	e	m-dense	non-swelling	green-purple	5.4	non	obovate	non	none	green-white	W	NULL	s-bowl	W	NULL	contact	radiation	shorter	white	normal	y	19.32	1.192
M11012416	Single Flowered	population5	vertical	green	Nanjing, Jiangsu	Bud4	e	m-dense	non-swelling	green-purple	5	non	obovate	non	none	green-white	R	NULL	dish	R	R	separation	radiation	longer	white	normal	y	20.294	1.854
187	Single Flowered	population5	vertical	green	Wuhan, Hubei	Bud4	e	m-dense	non-swelling	green-purple	5	non	obovate	non	none	green-white	W	R	dish	W	NULL	contact	radiation	longer	s-pink	normal	y	16.646	1.688
189	Cinnabar Purple	population2	vertical	red	Nanjing, Jiangsu	Bud4	l	sparse	non-swelling	purple	5.4	roll	oblate	part	none	green-white	R	NULL	s-bowl	R	R	overlap	radiation	longer	p-red	plat	y	21.53	2.454
190	Cinnabar Purple	population4	vertical	red	Wuhan, Hubei	Bud4	e	m-dense	non-swelling	purple	5.5	non	oblate	non	none	green-white	R	NULL	s-bowl	R	R	overlap	tetra	equal	s-pink	part-empty	y	24.48	2.58
191	Pink Double	population2	vertical	green	Wuhan, Hubei	Bud2	m	l-dense	non-swelling	purple	5.5	roll	spherical	non	none	green-white	R	NULL	s-bowl	R	R	overlap	radiation	shorter	s-pink	normal	y	29.11	5.058
192	Cinnabar Purple	population1	vertical	red	Wuhan, Hubei	Bud2	m	m-dense	non-swelling	purple	5	roll	oblate	hole	none	s-red	R	NULL	s-bowl	R	R	overlap	tetra	equal	s-pink	normal	y	24.5	NULL
193	Pendulous	population5	hanger	green	Japan	Bud4	m	m-dense	non-swelling	purple	5.2	non	non	none	green-white	R	R	s-bowl	R	R	overlap	tetra	shorter	white	normal	y		24.1	2.296
194	Apricot Mei	population5	vertical	green	Japan	Bud4	l	l-dense	swelling	purple	5.4	non	oblate	non	none	green-white	R	NULL	s-bowl	R	R	overlap	heart	shorter	s-pink	normal	y	36.4	NULL
195	Apricot Mei	population7	vertical	green	Japan	Bud4	l	m-dense	swelling	purple	5.6	roll	b-ovate	non	none	green-white	R	NULL	s-bowl	R	NULL	overlap	heart	shorter	s-pink	part-empty	y	32.4	NULL
196	Apricot Mei	population7	vertical	green	Japan	Bud4	l	m-dense	swelling	purple	5	roll	b-ovate	part	none	green-white	R	NULL	s-bowl	R	NULL	overlap	tetra	shorter	s-pink	normal	y	38.5	NULL
198	Apricot Mei	population7	vertical	green	Japan	Bud4	l	m-dense	swelling	green-purple	5.8	non	b-ovate	non	none	green-white	R	R	bowl	R	R	contact	radiation	shorter	white	normal	y	30.44	1.61
199	Green Calyx	population2	vertical	green	Wuhan, Hubei	Bud4	l	m-dense	non-swelling	y-green	6.8	non	oblate	hole	part	green-white	G-W	NULL	bowl	W	G-W	overlap	radiation	shorter	white	normal	y	24.49	3.44
200	Pink Double	population5	vertical	green	Suzhou, Jiangsu	Bud4	l	m-dense	non-swelling	green-purple	5	non	obovate	non	none	green-white	R	NULL	dish	R	NULL	overlap	radiation	shorter	s-pink	normal	y	24.6	1.732
201	Pink Double	population5	vertical	green	Nanjing, Jiangsu	Bud2	m	m-dense	non-swelling	purple	5.2	non	obovate	non	none	green-white	R	NULL	s-bowl	R	R	overlap	radiation	shorter	s-pink	part-empty	y	24.35	1.54
202	Apricot Mei	population7	vertical	green	Nanjing, Jiangsu	Bud2	l	m-dense	swelling	purple	5	non	b-ovate	non	none	green-white	R	NULL	s-bowl	R	R	overlap	radiation	shorter	white	part-empty	y	28.4	NULL
203	Apricot Mei	population7	vertical	green	Wuxi, Jiangsu	Bud4	l	m-dense	swelling	purple	5	roll	ovate	non	none	green-white	R	NULL	dish	R	R	contact	radiation	shorter	white	normal	y	27.6	NULL
204	Apricot Mei	population7	vertical	green	Beijing	Bud2	l	dense	swelling	purple	5	roll	obovate	non	none	green-white	R	NULL	dish	R	R	contact	radiation	shorter	s-pink	normal	y	26.4	NULL
206	Pink Double	population2	vertical	green	Nanjing, Jiangsu	Bud4	m	m-dense	non-swelling	purple	5.4	non	ovate	part	part	green-white	R	NULL	dish	R	R	overlap	tetra	longer	white	normal	y	28.17	2.242
207	Cinnabar Purple	population5	vertical	red	Nanjing, Jiangsu	Bud2	m	v-sparse	non-swelling	purple	5.8	roll	oblate	hole	none	green-white	R	NULL	dish	R	R	overlap	tetra	equal	s-pink	normal	y	22.81	2.08
208	Versicolor	population2	vertical	green	Nanjing, Jiangsu	Bud2	l	m-dense	non-swelling	green-purple	5.5	non	obovate	non	none	green-white	R	W	s-bowl	W	R	overlap	radiation	longer	white	normal	y	28.4	NULL
209	Flavescens	population5	vertical	green	Japan	Bud4	l	m-dense	non-swelling	purple	5	non	obovate	all	none	green-white	Y-W	NULL	s-bowl	Y-W	W	overlap	tetra	equal	white	normal	y	21.4	1.222
210	Cinnabar Purple	population4	vertical	red	Qingdao, Shandong	Bud4	m	m-dense	non-swelling	purple	6.6	non	obovate	part	none	green-white	R	NULL	s-bowl	R	R	overlap	tetra	equal	s-pink	normal	y	24.56	3.35
211	Cinnabar Purple	population5	vertical	red	Japan	Bud2	m	sparse	non-swelling	purple	5.2	non	ovate	non	none	s-red	W	R	s-bowl	W	R	separation	radiation	shorter	s-pink	part-empty	r-b	25.78	3.46
212	Cinnabar Purple	population5	vertical	red	Japan	Bud4	m	m-dense	non-swelling	purple	5.6	non	b-ovate	non	none	s-red	R	NULL	s-bowl	R	R	contact	tetra	shorter	p-red	part-empty	r-b	21.886	1.802
213	Cinnabar Purple	population5	vertical	red	Japan	Bud4	e	m-dense	non-swelling	purple	6	non	obovate	non	none	s-red	R	NULL	bowl	R	R	overlap	radiation	longer	p-red	part-empty	r-b	24.81	2.67
214	Cinnabar Purple	population2	vertical	red	Nanjing, Jiangsu	Bud4	e	m-dense	non-swelling	purple	5.2	non	ovate	non	none	s-red	R	NULL	s-bowl	R	R	contact	tetra	longer	p-red	part-empty	r-b	20.55	2.392
215	Cinnabar Purple	population7	vertical	red	Nanjing, Jiangsu	Bud2	m	sparse	non-swelling	purple	5.4	non	spherical	part	none	s-red	R	NULL	dish	R	R	separation	radiation	longer	white	normal	r-b	20.712	1.618
218	Pink Double	population5	vertical	green	Nanjing, Jiangsu	Bud4	l	m-dense	non-swelling	green-purple	5	roll	ovate	non	none	green-white	R	NULL	dish	R	R	contact	tetra	shorter	white	normal	y	27.262	1.61
219	Pink Double	population5	vertical	green	Nanjing, Jiangsu	Bud2	e	m-dense	non-swelling	purple	5.2	roll	ovate	non	none	green-white	R	NULL	s-bowl	R	R	contact	tetra	shorter	s-pink	normal	y	21.994	1.634
220	Pink Double	population5	vertical	green	Nanjing, Jiangsu	Bud2	m	m-dense	non-swelling	purple	5.6	roll	b-ovate	part	part	green-white	R	NULL	bowl	R	R	overlap	radiation	equal	white	normal	y	24.37	2.892
221	Pink Double	population2	vertical	green	Wuhan, Hubei	Bud4	l	sparse	non-swelling	purple	5	non	oblate	part	none	green-white	R	NULL	s-bowl	R	R	contact	radiation	equal	white	part-plat	y	21.97	2.936
222	Pink Double	population2	vertical	green	Wuhan, Hubei	Bud4	m	m-dense	non-swelling	green-purple	6.2	non	oblate	part	part	green-white	R	NULL	s-bowl	R	R	contact	NULL	shorter	white	normal	y	27.298	2.638
224	Pink Double	population2	vertical	green	Wuhan, Hubei	Bud2	e	m-dense	non-swelling	purple	5.6	s-roll	obovate	non	none	green-white	R	R	s-bowl	R	R	overlap	radiation	equal	white	plat	y	27.74	2.27
226	Pink Double	population4	vertical	green	Qingdao, Shandong	Bud4	l	m-dense	non-swelling	green-purple	5.5	roll	oblate	non	none	green-white	R	NULL	s-bowl	R	R	overlap	radiation	equal	white	normal	y	22.98	2.178
227	Cinnabar Purple	population5	vertical/ry	red	Nanjing, Jiangsu	Bud2	m	m-dense	non-swelling	purple	5.5	non	obovate	non	none	green-white	R	R	s-bowl	R	R	contact	radiation	equal	s-pink	part-empty	y	23.28	2.74
228	Pink Double	population5	vertical	green	Nanjing, Jiangsu	Bud4	e	m-dense	non-swelling	green-purple	4.25	non	oblate	part	none	green-white	R	NULL	s-bowl	R	R	overlap	radiation	shorter	white	normal	y	19.93	2.304
229	Green Calyx	population8	vertical	green	Kunming, Yunnan	Bud4	l	m-dense	non-swelling	green	5.3	non	b-ovate	part	none	green-white	Y-W	NULL	bowl	W	NULL	overlap	radiation	shorter	white	normal	y	27.4	NULL
230	Cinnabar Purple	population1	vertical	red	Japan	Bud2	l	m-dense	non-swelling	purple	5	non	obovate	part	none	s-red	R	NULL	s-bowl	R	NULL	overlap	tetra	shorter	p-red	normal	r-b	19.37	2.31
231	Pink Double	population5	vertical	green	Nanjing, Jiangsu	Bud4	m	m-dense	non-swelling	purple	5	non	b-ovate	part	part	green-white	R	R	s-bowl	O-W	O-W	overlap	radiation	shorter	white	normal	y	26.04	2.868
232	Single Flowered	population5	vertical	green	Japan	Bud4	m	m-dense	non-swelling	green-purple	5	non	spherical	non	none	green-white	O-W	NULL	dish	O-W	G-W	separation	heart	longer	white	normal	y	21.612	0.942
233	Single Flowered	population5	vertical	green	Japan	Bud4	e	m-dense	non-swelling	green-purple	5	non	spherical	non	none	green-white	Y-W	NULL	dish	Y-W	O-W	contact	tetra	longer	white	normal	y	22.064	1.184
234	Single Flowered	population5	vertical	green	Japan	Bud4	e	dense	non-swelling	green-purple	5.8	non	oblate	part	none	green-white	Y-W	NULL	dish	O-W	Y-W	contact	radiation	shorter	white	part-empty	y	22.498	1.158
235	Single Flowered	population5	vertical	green	Japan	Bud4	e	m-dense	non-swelling	green-purple	5.8	non	obovate	non	none	green-white	R	NULL	dish	R	R	separation	heart	longer	white	normal	y	26.384	1.744
236	Single Flowered	population5	vertical	green	Japan	Bud4	l	m-dense	non-swelling	green-purple	5.6	non	spherical	part	none	green-white	R	NULL	bowl	R	R	contact	tetra	longer	white	part-empty	y	26.638	1.176
237	Single Flowered	population5	vertical	green	Japan	Bud4	m	m-dense	non-swelling	green-purple	6	non	ovate	non	none	green-white	O-W	NULL	s-bowl	P-G-75C	W	separation	tetra	shorter	white	normal	y	25.99	1.6
239	Single Flowered	population5	vertical	green	Japan	Bud4	e	m-dense	non-swelling	green-purple	5.8	non	ovate	non	none	green-white	G-W	NULL	dish	W	W	contact	tetra	shorter	white	normal	y	21.262	1.64
240	Single Flowered	population5	vertical	green	Wuhan, Hubei	Bud2	m	sparse	non-swelling	green-purple	5	non	ovate	non	none	green-white	R	NULL	dish	W	W	contact	radiation	equal	white	normal	y	23.924	1.752
241	Single Flowered	population5	vertical	green	Japan	Bud2	m	m-dense	non-swelling	purple	5.2	non	obovate	non	none	green-white	R	NULL	bowl	Y-W	Y-W	separation	radiation	longer	white	part-empty	y	17.562	0.912
242	Single Flowered	population5	vertical	green	Japan	Bud4	m	m-dense	non-swelling	green-purple	5	non	obovate	part	part	green-white	Y-W	NULL	s-bowl	Y-W	Y-W	separation	radiation	longer	white	part-empty	y	15.802	0.76
243	Single Flowered	population2	vertical	green	Wuhan, Hubei	Bud4	e	m-dense	non-swelling	purple	5	non	obovate	non	none	green-white	R	NULL	dish	P-G-77C	R	separation	radiation	longer	white	part-empty	y	24.12	1.988
244	Single Flowered	population4	vertical	green	Wuhan, Hubei	Bud4	e	m-dense	non-swelling	green-purple	5	non	obovate	non	none	green-white	R	NULL	dish	R	R	contact	heart	longer	white	normal	y	26.272	1.46
245	Single Flowered	population5	vertical	green	Nanjing, Jiangsu	Bud4	e	m-dense	non-swelling	green-purple	5.8	s-roll	ovate	non	none	green-white	W	NULL	dish	R	R	contact	tetra	shorter	s-pink	normal	y	21.516	1.524
246	Single Flowered	population5	vertical	green	Nanjing, Jiangsu	Bud4	e	m-dense	non-swelling	green-purple	6.6	non	spherical	non	none	green-white	W	NULL	dish	R	W	contact	radiation	shorter	s-pink	normal	y	26.298	1.902
248	Green Calyx	population2	vertical	green	Chongqing	Bud2	l	sparse	non-swelling	y-green	11	non	oblate	all	all	green-white	G-Y-G-1D	NULL	dish	W	NULL	overlap	tetra	longer	white	normal	y	35.8	2.246
250	Single Flowered	population5	vertical	green	Wuxi, Jiangsu	Bud2	m	m-dense	non-swelling	purple	5.5	non	ovate	non	none	green-white	W	NULL	s-bowl	R	R	overlap	radiation	shorter	white	part-empty	y	22.5	2.26
251	Single Flowered	population2	vertical/y	green	Wuxi, Jiangsu	Bud4	m	dense	non-swelling	green-purple	5.2	non	obovate	non	none	green-white	W	NULL	dish	R	NULL	contact	tetra	equal	white	normal	y	29.89	2.36
253	Pink Double	population5	vertical/y	green	Wuxi, Jiangsu	Bud2	l	m-dense	non-swelling	purple	5.4	non	b-ovate	non	none	green-white	R	NULL	dish	R	R	overlap	radiation	shorter	s-pink	normal	y	20.1	NULL
254	Green Calyx	population4	vertical	green	Nanjing, Jiangsu	Bud2	m	m-dense	non-swelling	green	5.4	non	oblate	non	none	green-white	Y-W	NULL	s-bowl	W	NULL	overlap	radiation	equal	white	normal	y	26.4	NULL
256	Pink Double	population7	vertical	green	Japan	Bud2	m	m-dense	non-swelling	purple	5	roll	b-ovate	non	none	green-white	R	NULL	s-bowl	R	W	contact	radiation	shorter	white	normal	y	43.2	NULL
257	Single Flowered	population1	vertical	green	Japan	Bud2	e	m-dense	non-swelling	purple	5.6	non	b-ovate	non	none	green-white	R	NULL	s-bowl	R	R	overlap	radiation	equal	white	part-empty	y	26.43	2.56
259	Single Flowered	population5	vertical	green	Japan	Bud4	l	m-dense	non-swelling	purple	5.6	non	ovate	non	none	green-white	R	R	dish	R	R	separation	radiation	shorter	white	normal	y	23.08	3.04
260	Meiren	population7	vertical	green	Beijing	Bud2	m	m-dense	swelling	purple	5	roll	ovate	non	none	s-red	R	NULL	s-bowl	R	R	contact	radiation	shorter	s-pink	normal	r-b	30.4	7.5
261	Single Flowered	population1	vertical	green	Japan	Bud2	m	m-dense	non-swelling	purple	5.4	non	oval	non	none	green-white	R	NULL	s-bowl	R	R	contact	radiation	equal	s-pink	part-empty	y	26.48	2.368
262	Apricot Mei	population7	vertical	green	Qingdao, Shandong	Bud2	l	m-dense	swelling	purple	5	roll	b-ovate	non	none	green-white	R	NULL	dish	R	R	contact	radiation	shorter	white	normal	y	36.4	NULL
263	Pink Double	population2	vertical	green	Suzhou, Jiangsu	Bud2	m	m-dense	non-swelling	purple	6.2	non	oblate	all	none	green-white	R	NULL	dish	R	R	overlap	radiation	equal	white	part-empty	y	26.1	3.64
265	Cinnabar Purple	population4	vertical	red	Wuhan, Hubei	Bud2	m	m-dense	non-swelling	purple	5.4	non	obovate	part	part	green-white	R	NULL	dish	R	R	contact	tetra	longer	s-pink	part-empty	y	22.2	2.36
268	Cinnabar Purple	population1	vertical	red	Japan	Bud2	e	m-dense	non-swelling	purple	5.4	non	ovate	non	none	green-white	R	R	dish	R	R	contact	radiation	equal	s-pink	part-empty	y	22.28	2.32
269	Versicolor	population4	vertical	green	Nanjing, Jiangsu	Bud2	l	m-dense	non-swelling	purple	6.4	non	obovate	non	none	green-white	R	NULL	dish	W	R	overlap	radiation	equal	white	normal	y	24.5	NULL
270	Apricot Mei	population7	vertical	green	Taizhou, Zhejiang	Bud4	l	dense	swelling	purple	5.4	non	ovate	non	none	green-white	R	NULL	dish	R	NULL	contact	radiation	equal	white	normal	y	28.4	NULL
271	Flavescens	population5	vertical	green	Jiangdu, Jiangsu	Bud2	m	sparse	non-swelling	green-purple	5	non	obovate	non	none	green-white	O-W	NULL	dish	W	W	overlap	radiation	equal	white	normal	y	26.04	2.71
272	Single Flowered	population3	vertical	green	Wuhan, Hubei	Bud2	e	dense	non-swelling	purple	5	non	obovate	non	none	green-white	Y-W	NULL	dish	W	NULL	contact	radiation	shorter	white	part-empty	y	22.5	NULL
273	Flavescens	population5	vertical	green	Huangshan, Anhui	Bud4	e	m-dense	non-swelling	green-purple	5.4	non	oval	non	none	green-white	W	NULL	s-bowl	W	W	overlap	radiation	shorter	white	normal	y	23.17	2.16
275	Albo-plena	population2	vertical	green	Wuhan, Hubei	Bud2	l	m-dense	non-swelling	green-purple	5.5	non	oblate	part	none	green-white	W	R	dish	W	NULL	overlap	radiation	equal	white	part-empty	y	33.8	NULL
278	Cinnabar Purple	population4	vertical	red	Nanjing, Jiangsu	Bud2	m	m-dense	non-swelling	purple	5	non	ovate	non	none	s-red	R	NULL	s-bowl	R	R	overlap	radiation	equal	s-pink	normal	y	27.4	NULL
279	Cinnabar Purple	population1	vertical	red	Wuxi, Jiangsu	Bud4	m	m-dense	non-swelling	purple	6.6	non	obovate	hole	none	green-white	R	NULL	s-bowl	R	R	overlap	heart	longer	s-pink	part-empty	y	25.92	4.78
281	Cinnabar Purple	population1	vertical	red	Luotian, Hubei	Bud2	m	m-dense	non-swelling	purple	5.67	non	obovate	part	none	s-red	R	NULL	s-bowl	R	R	contact	radiation	shorter	p-red	normal	y	21.04	2.756
282	Cinnabar Purple	population5	vertical	red	Wuhan, Hubei	Bud2	l	sparse	non-swelling	purple	5.2	non	oblate	all	part	s-red	R	NULL	s-bowl	R	R	overlap	radiation	shorter	s-pink	normal	r-b	20.45	2.968
283	Pink Double	population7	vertical	green	Wuchang, Hubei	Bud2	l	m-dense	non-swelling	purple	5.4	non	鎵佸渾	non	none	green-white	R	NULL	s-bowl	R	R	contact	radiation	shorter	s-pink	normal	r-b	26.4	NULL
284	Green Calyx	population2	vertical	green	Nanjing, Jiangsu	Bud2	m	m-dense	non-swelling	green	6.1	s-roll	ovate	non	none	green-white	W	NULL	bowl	W	NULL	overlap	tetra	equal	white	part-empty	y	22.4	NULL
285	Meiren	population7	vertical	green	France	Bud2	l	m-dense	swelling	purple	5	roll	obovate	non	none	s-red	R	NULL	s-bowl	P-G-75D	P-G-75B	overlap	tetra	shorter	p-red	normal	r-b	32.5	6.5
286	Meiren	population7	vertical	green	Beijing	Bud2	l	m-dense	swelling	purple	5	roll	obovate	non	none	s-red	R	NULL	s-bowl	R	NULL	overlap	tetra	shorter	p-red	normal	r-b	24.1	5.2
287	Cinnabar Purple	population1	vertical	red	Shanghai	Bud2	m	m-dense	non-swelling	purple	5	non	鎵佸渾	part	none	s-red	R	NULL	dish	R	R	overlap	radiation	equal	p-red	part-empty	y	22.35	2.69
288	Meiren	population7	vertical	green	Beijing	Bud2	l	l-dense	swelling	purple	5.8	roll	obovate	non	none	s-red	R	NULL	s-bowl	P-G-75D	P-G-75B	overlap	tetra	shorter	p-red	part-empty	r-b	28.4	6.8
290	Cinnabar Purple	population4	vertical	red	Wuxi, Jiangsu	Bud2	m	l-sparse	non-swelling	purple	5.4	roll	spherical	non	none	s-red	R	NULL	dish	R	R	contact	radiation	longer	s-pink	normal	y	28.9	NULL
291	Pink Double	population5	vertical	green	Japan	Bud4	l	m-dense	non-swelling	purple	5.14	non	obovate	non	none	green-white	W	NULL	dish	W	W	contact	radiation	equal	white	normal	y	24.45	2.26
292	Green Calyx	population4	vertical	green	Wuxi, Jiangsu	Bud4	l	m-dense	non-swelling	green	5	non	ovate	non	none	green-white	W	NULL	s-bowl	W	W	contact	radiation	longer	s-pink	normal	y	19.62	2.536
294	Pink Double	population5	vertical	green	Japan	Bud2	l	m-dense	non-swelling	purple	5.67	non	oblate	non	none	green-white	R	NULL	dish	R	R	contact	tetra	shorter	white	normal	y	27.2	NULL
295	Versicolor	population5	vertical	green	Wuxi, Jiangsu	Bud2	l	m-dense	non-swelling	purple	5	non	ovate	non	none	green-white	R	NULL	s-bowl	R	R	overlap	tetra	equal	white	normal	y	25.4	NULL
296	Cinnabar Purple	population5	vertical	red	Japan	Bud2	e	sparse	non-swelling	purple	5.8	non	ovate	non	none	s-red	R	NULL	s-bowl	R	R	contact	tetra	shorter	s-pink	normal	y	25.184	2.264
298	Green Calyx	population4	vertical	green	Wuxi, Jiangsu	Bud2	l	m-dense	non-swelling	green	5	non	obovate	non	none	green-white	W	NULL	dish	W	NULL	contact	tetra	equal	white	normal	y	24.8	NULL
299	Cinnabar Purple	population1	vertical	red	Wuhan, Hubei	Bud2	l	m-dense	non-swelling	purple	6.2	non	obovate	non	none	green-white	R	NULL	s-bowl	R	R	overlap	radiation	equal	s-pink	normal	y	22.24	3.04
300	Cinnabar Purple	population1	vertical	red	Wuxi, Jiangsu	Bud2	m	m-dense	non-swelling	purple	5.2	non	obovate	non	none	green-white	R	NULL	s-bowl	R	R	contact	radiation	equal	s-pink	part-empty	y	24.19	4.05
301	Apricot Mei	population5	vertical	green	Qingdao, Shandong	Bud4	l	m-dense	swelling	purple	5	non	obovate	non	none	green-white	W	NULL	bowl	R	NULL	overlap	radiation	shorter	white	normal	y	23.5	2.12
303	Pendulous	population5	hanger	green	Nanjing, Jiangsu	Bud2	m	m-dense	non-swelling	green-purple	5.2	non	b-ovate	non	none	green-white	R	NULL	s-bowl	W	W	contact	radiation	equal	white	normal	y	24.24	2.49
304	Cinnabar Purple	population1	vertical	red	Wuxi, Jiangsu	Bud4	e	m-dense	non-swelling	purple	5.4	non	obovate	non	none	green-white	R	NULL	s-bowl	R	R	contact	radiation	equal	p-red	normal	y	23.52	2.53
305	Albo-plena	population4	vertical	green	Wuhan, Hubei	Bud4	l	m-dense	non-swelling	green-purple	5.6	non	oblate	part	none	green-white	Y-W	R	bowl	W	W	overlap	tetra	equal	white	plat	y	22.45	2.21
306	Single Flowered	population5	vertical	green	Japan	Bud4	m	m-dense	non-swelling	green-purple	5	non	b-ovate	non	none	green-white	R	R	dish	R	R	contact	radiation	equal	white	normal	y	26.77	2.62
309	Green Calyx	population8	vertical	green	Wuhan, Hubei	Bud4	l	m-dense	non-swelling	green	5.4	non	b-ovate	non	none	green-white	W	NULL	dish	W	NULL	overlap	radiation	shorter	white	plat	y	32.1	5.6
310	Pink Double	population4	vertical	green	Wuxi, Jiangsu	Bud2	m	m-dense	non-swelling	purple	5	s-roll	oblate	non	none	green-white	R	NULL	s-bowl	R	R	overlap	radiation	equal	white	normal	y	26.45	2.99
311	Cinnabar Purple	population5	vertical	red	Wuhan, Hubei	Bud2	m	m-dense	non-swelling	purple	5.2	non	oblate	non	none	green-white	R	R	s-bowl	R	R	separation	tetra	shorter	s-pink	part-empty	y	24.6	2.85
312	Flavescens	population5	vertical	green	Nanjing, Jiangsu	Bud2	e	sparse	non-swelling	green-purple	5.3	non	b-ovate	non	none	green-white	O-W	NULL	s-bowl	Y-W	Y-W	overlap	radiation	equal	white	normal	y	24.01	2.33
313	Pink Double	population2	vertical	green	Kunming, Yunnan	Bud2	e	sparse	non-swelling	purple	5	non	spherical	non	none	green-white	R	NULL	dish	R	NULL	overlap	radiation	equal	white	normal	y	26.55	3.1
314	Pink Double	population8	vertical	green	Kunming, Yunnan	Bud2	m	m-dense	non-swelling	green-purple	5	non	obovate	non	none	green-white	R	NULL	s-bowl	R	NULL	contact	radiation	shorter	white	normal	y	28.47	2.23
315	Albo-plena	population4	vertical	green	Wuhan, Hubei	Bud2	m	m-dense	non-swelling	green-purple	5.6	non	oblate	non	none	green-white	O-W	NULL	dish	W	W	contact	radiation	equal	white	normal	y	24.55	1.93
F10126228	Albo-plena	population5	vertical	green	Nanjing, Jiangsu	Bud2	m	l-dense	non-swelling	green-purple	5.4	non	oblate	non	none	green-white	W	NULL	s-bowl	W	R	overlap	radiation	equal	white	normal	y	24.6	NULL
318	Pink Double	population8	vertical	green	Dali, Yunnan	Bud2	m	m-dense	non-swelling	purple	6.2	roll	obovate	non	none	green-white	R	NULL	s-bowl	R	NULL	overlap	radiation	shorter	white	normal	y	27.3	NULL
319	Cinnabar Purple	population2	vertical	red	Kunming, Yunnan	Bud4	m	m-dense	non-swelling	purple	5.4	roll	spherical	non	none	green-white	R	NULL	bowl	R	NULL	contact	radiation	shorter	p-red	normal	r-b	28.5	NULL
320	Green Calyx	population2	vertical	green	Kunming, Yunnan	Bud4	m	m-dense	non-swelling	green	5	non	oblate	non	none	green-white	W	NULL	bowl	W	NULL	contact	radiation	shorter	white	part-empty	y	25.51	2.33
321	Pink Double	population8	vertical	green	Kunming, Yunnan	Bud2	l	m-dense	non-swelling	green-purple	5.2	non	oblate	part	none	green-white	R	NULL	s-bowl	R	R	overlap	heart	shorter	white	plat	y	30	NULL
323	Apricot Mei	population7	vertical	green	Ninglang, Yunnan	Bud2	l	m-dense	swelling	purple	5	non	ovate	non	none	green-white	W	NULL	s-bowl	W	NULL	contact	radiation	shorter	white	normal	y	NULL	NULL
324	Pink Double	population8	vertical	green	Kunming, Yunnan	Bud2	m	m-dense	non-swelling	green-purple	5	non	obovate	non	none	green-white	R	NULL	s-bowl	R	R	contact	radiation	shorter	white	normal	y	24.36	1.9
325	Cinnabar Purple	population2	vertical	red	Kunming, Yunnan	Bud2	m	m-dense	non-swelling	purple	5	roll	oblate	part	part	green-white	R	NULL	s-bowl	R	R	overlap	radiation	equal	s-pink	part-empty	y	25.27	2.44
326	Pink Double	population6	vertical	green	Lijiang, Yunnan	Bud2	m	m-dense	non-swelling	green-purple	5	non	obovate	non	none	green-white	R	NULL	s-bowl	R	R	overlap	heart	equal	white	part-empty	y	23.5	NULL
328	Pink Double	population2	vertical	green	Kunming	Bud2	m	m-dense	non-swelling	purple	5	s-roll	oblate	non	none	green-white	R	NULL	s-bowl	R	R	contact	heart	equal	white	plat	y	23.2	NULL
329	Wild4	population4	vertical/y	green	Tibet	NULL	NULL	NULL	non-swelling	purple	NULL	NULL	NULL	NULL	NULL	NULL	NULL	NULL	NULL	NULL	NULL	NULL	NULL	NULL	NULL	NULL	NULL	NULL	NULL
330	Single Flowered	population6	vertical	green	Lijiang, Yunnan	Bud4	m	m-dense	non-swelling	green-purple	5.2	non	oblate	non	none	green-white	R	NULL	s-bowl	R	NULL	contact	radiation	equal	white	part-empty	y	25.63	3.43
331	Wild6	population6	vertical	green	Eryuan, Yunnan	Bud2	e	dense	non-swelling	purple	5	non	ovate	non	none	green-white	W	NULL	s-bowl	W	NULL	contact	radiation	equal	white	normal	y	NULL	NULL
332	Single Flowered	population6	vertical	green	Eryuan, Yunnan	Bud2	e	dense	non-swelling	purple	5	non	ovate	non	none	green-white	W	NULL	s-bowl	W	NULL	contact	radiation	equal	white	normal	y	NULL	NULL
333	Single Flowered	population6	vertical	green	Eryuan, Yunnan	Bud2	e	dense	non-swelling	purple	5	non	ovate	non	none	green-white	W	NULL	s-bowl	W	NULL	contact	radiation	equal	white	normal	y	NULL	NULL
334	Single Flowered	population6	vertical	green	Eryuan, Yunnan	Bud2	e	m-dense	non-swelling	purple	5	non	spherical	non	none	green-white	W	R	s-bowl	W	NULL	separation	tetra	longer	white	normal	y	NULL	NULL
335	Single Flowered	population6	vertical	green	Songhe, Yunnan	Bud2	e	dense	non-swelling	purple	5	non	ovate	non	none	green-white	W	NULL	s-bowl	W	NULL	contact	radiation	equal	white	normal	y	NULL	NULL
336	Single Flowered	population6	vertical	green	Songhe, Yunnan	Bud2	e	dense	non-swelling	purple	5	non	ovate	non	none	green-white	W	NULL	s-bowl	W	NULL	contact	radiation	equal	white	normal	y	NULL	NULL
337	Single Flowered	population6	vertical	green	Songhe, Yunnan	Bud2	e	dense	non-swelling	purple	5	non	ovate	non	none	green-white	W	NULL	s-bowl	W	NULL	contact	radiation	equal	white	normal	y	NULL	NULL
338	Apricot Mei	population6	vertical	green	Lijiang, Yunnan	Bud2	l	m-dense	swelling	purple	5	non	ovate	non	none	green-white	W	R	s-bowl	W	R	overlap	radiation	equal	white	normal	y	24.6	2.87
339	Single Flowered	population6	vertical	green	Lijiang, Yunnan	Bud4	m	m-dense	non-swelling	purple	5	non	obovate	non	none	green-white	R	NULL	s-bowl	R	NULL	contact	radiation	longer	white	part-empty	y	21.47	2.82
341	Single Flowered	population6	vertical	green	Lijiang, Yunnan	Bud2	m	m-dense	non-swelling	purple	5	non	obovate	non	none	green-white	R	NULL	s-bowl	R	NULL	separation	radiation	equal	white	normal	y	25.17	3.33
342	Single Flowered	population6	vertical	green	Lijiang, Yunnan	Bud4	e	dense	non-swelling	purple	5	non	obovate	non	none	green-white	R	NULL	s-bowl	R	NULL	contact	radiation	equal	white	normal	y	24.1	2.85
343	Single Flowered	population6	vertical	green	Lijiang, Yunnan	Bud2	m	m-dense	non-swelling	purple	5	non	oblate	non	none	green-white	R	R	s-bowl	R	NULL	contact	radiation	equal	white	normal	y	21.08	2.68
344	Pink Double	population6	vertical	green	Lijiang, Yunnan	Bud2	m	dense	non-swelling	purple	5	non	oval	non	none	green-white	R	NULL	s-bowl	R	R	contact	radiation	equal	white	normal	y	28	2.32
345	Single Flowered	population6	vertical	green	Lijiang, Yunnan	Bud2	m	dense	non-swelling	green-purple	5	s-roll	obovate	non	none	green-white	W	R	s-bowl	W	NULL	contact	radiation	equal	white	normal	y	23.43	2.99
346	Wild6	population6	vertical	green	Lijiang, Yunnan	Bud2	m	m-dense	non-swelling	purple	5	non	obovate	non	none	green-white	W	NULL	s-bowl	W	NULL	contact	radiation	equal	white	normal	y	16.5	NULL
347	Wild6	population6	vertical	green	Lijiang, Yunnan	Bud4	m	m-dense	non-swelling	purple	5	non	obovate	non	none	green-white	W	NULL	s-bowl	W	NULL	contact	radiation	equal	white	normal	y	20.1	NULL
348	Wild6	population6	vertical	green	Lijiang, Yunnan	Bud4	e	m-dense	non-swelling	green-purple	5	non	ovate	non	none	green-white	R	R	dish	W	W	separation	radiation	equal	white	normal	y	21.4	NULL
349	Single Flowered	population6	vertical	green	Lijiang, Yunnan	Bud2	m	m-dense	non-swelling	purple	5	non	ovate	non	none	green-white	R	NULL	dish	R	NULL	separation	radiation	equal	white	normal	y	24.6	NULL
352	Single Flowered	population8	vertical	green	Kunming, Yunnan	Bud2	m	m-dense	non-swelling	purple	5	roll	spherical	non	none	green-white	R	NULL	dish	R	NULL	separation	radiation	shorter	white	normal	y	24	1.95
353	Pink Double	population8	vertical	green	Kunming, Yunnan	Bud2	m	m-dense	non-swelling	green-purple	5	non	obovate	non	none	green-white	R	NULL	s-bowl	R	R	overlap	radiation	shorter	white	normal	y	22.63	2.09
355	Pink Double	population2	vertical	green	Kunming, Yunnan	Bud4	m	m-dense	non-swelling	purple	5	non	oblate	part	part	green-white	R	NULL	s-bowl	R	R	overlap	radiation	equal	s-pink	normal	y	25.57	2.36
356	Pink Double	population2	vertical	green	Kunming, Yunnan	Bud2	m	sparse	non-swelling	purple	5	non	spherical	non	none	green-white	R	NULL	s-bowl	R	R	overlap	radiation	equal	white	normal	y	21.02	2.05
358	Single Flowered	population6	vertical	green	Kunming, Yunnan	Bud3	e	m-dense	non-swelling	purple	5	non	obovate	non	none	green-white	W	R	s-bowl	R	R	overlap	radiation	equal	white	normal	y	14.6	1.91
359	Cinnabar Purple	population4	vertical	red	Wuhan, Hubei	Bud2	e	m-dense	non-swelling	purple	5	non	spherical	non	none	green-white	R	NULL	dish	R	R	separation	radiation	equal	white	normal	y	24.81	1.98
360	Albo-plena	population4	vertical	green	Wuhan, Hubei	Bud4	m	m-dense	non-swelling	green-purple	5	non	obovate	non	none	green-white	W	R	dish	W	NULL	contact	tetra	equal	white	normal	y	1.77	1.654
362	Pink Double	population6	vertical	green	Lijiang, Yunnan	Bud2	m	m-dense	non-swelling	purple	5	non	ovate	part	none	green-white	W	R	s-bowl	W	R	contact	tetra	equal	white	normal	y	18.41	NULL
363	Pink Double	population6	vertical	green	Lijiang, Yunnan	Bud2	m	m-dense	non-swelling	green-purple	5	non	obovate	non	none	green-white	R	R	s-bowl	R	R	overlap	radiation	equal	white	normal	y	23.02	1.74
366	Wild8	population8	vertical	green	Kunming, Yunnan	Bud2	m	m-dense	non-swelling	green-purple	5	non	obovate	non	none	green-white	R	NULL	bowl	R	R	contact	radiation	equal	white	part-plat	y	24.36	1.9
373	Pink Double	population6	vertical	green	Lijiang, Yunnan	Bud2	m	m-dense	non-swelling	green-purple	5	non	obovate	non	none	green-white	W	NULL	s-bowl	W	NULL	separation	heart	shorter	white	normal	y	17.34	1.81
376	Wild3	population3	vertical	green	Taizhou, Zhejiang	Bud4	e	dense	non-swelling	purple	5.2	non	obovate	non	none	green-white	W	NULL	dish	W	W	separation	tetra	longer	white	normal	y	25.95	2.63
377	Pink Double	population2	vertical	green	Wuhan, Hubei	Bud4	m	m-dense	non-swelling	purple	5.6	non	oblate	part	part	green-white	R	NULL	dish	R	R	overlap	tetra	shorter	white	plat	y	26.5	NULL
378	Single Flowered	population6	vertical	green	Kunming, Yunnan	Bud2	e	m-dense	non-swelling	green-purple	5.2	non	ovate	non	none	green-white	W	R	dish	W	R	separation	radiation	equal	white	normal	y	25.4	NULL
379	Pink Double	population6	vertical	green	Yunnan	Bud4	e	dense	non-swelling	purple	5.2	flat	obovate	non	none	green-white	R	NULL	s-bowl	R	R	contact	radiation	longer	s-pink	normal	y	18.96	3.25
390	Apricot Mei	population7	vertical	green	Beijing	Bud4	l	dense	swelling	purple	5	t-bend	obovate	non	none	green-white	R	NULL	s-bowl	R	NULL	contact	radiation	longer	white	normal	y	21.14	NULL
392	Single Flowered	population7	vertical	green	Beijing	Bud4	l	dense	non-swelling	green-purple	5	flat	obovate	non	none	green-white	R	NULL	s-bowl	W	NULL	overlap	radiation	equal	white	normal	y	1.35	NULL
393	Prunus sibirica	population7	NULL	NULL	NULL	NULL	NULL	NULL	NULL	NULL	NULL	NULL	NULL	NULL	NULL	NULL	NULL	NULL	NULL	NULL	NULL	NULL	NULL	NULL	NULL	NULL	NULL	NULL	NULL
394	Prunus salicina	population7	NULL	NULL	NULL	NULL	NULL	NULL	NULL	NULL	NULL	NULL	NULL	NULL	NULL	NULL	NULL	NULL	NULL	NULL	NULL	NULL	NULL	NULL	NULL	NULL	NULL	NULL	NULL
395	Prunus davidiana	population7	NULL	NULL	NULL	NULL	NULL	NULL	NULL	NULL	NULL	NULL	NULL	NULL	NULL	NULL	NULL	NULL	NULL	NULL	NULL	NULL	NULL	NULL	NULL	NULL	NULL	NULL	NULL
396	Albo-plena	population5	vertical	green	Beijing	Bud2	m	m-dense	non-swelling	purple	5	t-bend	ovate	non	none	green-white	W	R	dish	W	NULL	overlap	radiation	shorter	white	normal	y	NULL	NULL
401	Single Flowered (edible)	population3	NULL	NULL	Fujian	NULL	NULL	NULL	NULL	NULL	NULL	NULL	NULL	NULL	NULL	NULL	NULL	NULL	NULL	NULL	NULL	NULL	NULL	NULL	NULL	NULL	NULL	NULL	NULL
402	Single Flowered (edible)	population3	NULL	NULL	Fujian	NULL	NULL	NULL	NULL	NULL	NULL	NULL	NULL	NULL	NULL	NULL	NULL	NULL	NULL	NULL	NULL	NULL	NULL	NULL	NULL	NULL	NULL	NULL	NULL
406	Single Flowered (edible)	population3	NULL	NULL	Fujian	NULL	NULL	NULL	NULL	NULL	NULL	NULL	NULL	NULL	NULL	NULL	NULL	NULL	NULL	NULL	NULL	NULL	NULL	NULL	NULL	NULL	NULL	35	NULL
411	Single Flowered (edible)	population3	NULL	NULL	Guangdong	NULL	NULL	NULL	NULL	NULL	NULL	NULL	NULL	NULL	NULL	NULL	NULL	NULL	NULL	NULL	NULL	NULL	NULL	NULL	NULL	NULL	NULL	NULL	NULL
413	Single Flowered (edible)	population3	NULL	NULL	Guangdong	NULL	NULL	NULL	NULL	NULL	NULL	NULL	NULL	NULL	NULL	NULL	NULL	NULL	NULL	NULL	NULL	NULL	NULL	NULL	NULL	NULL	NULL	NULL	NULL
414	Single Flowered (edible)	population3	NULL	NULL	Guangdong	NULL	NULL	NULL	NULL	NULL	NULL	NULL	NULL	NULL	NULL	NULL	NULL	NULL	NULL	NULL	NULL	NULL	NULL	NULL	NULL	NULL	NULL	NULL	NULL
415	Single Flowered (edible)	population3	NULL	NULL	Guangdong	NULL	NULL	NULL	NULL	NULL	NULL	NULL	NULL	NULL	NULL	NULL	NULL	NULL	NULL	NULL	NULL	NULL	NULL	NULL	NULL	NULL	NULL	NULL	NULL
418	Single Flowered (edible)	population4	NULL	NULL	Guangdong	NULL	NULL	NULL	NULL	NULL	NULL	NULL	NULL	NULL	NULL	NULL	NULL	NULL	NULL	NULL	NULL	NULL	NULL	NULL	NULL	NULL	NULL	NULL	NULL
430	Single Flowered (edible)	population3	NULL	NULL	Guangdong	NULL	NULL	NULL	NULL	NULL	NULL	NULL	NULL	NULL	NULL	NULL	NULL	NULL	NULL	NULL	NULL	NULL	NULL	NULL	NULL	NULL	NULL	NULL	NULL
433	Wild6	population6	NULL	NULL	Guizhou	NULL	NULL	NULL	NULL	NULL	NULL	NULL	NULL	NULL	NULL	NULL	NULL	NULL	NULL	NULL	NULL	NULL	NULL	NULL	NULL	NULL	NULL	NULL	NULL
435	Wild2	population2	NULL	NULL	Guizhou	NULL	NULL	NULL	NULL	NULL	NULL	NULL	NULL	NULL	NULL	NULL	NULL	NULL	NULL	NULL	NULL	NULL	NULL	NULL	NULL	NULL	NULL	NULL	NULL
444	Single Flowered (edible)	population7	NULL	NULL	Sichuan	NULL	NULL	NULL	NULL	NULL	NULL	NULL	NULL	NULL	NULL	NULL	NULL	NULL	NULL	NULL	NULL	NULL	NULL	NULL	NULL	NULL	NULL	NULL	NULL
453	Wild6	population6	NULL	NULL	Sichuan	NULL	NULL	NULL	NULL	NULL	NULL	NULL	NULL	NULL	NULL	NULL	NULL	NULL	NULL	NULL	NULL	NULL	NULL	NULL	NULL	NULL	NULL	NULL	NULL
456	Wild6	population6	NULL	NULL	Sichuan	NULL	NULL	NULL	NULL	NULL	NULL	NULL	NULL	NULL	NULL	NULL	NULL	NULL	NULL	NULL	NULL	NULL	NULL	NULL	NULL	NULL	NULL	NULL	NULL
466	Wild5	population5	NULL	NULL	Anhui	NULL	NULL	NULL	NULL	NULL	NULL	NULL	NULL	NULL	NULL	NULL	NULL	NULL	NULL	NULL	NULL	NULL	NULL	NULL	NULL	NULL	NULL	NULL	NULL
471	Wild5	population5	NULL	NULL	Anhui	NULL	NULL	NULL	NULL	NULL	NULL	NULL	NULL	NULL	NULL	NULL	NULL	NULL	NULL	NULL	NULL	NULL	NULL	NULL	NULL	NULL	NULL	NULL	NULL
473	Wild5	population5	NULL	NULL	Jiangxi	NULL	NULL	NULL	NULL	NULL	NULL	NULL	NULL	NULL	NULL	NULL	NULL	NULL	NULL	NULL	NULL	NULL	NULL	NULL	NULL	NULL	NULL	NULL	NULL
