# Supplementary material for: The genetic architecture of floral traits in the woody plant Prunus mume
Source: Nat Commun. 2018 Apr 27;9:1702. doi: 10.1038/s41467-018-04093-z (PMC5923208; doi:10.1038/s41467-018-04093-z)
Supplement: Supplementary file 7 — Supplementary Data 4 [file 41467_2018_4093_MOESM7_ESM.xlsx]

## Sheet: Supplementary Data 4
Supplementary Data 4. Inter- and intra-specific introgression analysis using three-population F3 test statistics.
Source1	Source2	Target	f_3	std.err	Z	SNPs
Apricot	Meiren	Apricot Mei	-0.040807	0.004456	-9.157	1174235
Apricot	Pendulous	Apricot Mei	-0.142886	0.004477	-31.916	1275308
Apricot	Single Flowered	Apricot Mei	-0.085122	0.004337	-19.629	1281993
Apricot	Versicolor	Apricot Mei	-0.134007	0.004383	-30.574	1266001
Apricot	Edible	Apricot Mei	-0.083237	0.005992	-13.891	1260564
Apricot	Pink Double	Apricot Mei	-0.099294	0.005077	-19.557	1282019
Apricot	Flavescens	Apricot Mei	-0.163042	0.005318	-30.659	1218895
Apricot	Tortuosa	Apricot Mei	-0.1644	0.005731	-28.686	1183435
Apricot	Green Calyx	Apricot Mei	-0.097957	0.006652	-14.727	1280559
Apricot	Peach	Apricot Mei	0.181427	0.006108	29.705	941346
Apricot	Plum	Apricot Mei	0.192061	0.006085	31.561	992073
Apricot	Wild2	Apricot Mei	-0.082921	0.006894	-12.028	1190373
Apricot	Wild3	Apricot Mei	-0.091757	0.006574	-13.957	1189992
Apricot	Wild4	Apricot Mei	-0.033406	0.007187	-4.648	1221899
Apricot	Wild5	Apricot Mei	-0.123761	0.006756	-18.32	1207032
Apricot	Wild6	Apricot Mei	0.049899	0.008238	6.057	1190905
Apricot	Wild8	Apricot Mei	-0.064854	0.011131	-5.827	1192647
Apricot	Albo-plena	Apricot Mei	-0.125959	0.006386	-19.725	1276641
Apricot	Cinnabar Purple	Apricot Mei	-0.127618	0.003974	-32.114	1281507
Meiren	Pendulous	Apricot Mei	0.022807	0.005656	4.032	1419770
Meiren	Single Flowered	Apricot Mei	0.009588	0.004214	2.275	1426898
Meiren	Versicolor	Apricot Mei	0.015731	0.004407	3.57	1409991
Meiren	Edible	Apricot Mei	0.007365	0.005447	1.352	1404647
Meiren	Pink Double	Apricot Mei	0.008749	0.005027	1.74	1426924
Meiren	Flavescens	Apricot Mei	0.016136	0.006503	2.481	1360198
Meiren	Tortuosa	Apricot Mei	0.024167	0.009051	2.67	1323234
Meiren	Green Calyx	Apricot Mei	0.005816	0.005717	1.017	1425471
Meiren	Peach	Apricot Mei	0.017075	0.003883	4.397	1000743
Meiren	Plum	Apricot Mei	0.03698	0.003982	9.288	1051734
Meiren	Wild2	Apricot Mei	0.003661	0.005875	0.623	1329637
Meiren	Wild3	Apricot Mei	0.011817	0.006102	1.937	1329502
Meiren	Wild4	Apricot Mei	-0.001742	0.004746	-0.367	1364255
Meiren	Wild5	Apricot Mei	0.015338	0.006334	2.421	1347773
Meiren	Wild6	Apricot Mei	-0.01412	0.003906	-3.615	1332229
Meiren	Wild8	Apricot Mei	-0.001009	0.005654	-0.178	1333029
Meiren	Albo-plena	Apricot Mei	0.009469	0.006201	1.527	1421399
Meiren	Cinnabar Purple	Apricot Mei	0.015213	0.004817	3.158	1426368
Pendulous	Single Flowered	Apricot Mei	0.089334	0.004864	18.367	1431002
Pendulous	Versicolor	Apricot Mei	0.149688	0.006524	22.945	1428654
Pendulous	Edible	Apricot Mei	0.103271	0.006226	16.588	1428155
Pendulous	Pink Double	Apricot Mei	0.127426	0.006598	19.312	1431002
Pendulous	Flavescens	Apricot Mei	0.137368	0.006355	21.617	1423769
Pendulous	Tortuosa	Apricot Mei	0.146177	0.007048	20.74	1417417
Pendulous	Green Calyx	Apricot Mei	0.128705	0.007848	16.399	1430696
Pendulous	Peach	Apricot Mei	-0.10058	0.004708	-21.365	1083597
Pendulous	Plum	Apricot Mei	-0.106902	0.004443	-24.063	1140294
Pendulous	Wild2	Apricot Mei	0.109551	0.008036	13.633	1416378
Pendulous	Wild3	Apricot Mei	0.109113	0.006671	16.356	1418253
Pendulous	Wild4	Apricot Mei	0.083751	0.008176	10.243	1425968
Pendulous	Wild5	Apricot Mei	0.116615	0.00663	17.588	1425056
Pendulous	Wild6	Apricot Mei	-0.010012	0.00683	-1.466	1426397
Pendulous	Wild8	Apricot Mei	0.094422	0.011829	7.982	1418331
Pendulous	Albo-plena	Apricot Mei	0.136205	0.00682	19.972	1430007
Pendulous	Cinnabar Purple	Apricot Mei	0.148357	0.006165	24.063	1430754
Single Flowered	Versicolor	Apricot Mei	0.101552	0.005069	20.033	1430964
Single Flowered	Edible	Apricot Mei	0.099043	0.005959	16.62	1430975
Single Flowered	Pink Double	Apricot Mei	0.113116	0.005355	21.122	1431006
Single Flowered	Flavescens	Apricot Mei	0.094418	0.006539	14.439	1430640
Single Flowered	Tortuosa	Apricot Mei	0.093086	0.007341	12.68	1425012
Single Flowered	Green Calyx	Apricot Mei	0.117804	0.006318	18.646	1431006
Single Flowered	Peach	Apricot Mei	-0.043408	0.003024	-14.353	1088970
Single Flowered	Plum	Apricot Mei	-0.047459	0.002803	-16.934	1145905
Single Flowered	Wild2	Apricot Mei	0.111877	0.006596	16.961	1422012
Single Flowered	Wild3	Apricot Mei	0.105909	0.006456	16.404	1424331
Single Flowered	Wild4	Apricot Mei	0.122774	0.006178	19.871	1430729
Single Flowered	Wild5	Apricot Mei	0.094131	0.006443	14.61	1430406
Single Flowered	Wild6	Apricot Mei	0.134071	0.005496	24.396	1429527
Single Flowered	Wild8	Apricot Mei	0.1254	0.006391	19.62	1423220
Single Flowered	Albo-plena	Apricot Mei	0.107709	0.006353	16.954	1431006
Single Flowered	Cinnabar Purple	Apricot Mei	0.10931	0.004872	22.438	1431006
Versicolor	Edible	Apricot Mei	0.124628	0.006123	20.354	1426151
Versicolor	Pink Double	Apricot Mei	0.159368	0.007931	20.095	1430970
Versicolor	Flavescens	Apricot Mei	0.139913	0.007043	19.866	1418180
Versicolor	Tortuosa	Apricot Mei	0.157102	0.009712	16.177	1407676
Versicolor	Green Calyx	Apricot Mei	0.159278	0.008544	18.643	1430416
Versicolor	Peach	Apricot Mei	-0.089641	0.004469	-20.057	1076115
Versicolor	Plum	Apricot Mei	-0.096548	0.00431	-22.401	1132210
Versicolor	Wild2	Apricot Mei	0.124945	0.009736	12.834	1408886
Versicolor	Wild3	Apricot Mei	0.123651	0.006385	19.364	1410232
Versicolor	Wild4	Apricot Mei	0.105388	0.007476	14.097	1421389
Versicolor	Wild5	Apricot Mei	0.11675	0.006648	17.562	1418030
Versicolor	Wild6	Apricot Mei	0.005581	0.006441	0.866	1418271
Versicolor	Wild8	Apricot Mei	0.128138	0.014124	9.073	1409866
Versicolor	Albo-plena	Apricot Mei	0.159477	0.007465	21.364	1429541
Versicolor	Cinnabar Purple	Apricot Mei	0.178569	0.009545	18.708	1430726
Edible	Pink Double	Apricot Mei	0.136694	0.006704	20.391	1430977
Edible	Flavescens	Apricot Mei	0.105908	0.008757	12.094	1415762
Edible	Tortuosa	Apricot Mei	0.104801	0.010512	9.969	1403956
Edible	Green Calyx	Apricot Mei	0.139005	0.008281	16.786	1430409
Edible	Peach	Apricot Mei	-0.042731	0.003791	-11.273	1071433
Edible	Plum	Apricot Mei	-0.04712	0.003531	-13.343	1127387
Edible	Wild2	Apricot Mei	0.132361	0.008277	15.991	1404370
Edible	Wild3	Apricot Mei	0.211621	0.009043	23.401	1401675
Edible	Wild4	Apricot Mei	0.105374	0.008302	12.692	1416431
Edible	Wild5	Apricot Mei	0.126423	0.008018	15.767	1412490
Edible	Wild6	Apricot Mei	0.055718	0.007388	7.542	1414406
Edible	Wild8	Apricot Mei	0.137719	0.011169	12.331	1406097
Edible	Albo-plena	Apricot Mei	0.131182	0.008328	15.752	1429276
Edible	Cinnabar Purple	Apricot Mei	0.147449	0.006008	24.543	1430656
Pink Double	Flavescens	Apricot Mei	0.122996	0.007525	16.344	1430661
Pink Double	Tortuosa	Apricot Mei	0.129934	0.010213	12.723	1425037
Pink Double	Green Calyx	Apricot Mei	0.165132	0.008443	19.559	1431006
Pink Double	Peach	Apricot Mei	-0.054911	0.003749	-14.649	1088991
Pink Double	Plum	Apricot Mei	-0.060533	0.003477	-17.41	1145927
Pink Double	Wild2	Apricot Mei	0.147708	0.008464	17.451	1422031
Pink Double	Wild3	Apricot Mei	0.139549	0.007392	18.879	1424346
Pink Double	Wild4	Apricot Mei	0.128875	0.007861	16.394	1430747
Pink Double	Wild5	Apricot Mei	0.118911	0.007621	15.603	1430421
Pink Double	Wild6	Apricot Mei	0.077736	0.006197	12.544	1429546
Pink Double	Wild8	Apricot Mei	0.169815	0.014364	11.822	1423245
Pink Double	Albo-plena	Apricot Mei	0.159261	0.008119	19.616	1431006
Pink Double	Cinnabar Purple	Apricot Mei	0.17107	0.007259	23.568	1431006
Flavescens	Tortuosa	Apricot Mei	0.229269	0.009813	23.365	1353695
Flavescens	Green Calyx	Apricot Mei	0.127317	0.009399	13.545	1429768
Flavescens	Peach	Apricot Mei	-0.115449	0.004742	-24.347	1037228
Flavescens	Plum	Apricot Mei	-0.122416	0.004391	-27.876	1091206
Flavescens	Wild2	Apricot Mei	0.098416	0.009467	10.395	1367918
Flavescens	Wild3	Apricot Mei	0.112337	0.009618	11.68	1367922
Flavescens	Wild4	Apricot Mei	0.062334	0.008875	7.024	1393508
Flavescens	Wild5	Apricot Mei	0.132982	0.009959	13.353	1380380
Flavescens	Wild6	Apricot Mei	-0.020053	0.00935	-2.145	1376328
Flavescens	Wild8	Apricot Mei	0.095445	0.013039	7.32	1370774
Flavescens	Albo-plena	Apricot Mei	0.149425	0.009416	15.869	1425351
Flavescens	Cinnabar Purple	Apricot Mei	0.135439	0.006373	21.252	1430274
Tortuosa	Green Calyx	Apricot Mei	0.130761	0.011588	11.284	1423693
Tortuosa	Peach	Apricot Mei	-0.115939	0.005132	-22.593	1008965
Tortuosa	Plum	Apricot Mei	-0.123387	0.004762	-25.913	1061223
Tortuosa	Wild2	Apricot Mei	0.103768	0.012013	8.638	1335691
Tortuosa	Wild3	Apricot Mei	0.109618	0.010889	10.067	1337767
Tortuosa	Wild4	Apricot Mei	0.061505	0.009667	6.362	1370887
Tortuosa	Wild5	Apricot Mei	0.133298	0.011506	11.585	1353378
Tortuosa	Wild6	Apricot Mei	-0.020439	0.009952	-2.054	1341803
Tortuosa	Wild8	Apricot Mei	0.112408	0.019859	5.66	1339080
Tortuosa	Albo-plena	Apricot Mei	0.147007	0.011295	13.016	1419449
Tortuosa	Cinnabar Purple	Apricot Mei	0.139706	0.00979	14.27	1424503
Green Calyx	Peach	Apricot Mei	-0.052156	0.004414	-11.817	1087796
Green Calyx	Plum	Apricot Mei	-0.057717	0.0042	-13.742	1144700
Green Calyx	Wild2	Apricot Mei	0.161771	0.012058	13.416	1420763
Green Calyx	Wild3	Apricot Mei	0.143383	0.009146	15.677	1423160
Green Calyx	Wild4	Apricot Mei	0.139347	0.009068	15.366	1429493
Green Calyx	Wild5	Apricot Mei	0.126199	0.009559	13.203	1429589
Green Calyx	Wild6	Apricot Mei	0.088984	0.008955	9.937	1428731
Green Calyx	Wild8	Apricot Mei	0.196591	0.014089	13.954	1421927
Green Calyx	Albo-plena	Apricot Mei	0.163165	0.010325	15.803	1430670
Green Calyx	Cinnabar Purple	Apricot Mei	0.162575	0.007322	22.204	1430997
Peach	Plum	Apricot Mei	0.251057	0.003482	72.098	891547
Peach	Wild2	Apricot Mei	-0.037675	0.005316	-7.087	1014542
Peach	Wild3	Apricot Mei	-0.046416	0.004187	-11.087	1014106
Peach	Wild4	Apricot Mei	0.012955	0.004007	3.233	1039873
Peach	Wild5	Apricot Mei	-0.079271	0.004994	-15.875	1027629
Peach	Wild6	Apricot Mei	0.089753	0.004044	22.192	1014325
Peach	Wild8	Apricot Mei	-0.020789	0.009421	-2.207	1016624
Peach	Albo-plena	Apricot Mei	-0.07984	0.004555	-17.528	1084656
Peach	Cinnabar Purple	Apricot Mei	-0.082793	0.003982	-20.789	1088576
Plum	Wild2	Apricot Mei	-0.042816	0.005208	-8.221	1067196
Plum	Wild3	Apricot Mei	-0.051096	0.003985	-12.822	1066383
Plum	Wild4	Apricot Mei	0.00969	0.003955	2.45	1093950
Plum	Wild5	Apricot Mei	-0.084515	0.004806	-17.587	1080973
Plum	Wild6	Apricot Mei	0.091477	0.004088	22.376	1066826
Plum	Wild8	Apricot Mei	-0.025038	0.009463	-2.646	1069199
Plum	Albo-plena	Apricot Mei	-0.086621	0.004259	-20.34	1141317
Plum	Cinnabar Purple	Apricot Mei	-0.089391	0.003807	-23.48	1145513
Wild2	Wild3	Apricot Mei	0.15047	0.009476	15.88	1340792
Wild2	Wild4	Apricot Mei	0.139273	0.01076	12.944	1368149
Wild2	Wild5	Apricot Mei	0.131594	0.010112	13.014	1356034
Wild2	Wild6	Apricot Mei	0.11309	0.014603	7.744	1342996
Wild2	Wild8	Apricot Mei	0.182529	0.014858	12.285	1339905
Wild2	Albo-plena	Apricot Mei	0.129996	0.010079	12.897	1417623
Wild2	Cinnabar Purple	Apricot Mei	0.133464	0.008307	16.067	1421546
Wild3	Wild4	Apricot Mei	0.11366	0.008684	13.089	1371276
Wild3	Wild5	Apricot Mei	0.150306	0.008623	17.432	1353510
Wild3	Wild6	Apricot Mei	0.068622	0.008118	8.453	1344782
Wild3	Wild8	Apricot Mei	0.142118	0.011267	12.614	1344650
Wild3	Albo-plena	Apricot Mei	0.132829	0.009183	14.464	1419303
Wild3	Cinnabar Purple	Apricot Mei	0.143553	0.00665	21.587	1423895
Wild4	Wild5	Apricot Mei	0.086037	0.008675	9.917	1385571
Wild4	Wild6	Apricot Mei	0.246482	0.007791	31.635	1374158
Wild4	Wild8	Apricot Mei	0.170332	0.012007	14.186	1370591
Wild4	Albo-plena	Apricot Mei	0.103765	0.009209	11.268	1426854
Wild4	Cinnabar Purple	Apricot Mei	0.108209	0.007908	13.683	1430530
Wild5	Wild6	Apricot Mei	0.025801	0.008486	3.04	1361558
Wild5	Wild8	Apricot Mei	0.112486	0.01119	10.053	1360849
Wild5	Albo-plena	Apricot Mei	0.132464	0.009774	13.553	1426062
Wild5	Cinnabar Purple	Apricot Mei	0.120709	0.006167	19.572	1430090
Wild6	Wild8	Apricot Mei	0.175086	0.022406	7.814	1344880
Wild6	Albo-plena	Apricot Mei	0.028382	0.008657	3.279	1425966
Wild6	Cinnabar Purple	Apricot Mei	0.013574	0.006258	2.169	1429375
Wild8	Albo-plena	Apricot Mei	0.156031	0.015454	10.097	1418406
Wild8	Cinnabar Purple	Apricot Mei	0.137311	0.014249	9.637	1422891
Albo-plena	Cinnabar Purple	Apricot Mei	0.167703	0.006629	25.3	1430919
Apricot	Apricot Mei	Meiren	0.284491	0.016363	17.386	1174235
Apricot	Pendulous	Meiren	0.053722	0.016386	3.278	1240022
Apricot	Single Flowered	Meiren	0.154222	0.015673	9.84	1279390
Apricot	Versicolor	Meiren	0.076053	0.016814	4.523	1193176
Apricot	Edible	Meiren	0.160186	0.016881	9.489	1159529
Apricot	Pink Double	Meiren	0.135451	0.01706	7.939	1279427
Apricot	Flavescens	Meiren	0.034574	0.015278	2.263	1096016
Apricot	Tortuosa	Meiren	0.021203	0.015893	1.334	877378
Apricot	Green Calyx	Meiren	0.141432	0.018049	7.836	1261168
Apricot	Peach	Meiren	0.440656	0.016106	27.359	548910
Apricot	Plum	Meiren	0.405998	0.013872	29.267	569051
Apricot	Wild2	Meiren	0.166	0.018794	8.832	888377
Apricot	Wild3	Meiren	0.142141	0.017641	8.058	867621
Apricot	Wild4	Meiren	0.243563	0.018843	12.926	1017272
Apricot	Wild5	Meiren	0.091653	0.017919	5.115	1018094
Apricot	Wild6	Meiren	0.378682	0.020112	18.829	909404
Apricot	Wild8	Meiren	0.198978	0.022689	8.77	890765
Apricot	Albo-plena	Meiren	0.096671	0.017389	5.559	1256223
Apricot	Cinnabar Purple	Meiren	0.085675	0.015334	5.587	1272041
Apricot Mei	Pendulous	Meiren	0.221865	0.018176	12.206	1419770
Apricot Mei	Single Flowered	Meiren	0.240868	0.017507	13.758	1426898
Apricot Mei	Versicolor	Meiren	0.232027	0.018284	12.69	1409991
Apricot Mei	Edible	Meiren	0.244042	0.018024	13.54	1404647
Apricot Mei	Pink Double	Meiren	0.242053	0.018212	13.291	1426924
Apricot Mei	Flavescens	Meiren	0.23142	0.01935	11.96	1360198
Apricot Mei	Tortuosa	Meiren	0.21906	0.01977	11.08	1323234
Apricot Mei	Green Calyx	Meiren	0.24625	0.01883	13.078	1425471
Apricot Mei	Peach	Meiren	0.168945	0.011462	14.739	1000743
Apricot Mei	Plum	Meiren	0.126874	0.009235	13.738	1051734
Apricot Mei	Wild2	Meiren	0.248476	0.019391	12.814	1329637
Apricot Mei	Wild3	Meiren	0.236831	0.01876	12.625	1329502
Apricot Mei	Wild4	Meiren	0.2571	0.018647	13.788	1364255
Apricot Mei	Wild5	Meiren	0.232571	0.018745	12.407	1347773
Apricot Mei	Wild6	Meiren	0.27481	0.01772	15.508	1332229
Apricot Mei	Wild8	Meiren	0.255486	0.018079	14.132	1333029
Apricot Mei	Albo-plena	Meiren	0.240986	0.019361	12.447	1421399
Apricot Mei	Cinnabar Purple	Meiren	0.232774	0.017852	13.039	1426368
Pendulous	Single Flowered	Meiren	0.336298	0.025227	13.331	1426928
Pendulous	Versicolor	Meiren	0.414099	0.026588	15.574	1402391
Pendulous	Edible	Meiren	0.359486	0.02774	12.959	1395500
Pendulous	Pink Double	Meiren	0.392064	0.029091	13.477	1426929
Pendulous	Flavescens	Meiren	0.395916	0.028953	13.675	1382711
Pendulous	Tortuosa	Meiren	0.396331	0.030054	13.187	1374112
Pendulous	Green Calyx	Meiren	0.398041	0.03188	12.485	1423269
Pendulous	Peach	Meiren	0.011483	0.014169	0.81	1054585
Pendulous	Plum	Meiren	-0.033629	0.011457	-2.935	1109175
Pendulous	Wild2	Meiren	0.373	0.032759	11.386	1384061
Pendulous	Wild3	Meiren	0.360896	0.028615	12.612	1378475
Pendulous	Wild4	Meiren	0.344369	0.030859	11.16	1412805
Pendulous	Wild5	Meiren	0.367253	0.029235	12.562	1387932
Pendulous	Wild6	Meiren	0.227469	0.026352	8.632	1420567
Pendulous	Wild8	Meiren	0.357943	0.034588	10.349	1395888
Pendulous	Albo-plena	Meiren	0.403661	0.031163	12.953	1417190
Pendulous	Cinnabar Purple	Meiren	0.412876	0.02776	14.873	1421810
Single Flowered	Versicolor	Meiren	0.364015	0.024659	14.762	1426889
Single Flowered	Edible	Meiren	0.372385	0.027297	13.642	1426903
Single Flowered	Pink Double	Meiren	0.390587	0.027307	14.304	1426930
Single Flowered	Flavescens	Meiren	0.353195	0.028979	12.188	1426653
Single Flowered	Tortuosa	Meiren	0.338889	0.029672	11.421	1421486
Single Flowered	Green Calyx	Meiren	0.401526	0.029689	13.525	1426930
Single Flowered	Peach	Meiren	0.102166	0.012658	8.071	1087380
Single Flowered	Plum	Meiren	0.056453	0.009802	5.759	1144420
Single Flowered	Wild2	Meiren	0.395264	0.030073	13.143	1418429
Single Flowered	Wild3	Meiren	0.375142	0.028718	13.063	1420720
Single Flowered	Wild4	Meiren	0.419489	0.028353	14.795	1426698
Single Flowered	Wild5	Meiren	0.353901	0.029091	12.166	1426456
Single Flowered	Wild6	Meiren	0.45342	0.026125	17.356	1425694
Single Flowered	Wild8	Meiren	0.42169	0.028202	14.952	1419681
Single Flowered	Albo-plena	Meiren	0.381768	0.030437	12.543	1426930
Single Flowered	Cinnabar Purple	Meiren	0.37584	0.02562	14.67	1426930
Versicolor	Edible	Meiren	0.400331	0.026813	14.931	1379137
Versicolor	Pink Double	Meiren	0.448111	0.02975	15.063	1426899
Versicolor	Flavescens	Meiren	0.409747	0.027653	14.817	1357024
Versicolor	Tortuosa	Meiren	0.422081	0.029501	14.307	1318174
Versicolor	Green Calyx	Meiren	0.452076	0.032127	14.072	1416969
Versicolor	Peach	Meiren	0.033942	0.013928	2.437	1012397
Versicolor	Plum	Meiren	-0.012834	0.011406	-1.125	1063502
Versicolor	Wild2	Meiren	0.405424	0.032496	12.476	1340201
Versicolor	Wild3	Meiren	0.391839	0.027475	14.262	1331066
Versicolor	Wild4	Meiren	0.38559	0.03056	12.618	1376140
Versicolor	Wild5	Meiren	0.377653	0.026778	14.103	1356564
Versicolor	Wild6	Meiren	0.260016	0.025918	10.032	1385905
Versicolor	Wild8	Meiren	0.416507	0.035957	11.584	1351678
Versicolor	Albo-plena	Meiren	0.447208	0.031412	14.237	1414183
Versicolor	Cinnabar Purple	Meiren	0.466445	0.030145	15.474	1421928
Edible	Pink Double	Meiren	0.427611	0.030087	14.212	1426907
Edible	Flavescens	Meiren	0.372869	0.032253	11.561	1348113
Edible	Tortuosa	Meiren	0.358996	0.033965	10.57	1309650
Edible	Green Calyx	Meiren	0.435101	0.033213	13.1	1418750
Edible	Peach	Meiren	0.105804	0.014028	7.542	988041
Edible	Plum	Meiren	0.059472	0.010978	5.417	1037391
Edible	Wild2	Meiren	0.427827	0.033244	12.869	1315960
Edible	Wild3	Meiren	0.530251	0.032428	16.352	1288703
Edible	Wild4	Meiren	0.397642	0.032004	12.425	1365877
Edible	Wild5	Meiren	0.403437	0.032889	12.267	1334178
Edible	Wild6	Meiren	0.343979	0.029325	11.73	1365185
Edible	Wild8	Meiren	0.442349	0.035234	12.554	1327858
Edible	Albo-plena	Meiren	0.418623	0.034154	12.257	1410827
Edible	Cinnabar Purple	Meiren	0.43382	0.027741	15.638	1420738
Pink Double	Flavescens	Meiren	0.395365	0.031622	12.503	1426677
Pink Double	Tortuosa	Meiren	0.392971	0.034059	11.538	1421515
Pink Double	Green Calyx	Meiren	0.470522	0.034556	13.616	1426930
Pink Double	Peach	Meiren	0.087943	0.014254	6.17	1087406
Pink Double	Plum	Meiren	0.040614	0.011234	3.615	1144452
Pink Double	Wild2	Meiren	0.447754	0.03445	12.997	1418461
Pink Double	Wild3	Meiren	0.424707	0.031225	13.601	1420747
Pink Double	Wild4	Meiren	0.42932	0.032631	13.157	1426729
Pink Double	Wild5	Meiren	0.390671	0.031525	12.392	1426473
Pink Double	Wild6	Meiren	0.373689	0.028175	13.263	1425726
Pink Double	Wild8	Meiren	0.486257	0.039063	12.448	1419719
Pink Double	Albo-plena	Meiren	0.456826	0.035241	12.963	1426930
Pink Double	Cinnabar Purple	Meiren	0.465575	0.030946	15.045	1426930
Flavescens	Tortuosa	Meiren	0.524958	0.036932	14.214	1185958
Flavescens	Green Calyx	Meiren	0.405743	0.035146	11.545	1416595
Flavescens	Peach	Meiren	0.000847	0.014779	0.057	928915
Flavescens	Plum	Meiren	-0.044378	0.012154	-3.651	974029
Flavescens	Wild2	Meiren	0.366548	0.03498	10.479	1257397
Flavescens	Wild3	Meiren	0.375106	0.03407	11.01	1234699
Flavescens	Wild4	Meiren	0.323241	0.033423	9.671	1334065
Flavescens	Wild5	Meiren	0.40031	0.034804	11.502	1268938
Flavescens	Wild6	Meiren	0.222535	0.030995	7.18	1322535
Flavescens	Wild8	Meiren	0.369043	0.037597	9.816	1272374
Flavescens	Albo-plena	Meiren	0.432251	0.036184	11.946	1401938
Flavescens	Cinnabar Purple	Meiren	0.403989	0.02923	13.821	1419306
Tortuosa	Green Calyx	Meiren	0.398363	0.03714	10.726	1402090
Tortuosa	Peach	Meiren	-0.009824	0.016053	-0.612	743404
Tortuosa	Plum	Meiren	-0.055011	0.013681	-4.021	774714
Tortuosa	Wild2	Meiren	0.361935	0.037207	9.727	1078123
Tortuosa	Wild3	Meiren	0.359089	0.034948	10.275	1059566
Tortuosa	Wild4	Meiren	0.309705	0.034386	9.007	1205890
Tortuosa	Wild5	Meiren	0.38837	0.036037	10.777	1162283
Tortuosa	Wild6	Meiren	0.209561	0.031891	6.571	1148158
Tortuosa	Wild8	Meiren	0.380962	0.044907	8.483	1086925
Tortuosa	Albo-plena	Meiren	0.416483	0.037943	10.977	1393358
Tortuosa	Cinnabar Purple	Meiren	0.397771	0.031877	12.478	1412940
Green Calyx	Peach	Meiren	0.095228	0.015391	6.187	1070820
Green Calyx	Plum	Meiren	0.047661	0.012297	3.876	1126771
Green Calyx	Wild2	Meiren	0.472012	0.041198	11.457	1398635
Green Calyx	Wild3	Meiren	0.434314	0.034965	12.421	1401779
Green Calyx	Wild4	Meiren	0.448553	0.035301	12.706	1410065
Green Calyx	Wild5	Meiren	0.405242	0.035955	11.271	1412690
Green Calyx	Wild6	Meiren	0.394129	0.030975	12.724	1412984
Green Calyx	Wild8	Meiren	0.528923	0.041198	12.839	1399618
Green Calyx	Albo-plena	Meiren	0.466565	0.039299	11.872	1422561
Green Calyx	Cinnabar Purple	Meiren	0.457637	0.03175	14.414	1426417
Peach	Plum	Meiren	0.389669	0.010427	37.371	504603
Peach	Wild2	Meiren	0.115943	0.015821	7.328	753554
Peach	Wild3	Meiren	0.0946	0.01474	6.418	736682
Peach	Wild4	Meiren	0.189157	0.014878	12.714	863746
Peach	Wild5	Meiren	0.048673	0.015634	3.113	864160
Peach	Wild6	Meiren	0.303552	0.01404	21.62	774211
Peach	Wild8	Meiren	0.144486	0.019073	7.575	756578
Peach	Albo-plena	Meiren	0.055521	0.015478	3.587	1067596
Peach	Cinnabar Purple	Meiren	0.043695	0.013116	3.331	1081253
Plum	Wild2	Meiren	0.06826	0.01262	5.409	785875
Plum	Wild3	Meiren	0.049431	0.011829	4.179	767241
Plum	Wild4	Meiren	0.140926	0.011612	12.136	904724
Plum	Wild5	Meiren	0.003552	0.012664	0.28	904811
Plum	Wild6	Meiren	0.256917	0.011082	23.183	808304
Plum	Wild8	Meiren	0.095882	0.016084	5.961	788123
Plum	Albo-plena	Meiren	0.007865	0.012407	0.634	1123059
Plum	Cinnabar Purple	Meiren	-0.002945	0.01041	-0.283	1137890
Wild2	Wild3	Meiren	0.446966	0.035474	12.6	1064836
Wild2	Wild4	Meiren	0.450636	0.035495	12.696	1182188
Wild2	Wild5	Meiren	0.415194	0.037555	11.056	1182017
Wild2	Wild6	Meiren	0.430878	0.034088	12.64	1118352
Wild2	Wild8	Meiren	0.510738	0.040691	12.552	1074748
Wild2	Albo-plena	Meiren	0.421205	0.038014	11.08	1397327
Wild2	Cinnabar Purple	Meiren	0.418154	0.032715	12.782	1411308
Wild3	Wild4	Meiren	0.402543	0.033239	12.111	1190503
Wild3	Wild5	Meiren	0.430764	0.034522	12.478	1154649
Wild3	Wild6	Meiren	0.35541	0.031352	11.336	1117690
Wild3	Wild8	Meiren	0.441663	0.036853	11.984	1079827
Wild3	Albo-plena	Meiren	0.413993	0.035423	11.687	1394528
Wild3	Cinnabar Purple	Meiren	0.421124	0.028115	14.979	1412692
Wild4	Wild5	Meiren	0.358449	0.033834	10.594	1276748
Wild4	Wild6	Meiren	0.631176	0.030279	20.846	1196205
Wild4	Wild8	Meiren	0.502236	0.035139	14.293	1176861
Wild4	Albo-plena	Meiren	0.392233	0.035351	11.095	1414599
Wild4	Cinnabar Purple	Meiren	0.390365	0.030995	12.594	1424225
Wild5	Wild6	Meiren	0.289568	0.031166	9.291	1238860
Wild5	Wild8	Meiren	0.394783	0.03637	10.855	1205101
Wild5	Albo-plena	Meiren	0.409052	0.036471	11.216	1402502
Wild5	Cinnabar Purple	Meiren	0.383999	0.028631	13.412	1419720
Wild6	Wild8	Meiren	0.527379	0.040548	13.006	1105145
Wild6	Albo-plena	Meiren	0.301692	0.031763	9.498	1417307
Wild6	Cinnabar Purple	Meiren	0.27223	0.025687	10.598	1424465
Wild8	Albo-plena	Meiren	0.465441	0.042532	10.943	1399761
Wild8	Cinnabar Purple	Meiren	0.430357	0.03653	11.781	1415895
Albo-plena	Cinnabar Purple	Meiren	0.45973	0.032798	14.017	1424652
Apricot	Apricot Mei	Pendulous	0.282613	0.010559	26.765	1275308
Apricot	Meiren	Pendulous	0.224555	0.014344	15.655	1240022
Apricot	Single Flowered	Pendulous	0.121606	0.006827	17.814	1282015
Apricot	Versicolor	Pendulous	0.020533	0.005594	3.671	1260664
Apricot	Edible	Pendulous	0.111041	0.007893	14.068	1253673
Apricot	Pink Double	Pendulous	0.073888	0.006607	11.184	1282015
Apricot	Flavescens	Pendulous	0.003042	0.005896	0.516	1243130
Apricot	Tortuosa	Pendulous	-0.006384	0.00628	-1.017	1235519
Apricot	Green Calyx	Pendulous	0.073713	0.008888	8.293	1278680
Apricot	Peach	Pendulous	0.559143	0.014686	38.073	997836
Apricot	Plum	Pendulous	0.572505	0.014194	40.333	1051932
Apricot	Wild2	Pendulous	0.105738	0.012152	8.701	1245091
Apricot	Wild3	Pendulous	0.097499	0.008384	11.629	1239895
Apricot	Wild4	Pendulous	0.176626	0.010171	17.365	1269527
Apricot	Wild5	Pendulous	0.059491	0.007817	7.611	1247538
Apricot	Wild6	Pendulous	0.3414	0.014095	24.221	1276318
Apricot	Wild8	Pendulous	0.136758	0.018471	7.404	1254695
Apricot	Albo-plena	Pendulous	0.04	0.007454	5.366	1273430
Apricot	Cinnabar Purple	Pendulous	0.027565	0.005156	5.346	1277644
Apricot Mei	Meiren	Pendulous	0.126433	0.008958	14.113	1419770
Apricot Mei	Single Flowered	Pendulous	0.066296	0.004483	14.788	1431002
Apricot Mei	Versicolor	Pendulous	0.011747	0.004441	2.645	1428654
Apricot Mei	Edible	Pendulous	0.053699	0.00447	12.014	1428155
Apricot Mei	Pink Double	Pendulous	0.03186	0.004585	6.949	1431002
Apricot Mei	Flavescens	Pendulous	0.022865	0.004329	5.281	1423769
Apricot Mei	Tortuosa	Pendulous	0.014851	0.004963	2.992	1417417
Apricot Mei	Green Calyx	Pendulous	0.030724	0.005119	6.002	1430696
Apricot Mei	Peach	Pendulous	0.246553	0.009123	27.026	1083597
Apricot Mei	Plum	Pendulous	0.251654	0.008999	27.964	1140294
Apricot Mei	Wild2	Pendulous	0.048164	0.007603	6.335	1416378
Apricot Mei	Wild3	Pendulous	0.048488	0.005035	9.631	1418253
Apricot Mei	Wild4	Pendulous	0.071353	0.006115	11.668	1425968
Apricot Mei	Wild5	Pendulous	0.04163	0.004993	8.337	1425056
Apricot Mei	Wild6	Pendulous	0.156116	0.00773	20.197	1426397
Apricot Mei	Wild8	Pendulous	0.061834	0.011018	5.612	1418331
Apricot Mei	Albo-plena	Pendulous	0.023928	0.004902	4.881	1430007
Apricot Mei	Cinnabar Purple	Pendulous	0.01295	0.003765	3.44	1430754
Meiren	Single Flowered	Pendulous	0.054341	0.004129	13.16	1426928
Meiren	Versicolor	Pendulous	0.00536	0.005261	1.019	1402391
Meiren	Edible	Pendulous	0.039729	0.004824	8.235	1395500
Meiren	Pink Double	Pendulous	0.019188	0.004603	4.169	1426929
Meiren	Flavescens	Pendulous	0.016791	0.004984	3.369	1382711
Meiren	Tortuosa	Pendulous	0.016216	0.007977	2.033	1374112
Meiren	Green Calyx	Pendulous	0.015415	0.005388	2.861	1423269
Meiren	Peach	Pendulous	0.246256	0.011473	21.463	1054585
Meiren	Plum	Pendulous	0.270709	0.011473	23.596	1109175
Meiren	Wild2	Pendulous	0.03114	0.007801	3.992	1384061
Meiren	Wild3	Pendulous	0.038653	0.005317	7.27	1378475
Meiren	Wild4	Pendulous	0.049197	0.005378	9.148	1412805
Meiren	Wild5	Pendulous	0.034825	0.005574	6.247	1387932
Meiren	Wild6	Pendulous	0.122767	0.006909	17.77	1420567
Meiren	Wild8	Pendulous	0.040527	0.009869	4.106	1395888
Meiren	Albo-plena	Pendulous	0.011871	0.005544	2.141	1417190
Meiren	Cinnabar Purple	Pendulous	0.00611	0.004593	1.33	1421810
Single Flowered	Versicolor	Pendulous	0.022793	0.003968	5.745	1430982
Single Flowered	Edible	Pendulous	0.062478	0.00382	16.357	1430989
Single Flowered	Pink Double	Pendulous	0.053358	0.004357	12.246	1431018
Single Flowered	Flavescens	Pendulous	0.027462	0.003652	7.52	1430671
Single Flowered	Tortuosa	Pendulous	0.018219	0.004243	4.294	1425047
Single Flowered	Green Calyx	Pendulous	0.056453	0.004607	12.255	1431018
Single Flowered	Peach	Pendulous	0.121024	0.006606	18.321	1088992
Single Flowered	Plum	Pendulous	0.122945	0.006563	18.732	1145926
Single Flowered	Wild2	Pendulous	0.068465	0.006431	10.646	1422037
Single Flowered	Wild3	Pendulous	0.063431	0.003731	16.999	1424353
Single Flowered	Wild4	Pendulous	0.101576	0.005733	17.717	1430757
Single Flowered	Wild5	Pendulous	0.045964	0.003586	12.818	1430433
Single Flowered	Wild6	Pendulous	0.196563	0.008748	22.471	1429555
Single Flowered	Wild8	Pendulous	0.094345	0.010897	8.658	1423253
Single Flowered	Albo-plena	Pendulous	0.040537	0.004177	9.704	1431018
Single Flowered	Cinnabar Purple	Pendulous	0.031006	0.003707	8.364	1431018
Versicolor	Edible	Pendulous	0.031053	0.004798	6.473	1410941
Versicolor	Pink Double	Pendulous	0.040625	0.004639	8.757	1430982
Versicolor	Flavescens	Pendulous	0.014042	0.004822	2.912	1401813
Versicolor	Tortuosa	Pendulous	0.021599	0.006508	3.319	1394883
Versicolor	Green Calyx	Pendulous	0.039377	0.006056	6.502	1428668
Versicolor	Peach	Pendulous	0.022506	0.005295	4.251	1071118
Versicolor	Plum	Pendulous	0.021883	0.005254	4.165	1127083
Versicolor	Wild2	Pendulous	0.025763	0.005736	4.492	1401155
Versicolor	Wild3	Pendulous	0.024888	0.004195	5.933	1397149
Versicolor	Wild4	Pendulous	0.03132	0.004693	6.674	1424709
Versicolor	Wild5	Pendulous	0.011882	0.004291	2.769	1405072
Versicolor	Wild6	Pendulous	0.025848	0.005272	4.903	1428599
Versicolor	Wild8	Pendulous	0.042277	0.005807	7.281	1410649
Versicolor	Albo-plena	Pendulous	0.032792	0.004191	7.824	1424884
Versicolor	Cinnabar Purple	Pendulous	0.039055	0.005767	6.773	1427248
Edible	Pink Double	Pendulous	0.062065	0.005214	11.904	1430989
Edible	Flavescens	Pendulous	0.025259	0.003902	6.473	1397213
Edible	Tortuosa	Pendulous	0.01624	0.005572	2.914	1390844
Edible	Green Calyx	Pendulous	0.063006	0.00508	12.402	1428170
Edible	Peach	Pendulous	0.108833	0.006962	15.632	1066009
Edible	Plum	Pendulous	0.110568	0.006984	15.831	1121769
Edible	Wild2	Pendulous	0.074416	0.007105	10.474	1396928
Edible	Wild3	Pendulous	0.146394	0.006775	21.606	1391083
Edible	Wild4	Pendulous	0.073242	0.005263	13.916	1423917
Edible	Wild5	Pendulous	0.062557	0.004163	15.027	1399210
Edible	Wild6	Pendulous	0.113123	0.006241	18.126	1428897
Edible	Wild8	Pendulous	0.092853	0.009073	10.234	1407673
Edible	Albo-plena	Pendulous	0.049155	0.004346	11.309	1422370
Edible	Cinnabar Purple	Pendulous	0.052874	0.005379	9.83	1426516
Pink Double	Flavescens	Pendulous	0.018871	0.003935	4.796	1430673
Pink Double	Tortuosa	Pendulous	0.017157	0.005287	3.245	1425049
Pink Double	Green Calyx	Pendulous	0.06479	0.005147	12.587	1431018
Pink Double	Peach	Pendulous	0.075592	0.006191	12.21	1088992
Pink Double	Plum	Pendulous	0.076209	0.006166	12.36	1145926
Pink Double	Wild2	Pendulous	0.066441	0.005591	11.884	1422038
Pink Double	Wild3	Pendulous	0.059409	0.004706	12.625	1424354
Pink Double	Wild4	Pendulous	0.07266	0.004779	15.204	1430759
Pink Double	Wild5	Pendulous	0.033945	0.00412	8.24	1430433
Pink Double	Wild6	Pendulous	0.111199	0.006592	16.868	1429556
Pink Double	Wild8	Pendulous	0.100077	0.006973	14.353	1423255
Pink Double	Albo-plena	Pendulous	0.052706	0.004246	12.414	1431018
Pink Double	Cinnabar Purple	Pendulous	0.052383	0.005308	9.869	1431018
Flavescens	Tortuosa	Pendulous	0.097891	0.005579	17.545	1372883
Flavescens	Green Calyx	Pendulous	0.021623	0.004226	5.117	1426290
Flavescens	Peach	Pendulous	0.007677	0.005049	1.52	1057053
Flavescens	Plum	Pendulous	0.007134	0.005074	1.406	1112296
Flavescens	Wild2	Pendulous	0.012807	0.004925	2.6	1384605
Flavescens	Wild3	Pendulous	0.025793	0.00426	6.055	1377407
Flavescens	Wild4	Pendulous	0.003497	0.003942	0.887	1417033
Flavescens	Wild5	Pendulous	0.037662	0.004409	8.542	1386979
Flavescens	Wild6	Pendulous	0.013757	0.005135	2.679	1425380
Flavescens	Wild8	Pendulous	0.023759	0.006272	3.788	1397459
Flavescens	Albo-plena	Pendulous	0.034818	0.004373	7.962	1419781
Flavescens	Cinnabar Purple	Pendulous	0.011208	0.003819	2.935	1425119
Tortuosa	Green Calyx	Pendulous	0.016739	0.005731	2.921	1420284
Tortuosa	Peach	Pendulous	-0.00116	0.005435	-0.213	1051179
Tortuosa	Plum	Pendulous	-0.002158	0.005485	-0.393	1106179
Tortuosa	Wild2	Pendulous	0.009662	0.008001	1.208	1376822
Tortuosa	Wild3	Pendulous	0.015342	0.005792	2.649	1369989
Tortuosa	Wild4	Pendulous	-0.005336	0.004465	-1.195	1408969
Tortuosa	Wild5	Pendulous	0.029912	0.005836	5.125	1379562
Tortuosa	Wild6	Pendulous	0.005382	0.005843	0.921	1418081
Tortuosa	Wild8	Pendulous	0.03109	0.009205	3.377	1389650
Tortuosa	Albo-plena	Pendulous	0.024637	0.004939	4.988	1413999
Tortuosa	Cinnabar Purple	Pendulous	0.007087	0.005915	1.198	1419395
Green Calyx	Peach	Pendulous	0.076253	0.007598	10.036	1086217
Green Calyx	Plum	Pendulous	0.077062	0.00766	10.061	1143064
Green Calyx	Wild2	Pendulous	0.077984	0.005547	14.058	1418731
Green Calyx	Wild3	Pendulous	0.061717	0.004362	14.148	1420169
Green Calyx	Wild4	Pendulous	0.080989	0.005263	15.389	1429800
Green Calyx	Wild5	Pendulous	0.039377	0.00361	10.907	1426573
Green Calyx	Wild6	Pendulous	0.120259	0.00848	14.181	1429365
Green Calyx	Wild8	Pendulous	0.123142	0.006305	19.532	1420027
Green Calyx	Albo-plena	Pendulous	0.055077	0.00441	12.49	1429906
Green Calyx	Cinnabar Purple	Pendulous	0.043554	0.005987	7.274	1430732
Peach	Plum	Pendulous	0.589316	0.013997	42.104	943542
Peach	Wild2	Pendulous	0.107918	0.01136	9.5	1058979
Peach	Wild3	Pendulous	0.099505	0.0072	13.821	1054784
Peach	Wild4	Pendulous	0.179872	0.009251	19.444	1078584
Peach	Wild5	Pendulous	0.0611	0.00663	9.215	1060665
Peach	Wild6	Pendulous	0.338838	0.013546	25.013	1084348
Peach	Wild8	Pendulous	0.137156	0.017608	7.789	1066800
Peach	Albo-plena	Pendulous	0.043326	0.006314	6.862	1082145
Peach	Cinnabar Purple	Pendulous	0.029744	0.005036	5.907	1085447
Plum	Wild2	Pendulous	0.108981	0.011555	9.431	1114537
Plum	Wild3	Pendulous	0.101224	0.00726	13.943	1109794
Plum	Wild4	Pendulous	0.182593	0.009129	20.002	1135074
Plum	Wild5	Pendulous	0.062478	0.006766	9.234	1116110
Plum	Wild6	Pendulous	0.345703	0.013275	26.041	1141035
Plum	Wild8	Pendulous	0.139201	0.017836	7.805	1122486
Plum	Albo-plena	Pendulous	0.043009	0.006329	6.796	1138668
Plum	Cinnabar Purple	Pendulous	0.029456	0.005057	5.825	1142276
Wild2	Wild3	Pendulous	0.085563	0.007629	11.215	1380218
Wild2	Wild4	Pendulous	0.098267	0.009815	10.012	1409727
Wild2	Wild5	Pendulous	0.061589	0.006927	8.892	1388963
Wild2	Wild6	Pendulous	0.159452	0.016463	9.685	1416374
Wild2	Wild8	Pendulous	0.127821	0.016784	7.615	1392833
Wild2	Albo-plena	Pendulous	0.042433	0.0053	8.006	1414309
Wild2	Cinnabar Purple	Pendulous	0.034622	0.004987	6.943	1417463
Wild3	Wild4	Pendulous	0.075503	0.004944	15.273	1410744
Wild3	Wild5	Pendulous	0.078922	0.00482	16.375	1381780
Wild3	Wild6	Pendulous	0.119615	0.006644	18.004	1418876
Wild3	Wild8	Pendulous	0.091598	0.009503	9.639	1392688
Wild3	Albo-plena	Pendulous	0.045381	0.004047	11.214	1414026
Wild3	Cinnabar Purple	Pendulous	0.044066	0.005137	8.577	1419104
Wild4	Wild5	Pendulous	0.043674	0.004763	9.169	1418742
Wild4	Wild6	Pendulous	0.303288	0.012287	24.684	1424575
Wild4	Wild8	Pendulous	0.139994	0.015109	9.265	1413128
Wild4	Albo-plena	Pendulous	0.042026	0.004903	8.572	1428593
Wild4	Cinnabar Purple	Pendulous	0.035063	0.004439	7.899	1429545
Wild5	Wild6	Pendulous	0.073959	0.006129	12.068	1425970
Wild5	Wild8	Pendulous	0.057959	0.009015	6.429	1400613
Wild5	Albo-plena	Pendulous	0.038255	0.004107	9.314	1420454
Wild5	Cinnabar Purple	Pendulous	0.01666	0.003768	4.421	1425507
Wild6	Wild8	Pendulous	0.229189	0.029205	7.848	1417956
Wild6	Albo-plena	Pendulous	0.058626	0.00576	10.178	1429390
Wild6	Cinnabar Purple	Pendulous	0.034275	0.00509	6.733	1429550
Wild8	Albo-plena	Pendulous	0.079672	0.006276	12.695	1417525
Wild8	Cinnabar Purple	Pendulous	0.051743	0.007533	6.869	1421325
Albo-plena	Cinnabar Purple	Pendulous	0.041411	0.005123	8.083	1429488
Apricot	Apricot Mei	Single Flowered	0.157654	0.007731	20.394	1281993
Apricot	Meiren	Single Flowered	0.116406	0.012481	9.326	1279390
Apricot	Pendulous	Single Flowered	-0.038297	0.002458	-15.58	1282015
Apricot	Versicolor	Single Flowered	-0.040372	0.003574	-11.295	1281983
Apricot	Edible	Single Flowered	0.006574	0.003017	2.179	1281996
Apricot	Pink Double	Single Flowered	-0.019255	0.001709	-11.267	1282019
Apricot	Flavescens	Single Flowered	-0.060205	0.00281	-21.426	1281723
Apricot	Tortuosa	Single Flowered	-0.060115	0.003108	-19.341	1277385
Apricot	Green Calyx	Single Flowered	-0.021993	0.004358	-5.047	1282019
Apricot	Peach	Single Flowered	0.361985	0.006421	56.372	1029582
Apricot	Plum	Single Flowered	0.373142	0.005946	62.755	1085571
Apricot	Wild2	Single Flowered	-0.003883	0.005545	-0.7	1275365
Apricot	Wild3	Single Flowered	-0.006205	0.00389	-1.595	1277257
Apricot	Wild4	Single Flowered	0.030638	0.003994	7.67	1281852
Apricot	Wild5	Single Flowered	-0.025263	0.003871	-6.526	1281576
Apricot	Wild6	Single Flowered	0.094459	0.004266	22.143	1281149
Apricot	Wild8	Single Flowered	0.001653	0.007704	0.215	1276098
Apricot	Albo-plena	Single Flowered	-0.038446	0.003602	-10.675	1282019
Apricot	Cinnabar Purple	Single Flowered	-0.041439	0.001952	-21.228	1282019
Apricot Mei	Meiren	Single Flowered	0.078997	0.006505	12.144	1426898
Apricot Mei	Pendulous	Single Flowered	0.012707	0.001437	8.843	1431002
Apricot Mei	Versicolor	Single Flowered	0.002535	0.002304	1.1	1430964
Apricot Mei	Edible	Single Flowered	0.00464	0.001612	2.878	1430975
Apricot Mei	Pink Double	Single Flowered	-0.007069	0.001106	-6.39	1431006
Apricot Mei	Flavescens	Single Flowered	0.008485	0.002183	3.888	1430640
Apricot Mei	Tortuosa	Single Flowered	0.009586	0.003224	2.973	1425012
Apricot Mei	Green Calyx	Single Flowered	-0.01096	0.002027	-5.407	1431006
Apricot Mei	Peach	Single Flowered	0.125391	0.004816	26.038	1088970
Apricot Mei	Plum	Single Flowered	0.128303	0.004757	26.972	1145905
Apricot Mei	Wild2	Single Flowered	-0.006015	0.002679	-2.246	1422012
Apricot Mei	Wild3	Single Flowered	-0.001052	0.00216	-0.487	1424331
Apricot Mei	Wild4	Single Flowered	-0.015092	0.001922	-7.852	1430729
Apricot Mei	Wild5	Single Flowered	0.008729	0.002112	4.133	1430406
Apricot Mei	Wild6	Single Flowered	-0.024493	0.002196	-11.154	1429527
Apricot Mei	Wild8	Single Flowered	-0.017237	0.002491	-6.92	1423220
Apricot Mei	Albo-plena	Single Flowered	-0.002561	0.00212	-1.208	1431006
Apricot Mei	Cinnabar Purple	Single Flowered	-0.003911	0.001623	-2.41	1431006
Meiren	Pendulous	Single Flowered	0.023696	0.00285	8.314	1426928
Meiren	Versicolor	Single Flowered	0.007634	0.003052	2.501	1426889
Meiren	Edible	Single Flowered	0.002793	0.002721	1.026	1426903
Meiren	Pink Double	Single Flowered	-0.007763	0.001822	-4.26	1426930
Meiren	Flavescens	Single Flowered	0.013902	0.004206	3.306	1426653
Meiren	Tortuosa	Single Flowered	0.021778	0.007439	2.928	1421486
Meiren	Green Calyx	Single Flowered	-0.014107	0.003239	-4.355	1426930
Meiren	Peach	Single Flowered	0.134116	0.009068	14.791	1087380
Meiren	Plum	Single Flowered	0.153681	0.00912	16.851	1144420
Meiren	Wild2	Single Flowered	-0.010793	0.004332	-2.491	1418429
Meiren	Wild3	Single Flowered	0.000903	0.003345	0.27	1420720
Meiren	Wild4	Single Flowered	-0.024518	0.00244	-10.048	1426698
Meiren	Wild5	Single Flowered	0.013477	0.003751	3.593	1426456
Meiren	Wild6	Single Flowered	-0.044214	0.002361	-18.727	1425694
Meiren	Wild8	Single Flowered	-0.025987	0.003567	-7.285	1419681
Meiren	Albo-plena	Single Flowered	-0.002673	0.003697	-0.723	1426930
Meiren	Cinnabar Purple	Single Flowered	0.000785	0.002073	0.378	1426930
Pendulous	Versicolor	Single Flowered	0.052748	0.003173	16.625	1430982
Pendulous	Edible	Single Flowered	0.016225	0.001551	10.463	1430989
Pendulous	Pink Double	Single Flowered	0.024609	0.002574	9.561	1431018
Pendulous	Flavescens	Single Flowered	0.048439	0.002355	20.564	1430671
Pendulous	Tortuosa	Single Flowered	0.056842	0.003262	17.424	1425047
Pendulous	Green Calyx	Single Flowered	0.021761	0.00313	6.952	1431018
Pendulous	Peach	Single Flowered	-0.037009	0.002123	-17.429	1088992
Pendulous	Plum	Single Flowered	-0.038977	0.002145	-18.174	1145926
Pendulous	Wild2	Single Flowered	0.010703	0.004475	2.392	1422037
Pendulous	Wild3	Single Flowered	0.015344	0.001854	8.276	1424353
Pendulous	Wild4	Single Flowered	-0.01976	0.003465	-5.702	1430757
Pendulous	Wild5	Single Flowered	0.031409	0.001838	17.089	1430433
Pendulous	Wild6	Single Flowered	-0.107132	0.003925	-27.293	1429555
Pendulous	Wild8	Single Flowered	-0.013115	0.008482	-1.546	1423253
Pendulous	Albo-plena	Single Flowered	0.036416	0.002424	15.026	1431018
Pendulous	Cinnabar Purple	Single Flowered	0.045185	0.002891	15.632	1431018
Versicolor	Edible	Single Flowered	0.02383	0.002128	11.199	1430957
Versicolor	Pink Double	Single Flowered	0.041023	0.003748	10.947	1430986
Versicolor	Flavescens	Single Flowered	0.040391	0.003117	12.959	1430639
Versicolor	Tortuosa	Single Flowered	0.055776	0.005292	10.539	1425027
Versicolor	Green Calyx	Single Flowered	0.037032	0.003834	9.658	1430986
Versicolor	Peach	Single Flowered	-0.037651	0.003206	-11.745	1088971
Versicolor	Plum	Single Flowered	-0.040228	0.003226	-12.47	1145899
Versicolor	Wild2	Single Flowered	0.013388	0.005128	2.611	1422013
Versicolor	Wild3	Single Flowered	0.017264	0.002035	8.486	1424331
Versicolor	Wild4	Single Flowered	-0.011916	0.004144	-2.875	1430722
Versicolor	Wild5	Single Flowered	0.021364	0.002419	8.831	1430401
Versicolor	Wild6	Single Flowered	-0.10433	0.004414	-23.636	1429514
Versicolor	Wild8	Single Flowered	0.00479	0.010739	0.446	1423220
Versicolor	Albo-plena	Single Flowered	0.045613	0.003156	14.455	1430986
Versicolor	Cinnabar Purple	Single Flowered	0.06016	0.005142	11.701	1430986
Edible	Pink Double	Single Flowered	0.024242	0.001505	16.103	1430993
Edible	Flavescens	Single Flowered	0.014187	0.001688	8.403	1430648
Edible	Tortuosa	Single Flowered	0.01438	0.003024	4.755	1425029
Edible	Green Calyx	Single Flowered	0.022259	0.002125	10.477	1430993
Edible	Peach	Single Flowered	0.005475	0.002158	2.537	1088979
Edible	Plum	Single Flowered	0.005326	0.002261	2.356	1145912
Edible	Wild2	Single Flowered	0.021729	0.003918	5.546	1422016
Edible	Wild3	Single Flowered	0.09256	0.003977	23.274	1424344
Edible	Wild4	Single Flowered	-0.009852	0.002379	-4.142	1430730
Edible	Wild5	Single Flowered	0.031487	0.001567	20.09	1430408
Edible	Wild6	Single Flowered	-0.060542	0.002713	-22.312	1429528
Edible	Wild8	Single Flowered	0.014859	0.005903	2.517	1423231
Edible	Albo-plena	Single Flowered	0.024151	0.00168	14.374	1430993
Edible	Cinnabar Purple	Single Flowered	0.03636	0.002399	15.154	1430993
Pink Double	Flavescens	Single Flowered	0.016695	0.002275	7.338	1430677
Pink Double	Tortuosa	Single Flowered	0.023572	0.005	4.714	1425050
Pink Double	Green Calyx	Single Flowered	0.032284	0.003977	8.117	1431022
Pink Double	Peach	Single Flowered	-0.01694	0.001487	-11.389	1088995
Pink Double	Plum	Single Flowered	-0.018233	0.001482	-12.307	1145929
Pink Double	Wild2	Single Flowered	0.022725	0.003522	6.453	1422041
Pink Double	Wild3	Single Flowered	0.020907	0.001728	12.102	1424358
Pink Double	Wild4	Single Flowered	-0.002004	0.002535	-0.791	1430762
Pink Double	Wild5	Single Flowered	0.013539	0.001449	9.344	1430436
Pink Double	Wild6	Single Flowered	-0.053924	0.002705	-19.939	1429560
Pink Double	Wild8	Single Flowered	0.029869	0.010622	2.812	1423257
Pink Double	Albo-plena	Single Flowered	0.035802	0.003526	10.155	1431022
Pink Double	Cinnabar Purple	Single Flowered	0.044293	0.003761	11.778	1431022
Flavescens	Tortuosa	Single Flowered	0.121722	0.003087	39.428	1425009
Flavescens	Green Calyx	Single Flowered	0.016381	0.00308	5.318	1430677
Flavescens	Peach	Single Flowered	-0.054735	0.001979	-27.653	1088779
Flavescens	Plum	Single Flowered	-0.057014	0.00195	-29.231	1145676
Flavescens	Wild2	Single Flowered	-0.002817	0.004986	-0.565	1421769
Flavescens	Wild3	Single Flowered	0.013794	0.002071	6.659	1424103
Flavescens	Wild4	Single Flowered	-0.041802	0.002094	-19.963	1430402
Flavescens	Wild5	Single Flowered	0.040785	0.002837	14.377	1430127
Flavescens	Wild6	Single Flowered	-0.119727	0.00394	-30.384	1429200
Flavescens	Wild8	Single Flowered	-0.016495	0.00895	-1.843	1422949
Flavescens	Albo-plena	Single Flowered	0.043171	0.002756	15.662	1430677
Flavescens	Cinnabar Purple	Single Flowered	0.030215	0.00286	10.564	1430677
Tortuosa	Green Calyx	Single Flowered	0.020351	0.00548	3.713	1425050
Tortuosa	Peach	Single Flowered	-0.054169	0.002294	-23.611	1085600
Tortuosa	Plum	Single Flowered	-0.05681	0.002273	-24.995	1142387
Tortuosa	Wild2	Single Flowered	0.002758	0.006936	0.398	1416897
Tortuosa	Wild3	Single Flowered	0.012702	0.003236	3.925	1419563
Tortuosa	Wild4	Single Flowered	-0.041394	0.003417	-12.113	1424816
Tortuosa	Wild5	Single Flowered	0.042163	0.004103	10.276	1424681
Tortuosa	Wild6	Single Flowered	-0.118924	0.004292	-27.707	1423673
Tortuosa	Wild8	Single Flowered	-0.001233	0.014719	-0.084	1417942
Tortuosa	Albo-plena	Single Flowered	0.042249	0.004831	8.745	1425050
Tortuosa	Cinnabar Purple	Single Flowered	0.034855	0.005473	6.368	1425050
Green Calyx	Peach	Single Flowered	-0.018771	0.003192	-5.881	1088995
Green Calyx	Plum	Single Flowered	-0.019915	0.003332	-5.977	1145929
Green Calyx	Wild2	Single Flowered	0.030498	0.004789	6.369	1422041
Green Calyx	Wild3	Single Flowered	0.020172	0.00238	8.475	1424358
Green Calyx	Wild4	Single Flowered	0.002804	0.002627	1.068	1430762
Green Calyx	Wild5	Single Flowered	0.015686	0.00215	7.296	1430436
Green Calyx	Wild6	Single Flowered	-0.048446	0.005207	-9.304	1429560
Green Calyx	Wild8	Single Flowered	0.048236	0.010377	4.649	1423257
Green Calyx	Albo-plena	Single Flowered	0.035135	0.003988	8.811	1431022
Green Calyx	Cinnabar Purple	Single Flowered	0.033328	0.004142	8.047	1431022
Peach	Plum	Single Flowered	0.387623	0.006501	59.628	973361
Peach	Wild2	Single Flowered	-0.001072	0.004621	-0.232	1083869
Peach	Wild3	Single Flowered	-0.003752	0.002706	-1.386	1085453
Peach	Wild4	Single Flowered	0.033669	0.002943	11.44	1088873
Peach	Wild5	Single Flowered	-0.022748	0.002759	-8.245	1088653
Peach	Wild6	Single Flowered	0.091054	0.003343	27.241	1088346
Peach	Wild8	Single Flowered	0.00326	0.006895	0.473	1084597
Peach	Albo-plena	Single Flowered	-0.03453	0.002544	-13.574	1088995
Peach	Cinnabar Purple	Single Flowered	-0.038284	0.001769	-21.642	1088995
Plum	Wild2	Single Flowered	-0.001655	0.004918	-0.336	1140707
Plum	Wild3	Single Flowered	-0.003684	0.002769	-1.33	1142044
Plum	Wild4	Single Flowered	0.034227	0.003024	11.32	1145792
Plum	Wild5	Single Flowered	-0.023385	0.00287	-8.149	1145546
Plum	Wild6	Single Flowered	0.095802	0.003365	28.466	1145213
Plum	Wild8	Single Flowered	0.003246	0.007134	0.455	1141300
Plum	Albo-plena	Single Flowered	-0.036659	0.002526	-14.514	1145929
Plum	Cinnabar Purple	Single Flowered	-0.04056	0.001786	-22.704	1145929
Wild2	Wild3	Single Flowered	0.031153	0.004937	6.31	1416347
Wild2	Wild4	Single Flowered	0.007739	0.004142	1.869	1421871
Wild2	Wild5	Single Flowered	0.025098	0.005694	4.408	1421661
Wild2	Wild6	Single Flowered	-0.023396	0.009663	-2.421	1421055
Wild2	Wild8	Single Flowered	0.041609	0.011696	3.557	1415460
Wild2	Albo-plena	Single Flowered	0.012412	0.00406	3.057	1422041
Wild2	Cinnabar Purple	Single Flowered	0.01403	0.005082	2.761	1422041
Wild3	Wild4	Single Flowered	-0.008625	0.002239	-3.852	1424166
Wild3	Wild5	Single Flowered	0.04562	0.002754	16.563	1424002
Wild3	Wild6	Single Flowered	-0.055473	0.003246	-17.089	1423124
Wild3	Wild8	Single Flowered	0.012793	0.005677	2.253	1417390
Wild3	Albo-plena	Single Flowered	0.019784	0.001965	10.066	1424358
Wild3	Cinnabar Purple	Single Flowered	0.027359	0.002746	9.962	1424358
Wild4	Wild5	Single Flowered	-0.021847	0.002119	-10.309	1430193
Wild4	Wild6	Single Flowered	0.07841	0.003121	25.121	1429383
Wild4	Wild8	Single Flowered	0.022265	0.006864	3.244	1423089
Wild4	Albo-plena	Single Flowered	-0.018396	0.002587	-7.111	1430762
Wild4	Cinnabar Purple	Single Flowered	-0.016029	0.003351	-4.783	1430762
Wild5	Wild6	Single Flowered	-0.081355	0.003954	-20.576	1429002
Wild5	Wild8	Single Flowered	-0.002052	0.00583	-0.352	1422828
Wild5	Albo-plena	Single Flowered	0.029301	0.002297	12.759	1430436
Wild5	Cinnabar Purple	Single Flowered	0.0182	0.001891	9.626	1430436
Wild6	Wild8	Single Flowered	0.016877	0.016945	0.996	1422518
Wild6	Albo-plena	Single Flowered	-0.090495	0.003584	-25.252	1429560
Wild6	Cinnabar Purple	Single Flowered	-0.104126	0.003579	-29.091	1429560
Wild8	Albo-plena	Single Flowered	0.022891	0.010703	2.139	1423257
Wild8	Cinnabar Purple	Single Flowered	0.005986	0.010735	0.558	1423257
Albo-plena	Cinnabar Purple	Single Flowered	0.045995	0.003336	13.788	1431022
Apricot	Apricot Mei	Versicolor	0.302764	0.013359	22.664	1266001
Apricot	Meiren	Versicolor	0.251419	0.015055	16.7	1193176
Apricot	Pendulous	Versicolor	0.033861	0.006077	5.572	1260664
Apricot	Single Flowered	Versicolor	0.132243	0.008624	15.335	1281983
Apricot	Edible	Versicolor	0.11349	0.009055	12.533	1233980
Apricot	Pink Double	Versicolor	0.067087	0.006141	10.924	1281993
Apricot	Flavescens	Versicolor	0.022583	0.008479	2.663	1221681
Apricot	Tortuosa	Versicolor	0.005768	0.00978	0.59	1179939
Apricot	Green Calyx	Versicolor	0.068048	0.010864	6.263	1270855
Apricot	Peach	Versicolor	0.568376	0.017044	33.348	946439
Apricot	Plum	Versicolor	0.582686	0.016889	34.5	997578
Apricot	Wild2	Versicolor	0.112884	0.013829	8.163	1198354
Apricot	Wild3	Versicolor	0.106194	0.010739	9.889	1190336
Apricot	Wild4	Versicolor	0.178531	0.01207	14.792	1226542
Apricot	Wild5	Versicolor	0.080756	0.010672	7.567	1217905
Apricot	Wild6	Versicolor	0.348407	0.016508	21.106	1233959
Apricot	Wild8	Versicolor	0.128317	0.019683	6.519	1206308
Apricot	Albo-plena	Versicolor	0.041055	0.007887	5.205	1271021
Apricot	Cinnabar Purple	Versicolor	0.02238	0.004592	4.873	1277863
Apricot Mei	Meiren	Versicolor	0.16296	0.011588	14.063	1409991
Apricot Mei	Pendulous	Versicolor	0.042435	0.006137	6.915	1428654
Apricot Mei	Single Flowered	Versicolor	0.085745	0.007343	11.677	1430964
Apricot Mei	Edible	Versicolor	0.064971	0.006998	9.285	1426151
Apricot Mei	Pink Double	Versicolor	0.03372	0.005031	6.702	1430970
Apricot Mei	Flavescens	Versicolor	0.051208	0.007971	6.424	1418180
Apricot Mei	Tortuosa	Versicolor	0.035638	0.009787	3.641	1407676
Apricot Mei	Green Calyx	Versicolor	0.033807	0.007641	4.425	1430416
Apricot Mei	Peach	Versicolor	0.265442	0.012432	21.352	1076115
Apricot Mei	Plum	Versicolor	0.271266	0.012475	21.745	1132210
Apricot Mei	Wild2	Versicolor	0.064642	0.009497	6.807	1408886
Apricot Mei	Wild3	Versicolor	0.065924	0.00864	7.63	1410232
Apricot Mei	Wild4	Versicolor	0.082287	0.009094	9.048	1421389
Apricot Mei	Wild5	Versicolor	0.07202	0.009293	7.75	1418030
Apricot Mei	Wild6	Versicolor	0.172129	0.0116	14.838	1418271
Apricot Mei	Wild8	Versicolor	0.061949	0.013615	4.55	1409866
Apricot Mei	Albo-plena	Versicolor	0.033613	0.006709	5.01	1429541
Apricot Mei	Cinnabar Purple	Versicolor	0.016458	0.004115	3.999	1430726
Meiren	Pendulous	Versicolor	0.048804	0.00723	6.75	1402391
Meiren	Single Flowered	Versicolor	0.080197	0.007428	10.797	1426889
Meiren	Edible	Versicolor	0.057423	0.007293	7.874	1379137
Meiren	Pink Double	Versicolor	0.027456	0.004867	5.641	1426899
Meiren	Flavescens	Versicolor	0.05152	0.009976	5.165	1357024
Meiren	Tortuosa	Versicolor	0.043276	0.014054	3.079	1318174
Meiren	Green Calyx	Versicolor	0.024941	0.008132	3.067	1416969
Meiren	Peach	Versicolor	0.270472	0.013257	20.402	1012397
Meiren	Plum	Versicolor	0.295284	0.013353	22.114	1063502
Meiren	Wild2	Versicolor	0.05416	0.010012	5.41	1340201
Meiren	Wild3	Versicolor	0.062448	0.009368	6.666	1331066
Meiren	Wild4	Versicolor	0.066577	0.009227	7.216	1376140
Meiren	Wild5	Versicolor	0.071607	0.010444	6.857	1356564
Meiren	Wild6	Versicolor	0.145276	0.011194	12.978	1385905
Meiren	Wild8	Versicolor	0.047064	0.012965	3.63	1351678
Meiren	Albo-plena	Versicolor	0.027987	0.007291	3.839	1414183
Meiren	Cinnabar Purple	Versicolor	0.015994	0.00417	3.836	1421928
Pendulous	Single Flowered	Versicolor	0.031446	0.004391	7.162	1430982
Pendulous	Edible	Versicolor	0.023218	0.004094	5.671	1410941
Pendulous	Pink Double	Versicolor	0.0137	0.003299	4.153	1430982
Pendulous	Flavescens	Versicolor	0.040159	0.004816	8.339	1401813
Pendulous	Tortuosa	Versicolor	0.032552	0.006059	5.373	1394883
Pendulous	Green Calyx	Versicolor	0.014933	0.003765	3.966	1428668
Pendulous	Peach	Versicolor	0.032579	0.005852	5.567	1071118
Pendulous	Plum	Versicolor	0.033167	0.005909	5.613	1127083
Pendulous	Wild2	Versicolor	0.028506	0.00545	5.23	1401155
Pendulous	Wild3	Versicolor	0.029363	0.004738	6.197	1397149
Pendulous	Wild4	Versicolor	0.022956	0.004877	4.707	1424709
Pendulous	Wild5	Versicolor	0.042302	0.005423	7.801	1405072
Pendulous	Wild6	Versicolor	0.028393	0.006358	4.466	1428599
Pendulous	Wild8	Versicolor	0.012101	0.006484	1.866	1410649
Pendulous	Albo-plena	Versicolor	0.021497	0.003904	5.506	1424884
Pendulous	Cinnabar Purple	Versicolor	0.015269	0.003827	3.99	1427248
Single Flowered	Edible	Versicolor	0.062725	0.004976	12.605	1430957
Single Flowered	Pink Double	Versicolor	0.044135	0.003892	11.341	1430986
Single Flowered	Flavescens	Versicolor	0.044799	0.006011	7.452	1430639
Single Flowered	Tortuosa	Versicolor	0.028017	0.007482	3.744	1425027
Single Flowered	Green Calyx	Versicolor	0.04844	0.005762	8.406	1430986
Single Flowered	Peach	Versicolor	0.129955	0.008358	15.548	1088971
Single Flowered	Plum	Versicolor	0.132434	0.008434	15.702	1145899
Single Flowered	Wild2	Versicolor	0.0739	0.007666	9.64	1422013
Single Flowered	Wild3	Versicolor	0.069804	0.005992	11.649	1424331
Single Flowered	Wild4	Versicolor	0.101395	0.00753	13.465	1430722
Single Flowered	Wild5	Versicolor	0.065356	0.006679	9.786	1430401
Single Flowered	Wild6	Versicolor	0.201423	0.010576	19.045	1429514
Single Flowered	Wild8	Versicolor	0.083355	0.01256	6.637	1423220
Single Flowered	Albo-plena	Versicolor	0.039164	0.004596	8.521	1430986
Single Flowered	Cinnabar Purple	Versicolor	0.023446	0.003849	6.092	1430986
Edible	Pink Double	Versicolor	0.044582	0.00432	10.321	1430957
Edible	Flavescens	Versicolor	0.034367	0.005959	5.768	1385905
Edible	Tortuosa	Versicolor	0.01785	0.007761	2.3	1369065
Edible	Green Calyx	Versicolor	0.046745	0.005088	9.188	1424462
Edible	Peach	Versicolor	0.109379	0.008021	13.637	1048991
Edible	Plum	Versicolor	0.111864	0.008246	13.565	1103722
Edible	Wild2	Versicolor	0.07161	0.006742	10.622	1379236
Edible	Wild3	Versicolor	0.144213	0.008098	17.809	1367112
Edible	Wild4	Versicolor	0.064947	0.006861	9.466	1407677
Edible	Wild5	Versicolor	0.073657	0.006765	10.888	1384370
Edible	Wild6	Versicolor	0.1101	0.007592	14.502	1416121
Edible	Wild8	Versicolor	0.07363	0.010178	7.235	1390848
Edible	Albo-plena	Versicolor	0.039521	0.004178	9.459	1420960
Edible	Cinnabar Purple	Versicolor	0.036997	0.005352	6.912	1426896
Pink Double	Flavescens	Versicolor	0.018501	0.004041	4.578	1430642
Pink Double	Tortuosa	Versicolor	0.009245	0.004726	1.956	1425034
Pink Double	Green Calyx	Versicolor	0.039005	0.003467	11.251	1430986
Pink Double	Peach	Versicolor	0.067051	0.005624	11.922	1088976
Pink Double	Plum	Versicolor	0.068365	0.005675	12.047	1145906
Pink Double	Wild2	Versicolor	0.054147	0.005714	9.477	1422022
Pink Double	Wild3	Versicolor	0.04807	0.004497	10.689	1424338
Pink Double	Wild4	Versicolor	0.054863	0.005093	10.772	1430727
Pink Double	Wild5	Versicolor	0.035661	0.004495	7.934	1430406
Pink Double	Wild6	Versicolor	0.098697	0.005915	16.686	1429524
Pink Double	Wild8	Versicolor	0.071319	0.005557	12.833	1423230
Pink Double	Albo-plena	Versicolor	0.033538	0.003095	10.836	1430986
Pink Double	Cinnabar Purple	Versicolor	0.026988	0.004206	6.416	1430986
Flavescens	Tortuosa	Versicolor	0.115997	0.010099	11.486	1313463
Flavescens	Green Calyx	Versicolor	0.022467	0.005433	4.135	1414464
Flavescens	Peach	Versicolor	0.025419	0.007653	3.321	1033941
Flavescens	Plum	Versicolor	0.025592	0.007775	3.292	1088382
Flavescens	Wild2	Versicolor	0.027218	0.006462	4.212	1344532
Flavescens	Wild3	Versicolor	0.041012	0.007523	5.451	1329855
Flavescens	Wild4	Versicolor	0.012433	0.006	2.072	1391993
Flavescens	Wild5	Versicolor	0.065804	0.00858	7.669	1346045
Flavescens	Wild6	Versicolor	0.028097	0.007407	3.793	1405529
Flavescens	Wild8	Versicolor	0.021714	0.009135	2.377	1360727
Flavescens	Albo-plena	Versicolor	0.042173	0.005964	7.071	1408335
Flavescens	Cinnabar Purple	Versicolor	0.012438	0.003718	3.345	1425494
Tortuosa	Green Calyx	Versicolor	0.010033	0.006321	1.587	1401779
Tortuosa	Peach	Versicolor	0.008857	0.008923	0.993	998879
Tortuosa	Plum	Versicolor	0.00895	0.009085	0.985	1051776
Tortuosa	Wild2	Versicolor	0.01662	0.009365	1.775	1298526
Tortuosa	Wild3	Versicolor	0.023008	0.009793	2.349	1285856
Tortuosa	Wild4	Versicolor	-0.003947	0.006799	-0.581	1350713
Tortuosa	Wild5	Versicolor	0.050467	0.010381	4.862	1320054
Tortuosa	Wild6	Versicolor	0.012215	0.009258	1.319	1367344
Tortuosa	Wild8	Versicolor	0.021448	0.010294	2.084	1313917
Tortuosa	Albo-plena	Versicolor	0.024465	0.006626	3.692	1401025
Tortuosa	Cinnabar Purple	Versicolor	0.00078	0.004488	0.174	1419285
Green Calyx	Peach	Versicolor	0.068685	0.009571	7.176	1076641
Green Calyx	Plum	Versicolor	0.070198	0.00977	7.185	1133288
Green Calyx	Wild2	Versicolor	0.066874	0.006703	9.976	1400061
Green Calyx	Wild3	Versicolor	0.051585	0.005888	8.761	1402996
Green Calyx	Wild4	Versicolor	0.064383	0.006968	9.239	1412652
Green Calyx	Wild5	Versicolor	0.042288	0.006152	6.874	1413458
Green Calyx	Wild6	Versicolor	0.108929	0.011341	9.605	1414846
Green Calyx	Wild8	Versicolor	0.09554	0.006544	14.599	1402478
Green Calyx	Albo-plena	Versicolor	0.037127	0.004066	9.13	1422578
Green Calyx	Cinnabar Purple	Versicolor	0.019432	0.003613	5.378	1430615
Peach	Plum	Versicolor	0.597463	0.016706	35.764	890643
Peach	Wild2	Versicolor	0.113297	0.012823	8.836	1015116
Peach	Wild3	Versicolor	0.105964	0.009592	11.048	1007892
Peach	Wild4	Versicolor	0.17999	0.011191	16.084	1038736
Peach	Wild5	Versicolor	0.080715	0.009561	8.442	1031013
Peach	Wild6	Versicolor	0.344183	0.015807	21.774	1045919
Peach	Wild8	Versicolor	0.126597	0.018751	6.752	1021815
Peach	Albo-plena	Versicolor	0.042486	0.006724	6.319	1076888
Peach	Cinnabar Purple	Versicolor	0.022942	0.004466	5.137	1085571
Plum	Wild2	Versicolor	0.115026	0.01306	8.807	1068607
Plum	Wild3	Versicolor	0.108597	0.009775	11.109	1060849
Plum	Wild4	Versicolor	0.183059	0.011261	16.257	1093623
Plum	Wild5	Versicolor	0.082676	0.009732	8.495	1085270
Plum	Wild6	Versicolor	0.351506	0.015811	22.232	1100763
Plum	Wild8	Versicolor	0.129664	0.019136	6.776	1075621
Plum	Albo-plena	Versicolor	0.04287	0.006768	6.334	1133484
Plum	Cinnabar Purple	Versicolor	0.023339	0.004488	5.2	1142385
Wild2	Wild3	Versicolor	0.088811	0.007587	11.706	1310919
Wild2	Wild4	Versicolor	0.095035	0.011432	8.313	1354907
Wild2	Wild5	Versicolor	0.077886	0.009607	8.108	1341458
Wild2	Wild6	Versicolor	0.161332	0.017713	9.108	1368701
Wild2	Wild8	Versicolor	0.113515	0.01852	6.129	1324536
Wild2	Albo-plena	Versicolor	0.038055	0.006029	6.312	1403932
Wild2	Cinnabar Purple	Versicolor	0.024043	0.005761	4.174	1417635
Wild3	Wild4	Versicolor	0.073302	0.007415	9.885	1356554
Wild3	Wild5	Versicolor	0.096053	0.008138	11.803	1326152
Wild3	Wild6	Versicolor	0.122697	0.009137	13.429	1372494
Wild3	Wild8	Versicolor	0.07849	0.01194	6.574	1324890
Wild3	Albo-plena	Versicolor	0.041888	0.00507	8.261	1402212
Wild3	Cinnabar Purple	Versicolor	0.034379	0.00528	6.511	1419132
Wild4	Wild5	Versicolor	0.054584	0.007492	7.285	1386491
Wild4	Wild6	Versicolor	0.299229	0.01421	21.057	1376195
Wild4	Wild8	Versicolor	0.120347	0.016313	7.377	1355442
Wild4	Albo-plena	Versicolor	0.032155	0.005325	6.039	1419194
Wild4	Cinnabar Purple	Versicolor	0.018991	0.005515	3.443	1429503
Wild5	Wild6	Versicolor	0.09018	0.008765	10.289	1397755
Wild5	Wild8	Versicolor	0.057947	0.012293	4.714	1356616
Wild5	Albo-plena	Versicolor	0.047739	0.00639	7.47	1409254
Wild5	Cinnabar Purple	Versicolor	0.020015	0.003976	5.034	1425792
Wild6	Wild8	Versicolor	0.214651	0.029767	7.211	1365412
Wild6	Albo-plena	Versicolor	0.054135	0.006205	8.725	1421050
Wild6	Cinnabar Purple	Versicolor	0.02366	0.004943	4.786	1429328
Wild8	Albo-plena	Versicolor	0.058804	0.005895	9.976	1405689
Wild8	Cinnabar Purple	Versicolor	0.024757	0.006121	4.045	1421697
Albo-plena	Cinnabar Purple	Versicolor	0.023863	0.003472	6.873	1429544
Apricot	Apricot Mei	Edible	0.330703	0.016154	20.473	1260564
Apricot	Meiren	Edible	0.2811	0.022478	12.506	1159529
Apricot	Pendulous	Edible	0.06821	0.00567	12.03	1253673
Apricot	Single Flowered	Edible	0.137332	0.006105	22.495	1281996
Apricot	Versicolor	Edible	0.055946	0.007636	7.327	1233980
Apricot	Pink Double	Edible	0.082218	0.004326	19.007	1282000
Apricot	Flavescens	Edible	0.042625	0.004163	10.238	1206547
Apricot	Tortuosa	Edible	0.042301	0.005574	7.589	1157617
Apricot	Green Calyx	Edible	0.081002	0.006457	12.545	1269177
Apricot	Peach	Edible	0.59155	0.016994	34.809	904261
Apricot	Plum	Edible	0.606041	0.016545	36.629	951978
Apricot	Wild2	Edible	0.104253	0.011061	9.426	1153967
Apricot	Wild3	Edible	0.012826	0.00471	2.723	1124254
Apricot	Wild4	Edible	0.188553	0.006955	27.11	1202610
Apricot	Wild5	Edible	0.065479	0.005404	12.116	1184157
Apricot	Wild6	Edible	0.334196	0.010246	32.617	1195168
Apricot	Wild8	Edible	0.120146	0.016766	7.166	1160535
Apricot	Albo-plena	Edible	0.057761	0.005332	10.832	1264611
Apricot	Cinnabar Purple	Edible	0.03875	0.005328	7.273	1276576
Apricot Mei	Meiren	Edible	0.236876	0.013395	17.684	1404647
Apricot Mei	Pendulous	Edible	0.135991	0.005972	22.772	1428155
Apricot Mei	Single Flowered	Edible	0.140441	0.005465	25.701	1430975
Apricot Mei	Versicolor	Edible	0.113496	0.006696	16.951	1426151
Apricot Mei	Pink Double	Edible	0.100825	0.00483	20.876	1430977
Apricot Mei	Flavescens	Edible	0.133209	0.00599	22.24	1415762
Apricot Mei	Tortuosa	Edible	0.134254	0.008492	15.81	1403956
Apricot Mei	Green Calyx	Edible	0.098414	0.005543	17.755	1430409
Apricot Mei	Peach	Edible	0.292991	0.011885	24.652	1071433
Apricot Mei	Plum	Edible	0.29676	0.011795	25.161	1127387
Apricot Mei	Wild2	Edible	0.105182	0.00817	12.874	1404370
Apricot Mei	Wild3	Edible	0.02196	0.00462	4.753	1401675
Apricot Mei	Wild4	Edible	0.133826	0.006544	20.449	1416431
Apricot Mei	Wild5	Edible	0.111632	0.006183	18.054	1412490
Apricot Mei	Wild6	Edible	0.186034	0.007219	25.77	1414406
Apricot Mei	Wild8	Edible	0.099824	0.010572	9.442	1406097
Apricot Mei	Albo-plena	Edible	0.106639	0.006474	16.472	1429276
Apricot Mei	Cinnabar Purple	Edible	0.089493	0.004185	21.384	1430656
Meiren	Pendulous	Edible	0.152236	0.007856	19.378	1395500
Meiren	Single Flowered	Edible	0.142787	0.006139	23.258	1426903
Meiren	Versicolor	Edible	0.122289	0.008822	13.862	1379137
Meiren	Pink Double	Edible	0.102291	0.005637	18.145	1426907
Meiren	Flavescens	Edible	0.142419	0.007587	18.772	1348113
Meiren	Tortuosa	Edible	0.152084	0.012042	12.629	1309650
Meiren	Green Calyx	Edible	0.09679	0.006486	14.923	1418750
Meiren	Peach	Edible	0.306224	0.017399	17.6	988041
Meiren	Plum	Edible	0.331134	0.017491	18.931	1037391
Meiren	Wild2	Edible	0.101399	0.00928	10.927	1315960
Meiren	Wild3	Edible	0.026942	0.004613	5.841	1288703
Meiren	Wild4	Edible	0.124232	0.006982	17.792	1365877
Meiren	Wild5	Edible	0.11999	0.007097	16.907	1334178
Meiren	Wild6	Edible	0.163463	0.007154	22.849	1365185
Meiren	Wild8	Edible	0.091238	0.010343	8.822	1327858
Meiren	Albo-plena	Edible	0.108846	0.007325	14.86	1410827
Meiren	Cinnabar Purple	Edible	0.097766	0.005103	19.158	1420738
Pendulous	Single Flowered	Edible	0.125785	0.005631	22.338	1430989
Pendulous	Versicolor	Edible	0.162373	0.007164	22.665	1410941
Pendulous	Pink Double	Edible	0.126252	0.005223	24.171	1430989
Pendulous	Flavescens	Edible	0.169116	0.007505	22.534	1397213
Pendulous	Tortuosa	Edible	0.179428	0.009172	19.563	1390844
Pendulous	Green Calyx	Edible	0.125156	0.005784	21.64	1428170
Pendulous	Peach	Edible	0.072133	0.004731	15.247	1066009
Pendulous	Plum	Edible	0.06962	0.004764	14.613	1121769
Pendulous	Wild2	Edible	0.111748	0.00785	14.236	1396928
Pendulous	Wild3	Edible	0.028062	0.004705	5.964	1391083
Pendulous	Wild4	Edible	0.11326	0.005018	22.569	1423917
Pendulous	Wild5	Edible	0.125684	0.006882	18.262	1399210
Pendulous	Wild6	Edible	0.066787	0.004529	14.746	1428897
Pendulous	Wild8	Edible	0.090367	0.00805	11.226	1407673
Pendulous	Albo-plena	Edible	0.141297	0.007198	19.63	1422370
Pendulous	Cinnabar Purple	Edible	0.136958	0.005053	27.104	1426516
Single Flowered	Versicolor	Edible	0.11616	0.005649	20.565	1430957
Single Flowered	Pink Double	Edible	0.115644	0.004833	23.928	1430993
Single Flowered	Flavescens	Edible	0.128347	0.005451	23.547	1430648
Single Flowered	Tortuosa	Edible	0.128003	0.00696	18.392	1425029
Single Flowered	Green Calyx	Edible	0.118154	0.005363	22.029	1430993
Single Flowered	Peach	Edible	0.140176	0.005852	23.954	1088979
Single Flowered	Plum	Edible	0.140263	0.00578	24.267	1145912
Single Flowered	Wild2	Edible	0.118752	0.007468	15.901	1422016
Single Flowered	Wild3	Edible	0.029157	0.004039	7.219	1424344
Single Flowered	Wild4	Edible	0.158787	0.006755	23.507	1430730
Single Flowered	Wild5	Edible	0.106467	0.00548	19.427	1430408
Single Flowered	Wild6	Edible	0.222907	0.009074	24.566	1429528
Single Flowered	Wild8	Edible	0.127511	0.010704	11.912	1423231
Single Flowered	Albo-plena	Edible	0.115757	0.005616	20.613	1430993
Single Flowered	Cinnabar Purple	Edible	0.100317	0.003652	27.471	1430993
Versicolor	Pink Double	Edible	0.137396	0.006113	22.477	1430957
Versicolor	Flavescens	Edible	0.149299	0.007634	19.558	1385905
Versicolor	Tortuosa	Edible	0.168492	0.010025	16.807	1369065
Versicolor	Green Calyx	Edible	0.134848	0.00651	20.715	1424462
Versicolor	Peach	Edible	0.061456	0.006251	9.832	1048991
Versicolor	Plum	Edible	0.058388	0.006329	9.226	1103722
Versicolor	Wild2	Edible	0.105512	0.008659	12.186	1379236
Versicolor	Wild3	Edible	0.020883	0.00444	4.703	1367112
Versicolor	Wild4	Edible	0.113562	0.005305	21.408	1407677
Versicolor	Wild5	Edible	0.103353	0.007422	13.925	1384370
Versicolor	Wild6	Edible	0.060709	0.005328	11.394	1416121
Versicolor	Wild8	Edible	0.103389	0.011045	9.361	1390848
Versicolor	Albo-plena	Edible	0.143314	0.007204	19.895	1420960
Versicolor	Cinnabar Purple	Edible	0.146281	0.00687	21.294	1426896
Pink Double	Flavescens	Edible	0.118808	0.005287	22.473	1430650
Pink Double	Tortuosa	Edible	0.127216	0.007448	17.082	1425032
Pink Double	Green Calyx	Edible	0.128331	0.006107	21.015	1430993
Pink Double	Peach	Edible	0.087386	0.004342	20.127	1088982
Pink Double	Plum	Edible	0.085886	0.00433	19.836	1145915
Pink Double	Wild2	Edible	0.11689	0.00689	16.965	1422019
Pink Double	Wild3	Edible	0.024985	0.0038	6.575	1424347
Pink Double	Wild4	Edible	0.125576	0.005418	23.179	1430734
Pink Double	Wild5	Edible	0.092935	0.005203	17.86	1430410
Pink Double	Wild6	Edible	0.124002	0.005864	21.148	1429531
Pink Double	Wild8	Edible	0.134654	0.012116	11.113	1423234
Pink Double	Albo-plena	Edible	0.13039	0.006078	21.452	1430993
Pink Double	Cinnabar Purple	Edible	0.125685	0.005636	22.299	1430993
Flavescens	Tortuosa	Edible	0.264213	0.009973	26.492	1330296
Flavescens	Green Calyx	Edible	0.120916	0.006027	20.062	1421207
Flavescens	Peach	Edible	0.051846	0.004198	12.351	1026558
Flavescens	Plum	Edible	0.048947	0.004161	11.762	1080129
Flavescens	Wild2	Edible	0.097213	0.008014	12.13	1354416
Flavescens	Wild3	Edible	0.028713	0.004302	6.674	1334078
Flavescens	Wild4	Edible	0.08791	0.005182	16.966	1399229
Flavescens	Wild5	Edible	0.140106	0.006904	20.294	1351509
Flavescens	Wild6	Edible	0.053378	0.004073	13.104	1409449
Flavescens	Wild8	Edible	0.088622	0.009041	9.803	1370364
Flavescens	Albo-plena	Edible	0.152415	0.007249	21.027	1410710
Flavescens	Cinnabar Purple	Edible	0.120589	0.00531	22.712	1424513
Tortuosa	Green Calyx	Edible	0.125637	0.008409	14.941	1410571
Tortuosa	Peach	Edible	0.051674	0.005416	9.541	986434
Tortuosa	Plum	Edible	0.048595	0.005464	8.894	1037600
Tortuosa	Wild2	Edible	0.103925	0.009554	10.877	1308327
Tortuosa	Wild3	Edible	0.027047	0.004963	5.45	1281164
Tortuosa	Wild4	Edible	0.088062	0.006412	13.734	1362230
Tortuosa	Wild5	Edible	0.141649	0.009232	15.343	1322366
Tortuosa	Wild6	Edible	0.054077	0.005782	9.352	1364337
Tortuosa	Wild8	Edible	0.107658	0.01507	7.144	1321166
Tortuosa	Albo-plena	Edible	0.151013	0.008992	16.795	1403106
Tortuosa	Cinnabar Purple	Edible	0.126176	0.007373	17.113	1418461
Green Calyx	Peach	Edible	0.087414	0.006145	14.225	1077362
Green Calyx	Plum	Edible	0.085953	0.006233	13.789	1133845
Green Calyx	Wild2	Edible	0.129198	0.007676	16.832	1407481
Green Calyx	Wild3	Edible	0.026554	0.003849	6.899	1408473
Green Calyx	Wild4	Edible	0.134178	0.005612	23.908	1418846
Green Calyx	Wild5	Edible	0.098153	0.005267	18.637	1417939
Green Calyx	Wild6	Edible	0.133447	0.009555	13.967	1419348
Green Calyx	Wild8	Edible	0.160447	0.011359	14.125	1408530
Green Calyx	Albo-plena	Edible	0.132047	0.006419	20.573	1424876
Green Calyx	Cinnabar Purple	Edible	0.114319	0.006162	18.551	1430692
Peach	Plum	Edible	0.627088	0.016282	38.513	855008
Peach	Wild2	Edible	0.10969	0.01074	10.213	983478
Peach	Wild3	Edible	0.017725	0.004566	3.882	959233
Peach	Wild4	Edible	0.195505	0.007001	27.925	1022708
Peach	Wild5	Edible	0.071421	0.005186	13.771	1007785
Peach	Wild6	Edible	0.334058	0.010629	31.428	1016639
Peach	Wild8	Edible	0.12433	0.016394	7.584	988674
Peach	Albo-plena	Edible	0.065031	0.005189	12.534	1074170
Peach	Cinnabar Purple	Edible	0.04489	0.004137	10.851	1084638
Plum	Wild2	Edible	0.10942	0.011029	9.921	1033867
Plum	Wild3	Edible	0.017324	0.004479	3.868	1007874
Plum	Wild4	Edible	0.196488	0.006883	28.547	1075530
Plum	Wild5	Edible	0.07057	0.005142	13.723	1059978
Plum	Wild6	Edible	0.340311	0.01032	32.975	1068755
Plum	Wild8	Edible	0.12375	0.016685	7.417	1038983
Plum	Albo-plena	Edible	0.0624	0.005191	12.02	1130385
Plum	Cinnabar Purple	Edible	0.042175	0.004256	9.91	1141367
Wild2	Wild3	Edible	0.041027	0.006357	6.454	1278271
Wild2	Wild4	Edible	0.141119	0.011164	12.64	1345369
Wild2	Wild5	Edible	0.110741	0.009446	11.724	1331854
Wild2	Wild6	Edible	0.16574	0.017631	9.401	1341042
Wild2	Wild8	Edible	0.152635	0.014991	10.182	1306669
Wild2	Albo-plena	Edible	0.103911	0.006607	15.728	1405335
Wild2	Cinnabar Purple	Edible	0.09056	0.007087	12.778	1416465
Wild3	Wild4	Edible	0.030705	0.004441	6.915	1336197
Wild3	Wild5	Edible	0.047111	0.005062	9.306	1308967
Wild3	Wild6	Edible	0.035619	0.005165	6.896	1329892
Wild3	Wild8	Edible	0.02666	0.005662	4.709	1287938
Wild3	Albo-plena	Edible	0.023725	0.003904	6.078	1401995
Wild3	Cinnabar Purple	Edible	0.017824	0.003704	4.812	1417675
Wild4	Wild5	Edible	0.09129	0.005481	16.656	1380435
Wild4	Wild6	Edible	0.334669	0.012098	27.663	1361374
Wild4	Wild8	Edible	0.168165	0.015409	10.914	1347016
Wild4	Albo-plena	Edible	0.104944	0.005948	17.644	1421745
Wild4	Cinnabar Purple	Edible	0.092496	0.004677	19.776	1429221
Wild5	Wild6	Edible	0.080088	0.005474	14.63	1384111
Wild5	Wild8	Edible	0.085151	0.007931	10.737	1346400
Wild5	Albo-plena	Edible	0.11298	0.006602	17.113	1409777
Wild5	Cinnabar Purple	Edible	0.083513	0.004612	18.109	1424489
Wild6	Wild8	Edible	0.225657	0.031408	7.185	1334260
Wild6	Albo-plena	Edible	0.077816	0.005212	14.931	1423508
Wild6	Cinnabar Purple	Edible	0.045133	0.003728	12.106	1429069
Wild8	Albo-plena	Edible	0.125888	0.010772	11.686	1408532
Wild8	Cinnabar Purple	Edible	0.089043	0.011253	7.913	1420738
Albo-plena	Cinnabar Purple	Edible	0.127956	0.005851	21.868	1428914
Apricot	Apricot Mei	Pink Double	0.221779	0.011283	19.657	1282019
Apricot	Meiren	Pink Double	0.180851	0.01613	11.212	1279427
Apricot	Pendulous	Pink Double	-0.007256	0.00343	-2.115	1282015
Apricot	Single Flowered	Pink Double	0.055904	0.004502	12.417	1282019
Apricot	Versicolor	Pink Double	-0.025726	0.004983	-5.162	1281993
Apricot	Edible	Pink Double	0.038145	0.004305	8.86	1282000
Apricot	Flavescens	Pink Double	-0.021636	0.003845	-5.627	1281745
Apricot	Tortuosa	Pink Double	-0.028622	0.00451	-6.347	1277412
Apricot	Green Calyx	Pink Double	0.001293	0.004322	0.299	1282019
Apricot	Peach	Pink Double	0.438425	0.01128	38.868	1029607
Apricot	Plum	Pink Double	0.450387	0.011029	40.836	1085602
Apricot	Wild2	Pink Double	0.02879	0.006748	4.266	1275395
Apricot	Wild3	Pink Double	0.028436	0.005396	5.27	1277283
Apricot	Wild4	Pink Double	0.088894	0.004385	20.274	1281881
Apricot	Wild5	Pink Double	0.016473	0.005271	3.125	1281592
Apricot	Wild6	Pink Double	0.205597	0.007501	27.411	1281179
Apricot	Wild8	Pink Double	0.027513	0.0127	2.166	1276134
Apricot	Albo-plena	Pink Double	-0.018573	0.003033	-6.123	1282019
Apricot	Cinnabar Purple	Pink Double	-0.030234	0.003333	-9.073	1282019
Apricot Mei	Meiren	Pink Double	0.130753	0.009981	13.1	1426924
Apricot Mei	Pendulous	Pink Double	0.031813	0.003202	9.936	1431002
Apricot Mei	Single Flowered	Pink Double	0.043748	0.004442	9.848	1431006
Apricot Mei	Versicolor	Pink Double	0.005142	0.00392	1.312	1430970
Apricot Mei	Edible	Pink Double	0.024079	0.004367	5.514	1430977
Apricot Mei	Flavescens	Pink Double	0.035502	0.004511	7.87	1430661
Apricot Mei	Tortuosa	Pink Double	0.029657	0.005626	5.272	1425037
Apricot Mei	Green Calyx	Pink Double	0.000369	0.002404	0.154	1431006
Apricot Mei	Peach	Pink Double	0.187307	0.008352	22.426	1088991
Apricot Mei	Plum	Pink Double	0.191368	0.00837	22.863	1145927
Apricot Mei	Wild2	Pink Double	0.014857	0.004556	3.261	1422031
Apricot Mei	Wild3	Pink Double	0.021674	0.005024	4.314	1424346
Apricot Mei	Wild4	Pink Double	0.030619	0.003688	8.303	1430747
Apricot Mei	Wild5	Pink Double	0.038898	0.005569	6.984	1430421
Apricot Mei	Wild6	Pink Double	0.073261	0.00528	13.874	1429546
Apricot Mei	Wild8	Pink Double	-0.00353	0.007871	-0.448	1423245
Apricot Mei	Albo-plena	Pink Double	0.005261	0.002307	2.281	1431006
Apricot Mei	Cinnabar Purple	Pink Double	-0.004609	0.002924	-1.576	1431006
Meiren	Pendulous	Pink Double	0.043526	0.004072	10.689	1426929
Meiren	Single Flowered	Pink Double	0.044389	0.004732	9.38	1426930
Meiren	Versicolor	Pink Double	0.01094	0.004695	2.33	1426899
Meiren	Edible	Pink Double	0.022869	0.004745	4.819	1426907
Meiren	Flavescens	Pink Double	0.04161	0.005385	7.727	1426677
Meiren	Tortuosa	Pink Double	0.042602	0.008941	4.765	1421515
Meiren	Green Calyx	Pink Double	-0.002103	0.002846	-0.739	1426930
Meiren	Peach	Pink Double	0.196732	0.012654	15.547	1087406
Meiren	Plum	Pink Double	0.217621	0.012806	16.994	1144452
Meiren	Wild2	Pink Double	0.010736	0.005107	2.102	1418461
Meiren	Wild3	Pink Double	0.024329	0.005702	4.267	1420747
Meiren	Wild4	Pink Double	0.021818	0.003979	5.483	1426729
Meiren	Wild5	Pink Double	0.044311	0.006737	6.577	1426473
Meiren	Wild6	Pink Double	0.054087	0.00585	9.245	1425726
Meiren	Wild8	Pink Double	-0.011545	0.007566	-1.526	1419719
Meiren	Albo-plena	Pink Double	0.00584	0.002906	2.009	1426930
Meiren	Cinnabar Purple	Pink Double	0.000789	0.003339	0.236	1426930
Pendulous	Single Flowered	Pink Double	0.011969	0.002362	5.068	1431018
Pendulous	Versicolor	Pink Double	0.023743	0.002507	9.47	1430982
Pendulous	Edible	Pink Double	0.003923	0.002256	1.739	1430989
Pendulous	Flavescens	Pink Double	0.043829	0.003003	14.597	1430673
Pendulous	Tortuosa	Pink Double	0.045357	0.003861	11.748	1425049
Pendulous	Green Calyx	Pink Double	0.001414	0.001535	0.921	1431018
Pendulous	Peach	Pink Double	-0.008274	0.002952	-2.803	1088992
Pendulous	Plum	Pink Double	-0.00901	0.002991	-3.012	1145926
Pendulous	Wild2	Pink Double	-0.000137	0.004087	-0.034	1422038
Pendulous	Wild3	Pink Double	0.006369	0.002814	2.264	1424354
Pendulous	Wild4	Pink Double	-0.005851	0.002526	-2.316	1430759
Pendulous	Wild5	Pink Double	0.029896	0.003659	8.171	1430433
Pendulous	Wild6	Pink Double	-0.041459	0.003127	-13.258	1429556
Pendulous	Wild8	Pink Double	-0.031206	0.003876	-8.051	1423255
Pendulous	Albo-plena	Pink Double	0.012589	0.001776	7.088	1431018
Pendulous	Cinnabar Purple	Pink Double	0.012869	0.001671	7.703	1431018
Single Flowered	Versicolor	Pink Double	-0.004499	0.002296	-1.959	1430986
Single Flowered	Edible	Pink Double	0.012331	0.003714	3.32	1430993
Single Flowered	Flavescens	Pink Double	0.019896	0.003298	6.033	1430677
Single Flowered	Tortuosa	Pink Double	0.012945	0.003313	3.908	1425050
Single Flowered	Green Calyx	Pink Double	0.004273	0.001634	2.615	1431022
Single Flowered	Peach	Pink Double	0.053754	0.004394	12.234	1088995
Single Flowered	Plum	Pink Double	0.05491	0.004468	12.289	1145929
Single Flowered	Wild2	Pink Double	0.013797	0.003386	4.074	1422041
Single Flowered	Wild3	Pink Double	0.015644	0.004057	3.856	1424358
Single Flowered	Wild4	Pink Double	0.038673	0.003368	11.482	1430762
Single Flowered	Wild5	Pink Double	0.023049	0.00467	4.936	1430436
Single Flowered	Wild6	Pink Double	0.090761	0.005897	15.39	1429560
Single Flowered	Wild8	Pink Double	0.006698	0.007439	0.9	1423257
Single Flowered	Albo-plena	Pink Double	0.000738	0.001401	0.527	1431022
Single Flowered	Cinnabar Purple	Pink Double	-0.007777	0.001997	-3.894	1431022
Versicolor	Edible	Pink Double	-0.00491	0.001732	-2.835	1430957
Versicolor	Flavescens	Pink Double	0.019283	0.003063	6.295	1430642
Versicolor	Tortuosa	Pink Double	0.027846	0.004183	6.658	1425034
Versicolor	Green Calyx	Pink Double	0.000267	0.001961	0.136	1430986
Versicolor	Peach	Pink Double	-0.025303	0.004241	-5.966	1088976
Versicolor	Plum	Pink Double	-0.026522	0.004282	-6.193	1145906
Versicolor	Wild2	Pink Double	-0.013909	0.003988	-3.488	1422022
Versicolor	Wild3	Pink Double	-0.008169	0.002228	-3.667	1424338
Versicolor	Wild4	Pink Double	-0.014443	0.003063	-4.716	1430727
Versicolor	Wild5	Pink Double	0.003359	0.002993	1.122	1430406
Versicolor	Wild6	Pink Double	-0.055103	0.003904	-14.113	1429524
Versicolor	Wild8	Pink Double	-0.029698	0.003316	-8.955	1423230
Versicolor	Albo-plena	Pink Double	0.005349	0.001598	3.348	1430986
Versicolor	Cinnabar Purple	Pink Double	0.011424	0.002066	5.53	1430986
Edible	Flavescens	Pink Double	0.00981	0.003565	2.751	1430650
Edible	Tortuosa	Pink Double	0.003085	0.003866	0.798	1425032
Edible	Green Calyx	Pink Double	0.002282	0.001339	1.704	1430993
Edible	Peach	Pink Double	0.03444	0.004095	8.411	1088982
Edible	Plum	Pink Double	0.035534	0.004189	8.482	1145915
Edible	Wild2	Pink Double	0.011318	0.003026	3.741	1422019
Edible	Wild3	Pink Double	0.084248	0.00531	15.867	1424347
Edible	Wild4	Pink Double	0.004458	0.00249	1.791	1430734
Edible	Wild5	Pink Double	0.030326	0.004778	6.348	1430410
Edible	Wild6	Pink Double	0.005674	0.004472	1.269	1429531
Edible	Wild8	Pink Double	-0.002723	0.006019	-0.452	1423234
Edible	Albo-plena	Pink Double	0.000648	0.001626	0.398	1430993
Edible	Cinnabar Purple	Pink Double	0.004386	0.001957	2.241	1430993
Flavescens	Tortuosa	Pink Double	0.118355	0.006022	19.653	1425034
Flavescens	Green Calyx	Pink Double	0.003955	0.00176	2.247	1430677
Flavescens	Peach	Pink Double	-0.01863	0.003618	-5.149	1088798
Flavescens	Plum	Pink Double	-0.019677	0.00367	-5.362	1145694
Flavescens	Wild2	Pink Double	-0.005735	0.004958	-1.157	1421786
Flavescens	Wild3	Pink Double	0.012739	0.004502	2.83	1424120
Flavescens	Wild4	Pink Double	-0.020053	0.002998	-6.689	1430422
Flavescens	Wild5	Pink Double	0.047231	0.005663	8.34	1430139
Flavescens	Wild6	Pink Double	-0.046194	0.00397	-11.636	1429218
Flavescens	Wild8	Pink Double	-0.026691	0.006237	-4.279	1422974
Flavescens	Albo-plena	Pink Double	0.027308	0.002711	10.071	1430677
Flavescens	Cinnabar Purple	Pink Double	0.005791	0.00226	2.562	1430677
Tortuosa	Green Calyx	Pink Double	0.001029	0.002363	0.435	1425050
Tortuosa	Peach	Pink Double	-0.025244	0.004126	-6.118	1085622
Tortuosa	Plum	Pink Double	-0.026474	0.004269	-6.201	1142410
Tortuosa	Wild2	Pink Double	-0.007058	0.005862	-1.204	1416919
Tortuosa	Wild3	Pink Double	0.004661	0.005496	0.848	1419582
Tortuosa	Wild4	Pink Double	-0.02661	0.003767	-7.064	1424838
Tortuosa	Wild5	Pink Double	0.04168	0.006456	6.456	1424697
Tortuosa	Wild6	Pink Double	-0.052337	0.004576	-11.438	1423695
Tortuosa	Wild8	Pink Double	-0.018344	0.007366	-2.49	1417971
Tortuosa	Albo-plena	Pink Double	0.019495	0.003438	5.67	1425050
Tortuosa	Cinnabar Purple	Pink Double	0.00354	0.003028	1.169	1425050
Green Calyx	Peach	Pink Double	0.002083	0.003654	0.57	1088995
Green Calyx	Plum	Pink Double	0.002219	0.003777	0.588	1145929
Green Calyx	Wild2	Pink Double	0.012049	0.003879	3.106	1422041
Green Calyx	Wild3	Pink Double	0.003538	0.001947	1.817	1424358
Green Calyx	Wild4	Pink Double	0.009101	0.002657	3.426	1430762
Green Calyx	Wild5	Pink Double	0.006418	0.002222	2.889	1430436
Green Calyx	Wild6	Pink Double	0.009774	0.005723	1.708	1429560
Green Calyx	Wild8	Pink Double	0.022712	0.003816	5.952	1423257
Green Calyx	Albo-plena	Pink Double	0.003601	0.001727	2.084	1431022
Green Calyx	Cinnabar Purple	Pink Double	-0.006729	0.00156	-4.313	1431022
Peach	Plum	Pink Double	0.463457	0.011203	41.37	973385
Peach	Wild2	Pink Double	0.029037	0.006267	4.633	1083888
Peach	Wild3	Pink Double	0.028238	0.004995	5.654	1085470
Peach	Wild4	Pink Double	0.089967	0.004019	22.384	1088894
Peach	Wild5	Pink Double	0.016699	0.00489	3.415	1088664
Peach	Wild6	Pink Double	0.200822	0.007348	27.329	1088365
Peach	Wild8	Pink Double	0.026597	0.012159	2.188	1084622
Peach	Albo-plena	Pink Double	-0.016922	0.002487	-6.803	1088995
Peach	Cinnabar Purple	Pink Double	-0.029565	0.002844	-10.396	1088995
Plum	Wild2	Pink Double	0.029677	0.006539	4.539	1140732
Plum	Wild3	Pink Double	0.029845	0.005125	5.823	1142066
Plum	Wild4	Pink Double	0.091611	0.004031	22.724	1145818
Plum	Wild5	Pink Double	0.017336	0.004961	3.494	1145558
Plum	Wild6	Pink Double	0.206624	0.00734	28.15	1145238
Plum	Wild8	Pink Double	0.027892	0.012453	2.24	1141331
Plum	Albo-plena	Pink Double	-0.017759	0.002519	-7.051	1145929
Plum	Cinnabar Purple	Pink Double	-0.030611	0.002868	-10.672	1145929
Wild2	Wild3	Pink Double	0.024037	0.004199	5.724	1416367
Wild2	Wild4	Pink Double	0.023597	0.006	3.933	1421895
Wild2	Wild5	Pink Double	0.025413	0.006844	3.713	1421675
Wild2	Wild6	Pink Double	0.044392	0.011053	4.016	1421080
Wild2	Wild8	Pink Double	0.02557	0.012999	1.967	1415491
Wild2	Albo-plena	Pink Double	-0.009594	0.002712	-3.538	1422041
Wild2	Cinnabar Purple	Pink Double	-0.01651	0.00339	-4.87	1422041
Wild3	Wild4	Pink Double	0.009003	0.00297	3.031	1424189
Wild3	Wild5	Pink Double	0.047841	0.005651	8.466	1424014
Wild3	Wild6	Pink Double	0.014094	0.005438	2.592	1423151
Wild3	Wild8	Pink Double	-0.00143	0.007022	-0.204	1417418
Wild3	Albo-plena	Pink Double	-0.000382	0.002044	-0.187	1424358
Wild3	Cinnabar Purple	Pink Double	-0.001306	0.002483	-0.526	1424358
Wild4	Wild5	Pink Double	0.003124	0.003639	0.858	1430202
Wild4	Wild6	Pink Double	0.171524	0.006365	26.948	1429407
Wild4	Wild8	Pink Double	0.031051	0.009959	3.118	1423120
Wild4	Albo-plena	Pink Double	-0.015712	0.002368	-6.634	1430762
Wild4	Cinnabar Purple	Pink Double	-0.021853	0.002072	-10.544	1430762
Wild5	Wild6	Pink Double	-0.004523	0.004917	-0.92	1429018
Wild5	Wild8	Pink Double	-0.008966	0.008064	-1.112	1422844
Wild5	Albo-plena	Pink Double	0.01655	0.003242	5.104	1430436
Wild5	Cinnabar Purple	Pink Double	-0.003102	0.00253	-1.226	1430436
Wild6	Wild8	Pink Double	0.077884	0.022236	3.503	1422550
Wild6	Albo-plena	Pink Double	-0.035982	0.003176	-11.331	1429560
Wild6	Cinnabar Purple	Pink Double	-0.058172	0.003167	-18.368	1429560
Wild8	Albo-plena	Pink Double	-0.006259	0.003025	-2.069	1423257
Wild8	Cinnabar Purple	Pink Double	-0.031764	0.003325	-9.553	1423257
Albo-plena	Cinnabar Purple	Pink Double	0.002452	0.001288	1.903	1431022
Apricot	Apricot Mei	Flavescens	0.293549	0.016478	17.814	1218895
Apricot	Meiren	Flavescens	0.241756	0.02247	10.759	1096016
Apricot	Pendulous	Flavescens	0.035128	0.00722	4.866	1243130
Apricot	Single Flowered	Flavescens	0.128826	0.006799	18.948	1281723
Apricot	Versicolor	Flavescens	0.041213	0.008952	4.604	1221681
Apricot	Edible	Flavescens	0.120298	0.005597	21.493	1206547
Apricot	Pink Double	Flavescens	0.089831	0.005973	15.041	1281745
Apricot	Tortuosa	Flavescens	-0.067772	0.002579	-26.275	1060843
Apricot	Green Calyx	Flavescens	0.087096	0.007276	11.97	1270116
Apricot	Peach	Flavescens	0.584756	0.01898	30.809	866797
Apricot	Plum	Flavescens	0.597783	0.018444	32.411	913108
Apricot	Wild2	Flavescens	0.127585	0.01151	11.085	1126542
Apricot	Wild3	Flavescens	0.106385	0.005915	17.986	1107246
Apricot	Wild4	Flavescens	0.207005	0.008217	25.191	1191091
Apricot	Wild5	Flavescens	0.057088	0.005857	9.746	1140210
Apricot	Wild6	Flavescens	0.360533	0.011197	32.2	1176389
Apricot	Wild8	Flavescens	0.147744	0.018661	7.917	1136600
Apricot	Albo-plena	Flavescens	0.040589	0.004966	8.173	1258768
Apricot	Cinnabar Purple	Flavescens	0.05142	0.007721	6.66	1275463
Apricot Mei	Meiren	Flavescens	0.123921	0.013897	8.917	1360198
Apricot Mei	Pendulous	Flavescens	0.015776	0.004627	3.409	1423769
Apricot Mei	Single Flowered	Flavescens	0.054097	0.004557	11.871	1430640
Apricot Mei	Versicolor	Flavescens	0.013482	0.006372	2.116	1418180
Apricot Mei	Edible	Flavescens	0.043871	0.003837	11.433	1415762
Apricot Mei	Pink Double	Flavescens	0.028606	0.004639	6.166	1430661
Apricot Mei	Tortuosa	Flavescens	-0.066155	0.002635	-25.109	1353695
Apricot Mei	Green Calyx	Flavescens	0.024785	0.004821	5.141	1429768
Apricot Mei	Peach	Flavescens	0.253869	0.012588	20.167	1037228
Apricot Mei	Plum	Flavescens	0.259046	0.012363	20.953	1091206
Apricot Mei	Wild2	Flavescens	0.050748	0.007045	7.204	1367918
Apricot Mei	Wild3	Flavescens	0.038262	0.003863	9.905	1367922
Apricot Mei	Wild4	Flavescens	0.082762	0.005398	15.333	1393508
Apricot Mei	Wild5	Flavescens	0.019737	0.004196	4.703	1380380
Apricot Mei	Wild6	Flavescens	0.156298	0.006899	22.656	1376328
Apricot Mei	Wild8	Flavescens	0.053443	0.011057	4.833	1370774
Apricot Mei	Albo-plena	Flavescens	0.005067	0.003594	1.41	1425351
Apricot Mei	Cinnabar Purple	Flavescens	0.017486	0.005514	3.171	1430274
Meiren	Pendulous	Flavescens	0.021753	0.006584	3.304	1382711
Meiren	Single Flowered	Flavescens	0.048294	0.005924	8.152	1426653
Meiren	Versicolor	Flavescens	0.013145	0.00832	1.58	1357024
Meiren	Edible	Flavescens	0.036089	0.005062	7.129	1348113
Meiren	Pink Double	Flavescens	0.022074	0.006024	3.664	1426677
Meiren	Tortuosa	Flavescens	-0.058826	0.004942	-11.904	1185958
Meiren	Green Calyx	Flavescens	0.015636	0.005307	2.946	1416595
Meiren	Peach	Flavescens	0.259719	0.018372	14.137	928915
Meiren	Plum	Flavescens	0.284428	0.01833	15.517	974029
Meiren	Wild2	Flavescens	0.039827	0.008104	4.915	1257397
Meiren	Wild3	Flavescens	0.034574	0.005404	6.398	1234699
Meiren	Wild4	Flavescens	0.066866	0.006175	10.829	1334065
Meiren	Wild5	Flavescens	0.019041	0.005033	3.783	1268938
Meiren	Wild6	Flavescens	0.129383	0.007534	17.172	1322535
Meiren	Wild8	Flavescens	0.03838	0.010502	3.654	1272374
Meiren	Albo-plena	Flavescens	-0.00083	0.004883	-0.17	1401938
Meiren	Cinnabar Purple	Flavescens	0.016713	0.007493	2.231	1419306
Pendulous	Single Flowered	Flavescens	0.011259	0.003371	3.34	1430671
Pendulous	Versicolor	Flavescens	0.024493	0.005827	4.203	1401813
Pendulous	Edible	Flavescens	0.013432	0.004249	3.161	1397213
Pendulous	Pink Double	Flavescens	0.019731	0.004411	4.473	1430673
Pendulous	Tortuosa	Flavescens	-0.058312	0.002559	-22.79	1372883
Pendulous	Green Calyx	Flavescens	0.017011	0.004292	3.963	1426290
Pendulous	Peach	Flavescens	0.030805	0.006094	5.055	1057053
Pendulous	Plum	Flavescens	0.031022	0.006034	5.141	1112296
Pendulous	Wild2	Flavescens	0.025773	0.005531	4.66	1384605
Pendulous	Wild3	Flavescens	0.012962	0.00447	2.9	1377407
Pendulous	Wild4	Flavescens	0.034901	0.005786	6.032	1417033
Pendulous	Wild5	Flavescens	0.001205	0.003844	0.313	1386979
Pendulous	Wild6	Flavescens	0.02478	0.004779	5.185	1425380
Pendulous	Wild8	Flavescens	0.014962	0.005795	2.582	1397459
Pendulous	Albo-plena	Flavescens	0.004012	0.00333	1.205	1419781
Pendulous	Cinnabar Purple	Flavescens	0.027288	0.004971	5.49	1425119
Single Flowered	Versicolor	Flavescens	0.019885	0.004471	4.447	1430639
Single Flowered	Edible	Flavescens	0.047995	0.003972	12.083	1430648
Single Flowered	Pink Double	Flavescens	0.045295	0.004517	10.027	1430677
Single Flowered	Tortuosa	Flavescens	-0.067356	0.002181	-30.88	1425009
Single Flowered	Green Calyx	Flavescens	0.045638	0.004864	9.382	1430677
Single Flowered	Peach	Flavescens	0.123849	0.00629	19.691	1088779
Single Flowered	Plum	Flavescens	0.126159	0.006145	20.531	1145676
Single Flowered	Wild2	Flavescens	0.06622	0.006921	9.569	1421769
Single Flowered	Wild3	Flavescens	0.048464	0.004281	11.32	1424103
Single Flowered	Wild4	Flavescens	0.108042	0.006068	17.804	1430402
Single Flowered	Wild5	Flavescens	0.019476	0.003852	5.055	1430127
Single Flowered	Wild6	Flavescens	0.191684	0.008313	23.059	1429200
Single Flowered	Wild8	Flavescens	0.081004	0.011747	6.896	1422949
Single Flowered	Albo-plena	Flavescens	0.016919	0.003634	4.655	1430677
Single Flowered	Cinnabar Purple	Flavescens	0.030794	0.004566	6.744	1430677
Versicolor	Edible	Flavescens	0.030228	0.005345	5.656	1385905
Versicolor	Pink Double	Flavescens	0.045973	0.006286	7.314	1430642
Versicolor	Tortuosa	Flavescens	-0.0509	0.003572	-14.252	1313463
Versicolor	Green Calyx	Flavescens	0.042026	0.005221	8.05	1414464
Versicolor	Peach	Flavescens	0.038351	0.007856	4.882	1033941
Versicolor	Plum	Flavescens	0.038084	0.007787	4.891	1088382
Versicolor	Wild2	Flavescens	0.037275	0.008933	4.173	1344532
Versicolor	Wild3	Flavescens	0.023652	0.004983	4.747	1329855
Versicolor	Wild4	Flavescens	0.051952	0.007221	7.194	1391993
Versicolor	Wild5	Flavescens	-0.000937	0.005133	-0.183	1346045
Versicolor	Wild6	Flavescens	0.036414	0.005991	6.078	1405529
Versicolor	Wild8	Flavescens	0.042773	0.008311	5.146	1360727
Versicolor	Albo-plena	Flavescens	0.02251	0.005436	4.141	1408335
Versicolor	Cinnabar Purple	Flavescens	0.051993	0.007413	7.014	1425494
Edible	Pink Double	Flavescens	0.056068	0.00525	10.679	1430650
Edible	Tortuosa	Flavescens	-0.067042	0.00303	-22.126	1330296
Edible	Green Calyx	Flavescens	0.054282	0.005132	10.577	1421207
Edible	Peach	Flavescens	0.113708	0.00549	20.712	1026558
Edible	Plum	Flavescens	0.115871	0.005337	21.71	1080129
Edible	Wild2	Flavescens	0.074283	0.006946	10.694	1354416
Edible	Wild3	Flavescens	0.132553	0.007934	16.708	1334078
Edible	Wild4	Flavescens	0.08226	0.00619	13.29	1399229
Edible	Wild5	Flavescens	0.038029	0.005041	7.545	1351509
Edible	Wild6	Flavescens	0.111516	0.005538	20.137	1409449
Edible	Wild8	Flavescens	0.08168	0.009607	8.502	1370364
Edible	Albo-plena	Flavescens	0.027589	0.005227	5.278	1410710
Edible	Cinnabar Purple	Flavescens	0.054555	0.006023	9.058	1424513
Pink Double	Tortuosa	Flavescens	-0.059963	0.004249	-14.111	1425034
Pink Double	Green Calyx	Flavescens	0.062354	0.004664	13.37	1430677
Pink Double	Peach	Flavescens	0.086934	0.005798	14.995	1088798
Pink Double	Plum	Flavescens	0.087964	0.005647	15.578	1145694
Pink Double	Wild2	Flavescens	0.072741	0.006943	10.476	1421786
Pink Double	Wild3	Flavescens	0.052974	0.005539	9.564	1424120
Pink Double	Wild4	Flavescens	0.087985	0.006075	14.483	1430422
Pink Double	Wild5	Flavescens	0.016085	0.004878	3.298	1430139
Pink Double	Wild6	Flavescens	0.115917	0.006766	17.133	1429218
Pink Double	Wild8	Flavescens	0.095128	0.009056	10.505	1422974
Pink Double	Albo-plena	Flavescens	0.037404	0.004865	7.688	1430677
Pink Double	Cinnabar Purple	Flavescens	0.060379	0.005658	10.672	1430677
Tortuosa	Green Calyx	Flavescens	-0.063079	0.004377	-14.411	1391597
Tortuosa	Peach	Flavescens	-0.067294	0.002609	-25.793	894581
Tortuosa	Plum	Flavescens	-0.067637	0.002607	-25.944	942199
Tortuosa	Wild2	Flavescens	-0.0614	0.004986	-12.315	1171940
Tortuosa	Wild3	Flavescens	-0.068462	0.003323	-20.604	1140275
Tortuosa	Wild4	Flavescens	-0.066961	0.003275	-20.449	1282220
Tortuosa	Wild5	Flavescens	-0.065737	0.002717	-24.197	1192661
Tortuosa	Wild6	Flavescens	-0.066432	0.002751	-24.149	1279228
Tortuosa	Wild8	Flavescens	-0.050913	0.008278	-6.15	1190795
Tortuosa	Albo-plena	Flavescens	-0.068266	0.003883	-17.583	1378030
Tortuosa	Cinnabar Purple	Flavescens	-0.062337	0.004291	-14.526	1416574
Green Calyx	Peach	Flavescens	0.084987	0.007146	11.893	1073406
Green Calyx	Plum	Flavescens	0.086164	0.007101	12.134	1130030
Green Calyx	Wild2	Flavescens	0.08135	0.007707	10.556	1393291
Green Calyx	Wild3	Flavescens	0.052523	0.005418	9.693	1394332
Green Calyx	Wild4	Flavescens	0.093479	0.006724	13.901	1408098
Green Calyx	Wild5	Flavescens	0.018725	0.004983	3.758	1402729
Green Calyx	Wild6	Flavescens	0.122137	0.01032	11.835	1411622
Green Calyx	Wild8	Flavescens	0.115156	0.00864	13.327	1394414
Green Calyx	Albo-plena	Flavescens	0.037023	0.004476	8.271	1413653
Green Calyx	Cinnabar Purple	Flavescens	0.048972	0.004573	10.709	1430177
Peach	Plum	Flavescens	0.610286	0.018506	32.977	811558
Peach	Wild2	Flavescens	0.125028	0.01119	11.173	951035
Peach	Wild3	Flavescens	0.103277	0.005877	17.572	934570
Peach	Wild4	Flavescens	0.205568	0.008193	25.091	1005615
Peach	Wild5	Flavescens	0.053763	0.005611	9.582	962236
Peach	Wild6	Flavescens	0.353641	0.011595	30.5	994689
Peach	Wild8	Flavescens	0.142929	0.01819	7.858	959667
Peach	Albo-plena	Flavescens	0.038988	0.004923	7.919	1064615
Peach	Cinnabar Purple	Flavescens	0.049294	0.006788	7.262	1083727
Plum	Wild2	Flavescens	0.126255	0.011417	11.058	1001517
Plum	Wild3	Flavescens	0.105378	0.005746	18.339	983786
Plum	Wild4	Flavescens	0.208764	0.007996	26.11	1058849
Plum	Wild5	Flavescens	0.055403	0.00564	9.824	1013025
Plum	Wild6	Flavescens	0.360999	0.011167	32.327	1046759
Plum	Wild8	Flavescens	0.14542	0.018381	7.911	1010072
Plum	Albo-plena	Flavescens	0.039091	0.004765	8.204	1120641
Plum	Cinnabar Purple	Flavescens	0.049225	0.006709	7.337	1140393
Wild2	Wild3	Flavescens	0.084787	0.007472	11.347	1217111
Wild2	Wild4	Flavescens	0.119298	0.010988	10.858	1312809
Wild2	Wild5	Flavescens	0.049364	0.006409	7.702	1253128
Wild2	Wild6	Flavescens	0.169542	0.016969	9.991	1312085
Wild2	Wild8	Flavescens	0.128665	0.016219	7.933	1245221
Wild2	Albo-plena	Flavescens	0.033327	0.005016	6.645	1386147
Wild2	Cinnabar Purple	Flavescens	0.048938	0.007238	6.761	1415123
Wild3	Wild4	Flavescens	0.084016	0.006612	12.707	1311394
Wild3	Wild5	Flavescens	0.053714	0.006301	8.524	1222015
Wild3	Wild6	Flavescens	0.117471	0.006352	18.493	1311804
Wild3	Wild8	Flavescens	0.079966	0.010045	7.961	1238670
Wild3	Albo-plena	Flavescens	0.023411	0.005117	4.575	1381263
Wild3	Cinnabar Purple	Flavescens	0.045391	0.006348	7.151	1416405
Wild4	Wild5	Flavescens	0.040858	0.005829	7.009	1338339
Wild4	Wild6	Flavescens	0.320637	0.012618	25.412	1341325
Wild4	Wild8	Flavescens	0.149682	0.017185	8.71	1314300
Wild4	Albo-plena	Flavescens	0.042029	0.005075	8.282	1407049
Wild4	Cinnabar Purple	Flavescens	0.058446	0.006379	9.162	1428525
Wild5	Wild6	Flavescens	0.060644	0.006006	10.097	1339180
Wild5	Wild8	Flavescens	0.035001	0.009224	3.794	1275435
Wild5	Albo-plena	Flavescens	0.004604	0.003843	1.198	1389358
Wild5	Cinnabar Purple	Flavescens	0.006576	0.005306	1.239	1423194
Wild6	Wild8	Flavescens	0.227684	0.030743	7.406	1306749
Wild6	Albo-plena	Flavescens	0.048302	0.005329	9.064	1411148
Wild6	Cinnabar Purple	Flavescens	0.047546	0.006	7.925	1428976
Wild8	Albo-plena	Flavescens	0.059234	0.007343	8.066	1388881
Wild8	Cinnabar Purple	Flavescens	0.054966	0.008925	6.159	1419935
Albo-plena	Cinnabar Purple	Flavescens	0.033825	0.005533	6.113	1428144
Apricot	Apricot Mei	Tortuosa	0.301905	0.030149	10.014	1183435
Apricot	Meiren	Tortuosa	0.241501	0.032124	7.518	877378
Apricot	Pendulous	Tortuosa	0.028613	0.019151	1.494	1235519
Apricot	Single Flowered	Tortuosa	0.13418	0.02171	6.181	1277385
Apricot	Versicolor	Tortuosa	0.027255	0.020888	1.305	1179939
Apricot	Edible	Tortuosa	0.125095	0.022244	5.624	1157617
Apricot	Pink Double	Tortuosa	0.086377	0.022684	3.808	1277412
Apricot	Flavescens	Tortuosa	-0.067337	0.012352	-5.451	1060843
Apricot	Green Calyx	Tortuosa	0.086602	0.023387	3.703	1251054
Apricot	Peach	Tortuosa	0.597034	0.041216	14.485	608180
Apricot	Plum	Tortuosa	0.611657	0.041052	14.9	637927
Apricot	Wild2	Tortuosa	0.12723	0.025361	5.017	906768
Apricot	Wild3	Tortuosa	0.112788	0.021451	5.258	893044
Apricot	Wild4	Tortuosa	0.213812	0.025239	8.471	1031306
Apricot	Wild5	Tortuosa	0.059019	0.018813	3.137	1021965
Apricot	Wild6	Tortuosa	0.371011	0.029871	12.42	949763
Apricot	Wild8	Tortuosa	0.137035	0.033083	4.142	904726
Apricot	Albo-plena	Tortuosa	0.044275	0.019612	2.258	1249563
Apricot	Cinnabar Purple	Tortuosa	0.04908	0.021948	2.236	1270043
Apricot Mei	Meiren	Tortuosa	0.117638	0.022133	5.315	1323234
Apricot Mei	Pendulous	Tortuosa	0.006525	0.015615	0.418	1417417
Apricot Mei	Single Flowered	Tortuosa	0.054951	0.016925	3.247	1425012
Apricot Mei	Versicolor	Tortuosa	-0.003517	0.016953	-0.207	1407676
Apricot Mei	Edible	Tortuosa	0.044267	0.017127	2.585	1403956
Apricot Mei	Pink Double	Tortuosa	0.021254	0.018401	1.155	1425037
Apricot Mei	Flavescens	Tortuosa	-0.069103	0.010794	-6.402	1353695
Apricot Mei	Green Calyx	Tortuosa	0.020547	0.018584	1.106	1423693
Apricot Mei	Peach	Tortuosa	0.256628	0.026468	9.696	1008965
Apricot Mei	Plum	Tortuosa	0.262348	0.026269	9.987	1061223
Apricot Mei	Wild2	Tortuosa	0.04544	0.019516	2.328	1335691
Apricot Mei	Wild3	Tortuosa	0.040012	0.016475	2.429	1337767
Apricot Mei	Wild4	Tortuosa	0.08378	0.01858	4.509	1370887
Apricot Mei	Wild5	Tortuosa	0.018364	0.014941	1.229	1353378
Apricot Mei	Wild6	Tortuosa	0.158533	0.020772	7.632	1341803
Apricot Mei	Wild8	Tortuosa	0.037369	0.024977	1.496	1339080
Apricot Mei	Albo-plena	Tortuosa	0.005774	0.016701	0.346	1419449
Apricot Mei	Cinnabar Purple	Tortuosa	0.012339	0.018009	0.685	1424503
Meiren	Pendulous	Tortuosa	0.00503	0.014287	0.352	1374112
Meiren	Single Flowered	Tortuosa	0.041532	0.015504	2.679	1421486
Meiren	Versicolor	Tortuosa	-0.011404	0.016267	-0.701	1318174
Meiren	Edible	Tortuosa	0.028764	0.01498	1.92	1309650
Meiren	Pink Double	Tortuosa	0.007044	0.016771	0.42	1421515
Meiren	Flavescens	Tortuosa	-0.076606	0.009501	-8.063	1185958
Meiren	Green Calyx	Tortuosa	0.003648	0.016348	0.223	1402090
Meiren	Peach	Tortuosa	0.255976	0.029706	8.617	743404
Meiren	Plum	Tortuosa	0.281648	0.030332	9.286	774714
Meiren	Wild2	Tortuosa	0.026889	0.017789	1.512	1078123
Meiren	Wild3	Tortuosa	0.028779	0.014005	2.055	1059566
Meiren	Wild4	Tortuosa	0.060027	0.016533	3.631	1205890
Meiren	Wild5	Tortuosa	0.010182	0.012733	0.8	1162283
Meiren	Wild6	Tortuosa	0.123619	0.018326	6.746	1148158
Meiren	Wild8	Tortuosa	0.014433	0.022555	0.64	1086925
Meiren	Albo-plena	Tortuosa	-0.007824	0.014542	-0.538	1393358
Meiren	Cinnabar Purple	Tortuosa	0.004009	0.017037	0.235	1412940
Pendulous	Single Flowered	Tortuosa	0.003086	0.016603	0.186	1425047
Pendulous	Versicolor	Tortuosa	-0.000403	0.018773	-0.021	1394883
Pendulous	Edible	Tortuosa	0.005051	0.017714	0.285	1390844
Pendulous	Pink Double	Tortuosa	0.004069	0.019101	0.213	1425049
Pendulous	Flavescens	Tortuosa	-0.077176	0.011849	-6.513	1372883
Pendulous	Green Calyx	Tortuosa	0.004493	0.019127	0.235	1420284
Pendulous	Peach	Tortuosa	0.020506	0.017923	1.144	1051179
Pendulous	Plum	Tortuosa	0.021275	0.017619	1.208	1106179
Pendulous	Wild2	Tortuosa	0.011822	0.020096	0.588	1376822
Pendulous	Wild3	Tortuosa	0.006091	0.017638	0.345	1369989
Pendulous	Wild4	Tortuosa	0.02681	0.019097	1.404	1408969
Pendulous	Wild5	Tortuosa	-0.008659	0.015855	-0.546	1379562
Pendulous	Wild6	Tortuosa	0.016005	0.017526	0.913	1418081
Pendulous	Wild8	Tortuosa	-0.010053	0.021317	-0.472	1389650
Pendulous	Albo-plena	Tortuosa	-0.003421	0.017921	-0.191	1413999
Pendulous	Cinnabar Purple	Tortuosa	0.014224	0.019559	0.727	1419395
Single Flowered	Versicolor	Tortuosa	0.004199	0.018081	0.232	1425027
Single Flowered	Edible	Tortuosa	0.049624	0.018879	2.628	1425029
Single Flowered	Pink Double	Tortuosa	0.039448	0.020685	1.907	1425050
Single Flowered	Flavescens	Tortuosa	-0.067929	0.012107	-5.611	1425009
Single Flowered	Green Calyx	Tortuosa	0.042993	0.021037	2.044	1425050
Single Flowered	Peach	Tortuosa	0.124857	0.020909	5.971	1085600
Single Flowered	Plum	Tortuosa	0.127779	0.020635	6.192	1142387
Single Flowered	Wild2	Tortuosa	0.062446	0.021818	2.862	1416897
Single Flowered	Wild3	Tortuosa	0.05164	0.018554	2.783	1419563
Single Flowered	Wild4	Tortuosa	0.110762	0.021198	5.225	1424816
Single Flowered	Wild5	Tortuosa	0.019235	0.016494	1.166	1424681
Single Flowered	Wild6	Tortuosa	0.195831	0.023838	8.215	1423673
Single Flowered	Wild8	Tortuosa	0.066647	0.027547	2.419	1417942
Single Flowered	Albo-plena	Tortuosa	0.019033	0.018962	1.004	1425050
Single Flowered	Cinnabar Purple	Tortuosa	0.027096	0.019997	1.355	1425050
Versicolor	Edible	Tortuosa	0.014472	0.01943	0.745	1369065
Versicolor	Pink Double	Tortuosa	0.023158	0.021507	1.077	1425034
Versicolor	Flavescens	Tortuosa	-0.08477	0.012026	-7.049	1313463
Versicolor	Green Calyx	Tortuosa	0.022349	0.020975	1.066	1401779
Versicolor	Peach	Tortuosa	0.020306	0.019683	1.032	998879
Versicolor	Plum	Tortuosa	0.020977	0.019548	1.073	1051776
Versicolor	Wild2	Tortuosa	0.015919	0.022976	0.693	1298526
Versicolor	Wild3	Tortuosa	0.009305	0.018645	0.499	1285856
Versicolor	Wild4	Tortuosa	0.036512	0.021401	1.706	1350713
Versicolor	Wild5	Tortuosa	-0.018482	0.016326	-1.132	1320054
Versicolor	Wild6	Tortuosa	0.020165	0.01922	1.049	1367344
Versicolor	Wild8	Tortuosa	0.010658	0.022577	0.472	1313917
Versicolor	Albo-plena	Tortuosa	0.007772	0.020093	0.387	1401025
Versicolor	Cinnabar Purple	Tortuosa	0.031727	0.02289	1.386	1419285
Edible	Pink Double	Tortuosa	0.050187	0.021975	2.284	1425032
Edible	Flavescens	Tortuosa	-0.068265	0.012679	-5.384	1330296
Edible	Green Calyx	Tortuosa	0.051551	0.022227	2.319	1410571
Edible	Peach	Tortuosa	0.113783	0.02151	5.29	986434
Edible	Plum	Tortuosa	0.116736	0.021217	5.502	1037600
Edible	Wild2	Tortuosa	0.070435	0.023077	3.052	1308327
Edible	Wild3	Tortuosa	0.137296	0.022866	6.004	1281164
Edible	Wild4	Tortuosa	0.084169	0.02202	3.822	1362230
Edible	Wild5	Tortuosa	0.037815	0.018413	2.054	1322366
Edible	Wild6	Tortuosa	0.113604	0.021675	5.241	1364337
Edible	Wild8	Tortuosa	0.066958	0.027836	2.405	1321166
Edible	Albo-plena	Tortuosa	0.029605	0.020598	1.437	1403106
Edible	Cinnabar Purple	Tortuosa	0.051093	0.022147	2.307	1418461
Pink Double	Flavescens	Tortuosa	-0.075545	0.013609	-5.551	1425034
Pink Double	Green Calyx	Tortuosa	0.052416	0.022881	2.291	1425050
Pink Double	Peach	Tortuosa	0.079281	0.022076	3.591	1085622
Pink Double	Plum	Tortuosa	0.081096	0.021842	3.713	1142410
Pink Double	Wild2	Tortuosa	0.061382	0.024293	2.527	1416919
Pink Double	Wild3	Tortuosa	0.048583	0.021567	2.253	1419582
Pink Double	Wild4	Tortuosa	0.082621	0.023192	3.562	1424838
Pink Double	Wild5	Tortuosa	0.00811	0.018703	0.434	1424697
Pink Double	Wild6	Tortuosa	0.110729	0.023818	4.649	1423695
Pink Double	Wild8	Tortuosa	0.073439	0.025495	2.881	1417971
Pink Double	Albo-plena	Tortuosa	0.032274	0.021631	1.492	1425050
Pink Double	Cinnabar Purple	Tortuosa	0.049655	0.023244	2.136	1425050
Flavescens	Green Calyx	Tortuosa	-0.072359	0.013808	-5.24	1391597
Flavescens	Peach	Tortuosa	-0.070645	0.011981	-5.896	894581
Flavescens	Plum	Tortuosa	-0.069971	0.011857	-5.901	942199
Flavescens	Wild2	Tortuosa	-0.073983	0.013812	-5.356	1171940
Flavescens	Wild3	Tortuosa	-0.066701	0.012678	-5.261	1140275
Flavescens	Wild4	Tortuosa	-0.068337	0.012576	-5.434	1282220
Flavescens	Wild5	Tortuosa	-0.069525	0.011672	-5.957	1192661
Flavescens	Wild6	Tortuosa	-0.068871	0.012461	-5.527	1279228
Flavescens	Wild8	Tortuosa	-0.084856	0.015961	-5.316	1190795
Flavescens	Albo-plena	Tortuosa	-0.067052	0.01382	-4.852	1378030
Flavescens	Cinnabar Purple	Tortuosa	-0.073107	0.013317	-5.49	1416574
Green Calyx	Peach	Tortuosa	0.080433	0.022974	3.501	1057397
Green Calyx	Plum	Tortuosa	0.082407	0.022671	3.635	1113445
Green Calyx	Wild2	Tortuosa	0.073324	0.026121	2.807	1369208
Green Calyx	Wild3	Tortuosa	0.051292	0.022029	2.328	1372689
Green Calyx	Wild4	Tortuosa	0.091414	0.023718	3.854	1383950
Green Calyx	Wild5	Tortuosa	0.013986	0.019317	0.724	1386640
Green Calyx	Wild6	Tortuosa	0.120274	0.025457	4.725	1389836
Green Calyx	Wild8	Tortuosa	0.09709	0.027682	3.507	1369460
Green Calyx	Albo-plena	Tortuosa	0.03508	0.021948	1.598	1404415
Green Calyx	Cinnabar Purple	Tortuosa	0.041207	0.022556	1.827	1424420
Peach	Plum	Tortuosa	0.620159	0.041792	14.839	563996
Peach	Wild2	Tortuosa	0.120922	0.024772	4.881	766386
Peach	Wild3	Tortuosa	0.105155	0.020679	5.085	754142
Peach	Wild4	Tortuosa	0.207417	0.024808	8.361	871082
Peach	Wild5	Tortuosa	0.051968	0.018147	2.864	863138
Peach	Wild6	Tortuosa	0.358189	0.029447	12.164	804991
Peach	Wild8	Tortuosa	0.127484	0.032003	3.983	764732
Peach	Albo-plena	Tortuosa	0.038676	0.019028	2.033	1056880
Peach	Cinnabar Purple	Tortuosa	0.04293	0.02105	2.039	1079619
Plum	Wild2	Tortuosa	0.123181	0.024406	5.047	807035
Plum	Wild3	Tortuosa	0.107624	0.020483	5.254	793147
Plum	Wild4	Tortuosa	0.211583	0.02443	8.661	917359
Plum	Wild5	Tortuosa	0.05399	0.017833	3.027	908380
Plum	Wild6	Tortuosa	0.366227	0.029006	12.626	846119
Plum	Wild8	Tortuosa	0.130788	0.032014	4.085	804229
Plum	Albo-plena	Tortuosa	0.039651	0.018747	2.115	1112710
Plum	Cinnabar Purple	Tortuosa	0.04351	0.020781	2.094	1136143
Wild2	Wild3	Tortuosa	0.082746	0.024408	3.39	1007747
Wild2	Wild4	Tortuosa	0.116128	0.026065	4.455	1153022
Wild2	Wild5	Tortuosa	0.043642	0.021043	2.074	1132670
Wild2	Wild6	Tortuosa	0.167264	0.028682	5.832	1111204
Wild2	Wild8	Tortuosa	0.109279	0.034398	3.177	1012375
Wild2	Albo-plena	Tortuosa	0.029643	0.022136	1.339	1374678
Wild2	Cinnabar Purple	Tortuosa	0.039459	0.023768	1.66	1409306
Wild3	Wild4	Tortuosa	0.087584	0.021735	4.03	1163100
Wild3	Wild5	Tortuosa	0.055391	0.019008	2.914	1098584
Wild3	Wild6	Tortuosa	0.121196	0.021674	5.592	1118597
Wild3	Wild8	Tortuosa	0.066802	0.028014	2.385	1022318
Wild3	Albo-plena	Tortuosa	0.026889	0.020071	1.34	1370781
Wild3	Cinnabar Purple	Tortuosa	0.043263	0.021437	2.018	1410924
Wild4	Wild5	Tortuosa	0.040616	0.018731	2.168	1252784
Wild4	Wild6	Tortuosa	0.327208	0.029785	10.986	1185277
Wild4	Wild8	Tortuosa	0.136497	0.031541	4.328	1149017
Wild4	Albo-plena	Tortuosa	0.044287	0.020266	2.185	1395512
Wild4	Cinnabar Purple	Tortuosa	0.054912	0.022625	2.427	1422374
Wild5	Wild6	Tortuosa	0.060357	0.018883	3.196	1228004
Wild5	Wild8	Tortuosa	0.018043	0.02514	0.718	1156421
Wild5	Albo-plena	Tortuosa	0.004927	0.017734	0.278	1378709
Wild5	Cinnabar Purple	Tortuosa	0.000858	0.018273	0.047	1417265
Wild6	Wild8	Tortuosa	0.215611	0.042625	5.058	1090221
Wild6	Albo-plena	Tortuosa	0.050225	0.020128	2.495	1400382
Wild6	Cinnabar Purple	Tortuosa	0.043335	0.02112	2.052	1422803
Wild8	Albo-plena	Tortuosa	0.045332	0.02376	1.908	1376957
Wild8	Cinnabar Purple	Tortuosa	0.0349	0.025111	1.39	1414114
Albo-plena	Cinnabar Purple	Tortuosa	0.031063	0.022058	1.408	1422471
Apricot	Apricot Mei	Green Calyx	0.249408	0.020978	11.889	1280559
Apricot	Meiren	Green Calyx	0.209415	0.026369	7.942	1261168
Apricot	Pendulous	Green Calyx	0.010508	0.009004	1.167	1278680
Apricot	Single Flowered	Green Calyx	0.073364	0.010394	7.058	1282019
Apricot	Versicolor	Green Calyx	-0.007563	0.009991	-0.757	1270855
Apricot	Edible	Green Calyx	0.056828	0.007535	7.542	1269177
Apricot	Pink Double	Green Calyx	0.019554	0.007252	2.696	1282019
Apricot	Flavescens	Green Calyx	-0.006882	0.006106	-1.127	1270116
Apricot	Tortuosa	Green Calyx	-0.011223	0.006357	-1.766	1251054
Apricot	Peach	Green Calyx	0.475119	0.023478	20.237	1003925
Apricot	Plum	Green Calyx	0.486903	0.023355	20.848	1058744
Apricot	Wild2	Green Calyx	0.036588	0.00891	4.106	1246615
Apricot	Wild3	Green Calyx	0.045383	0.007347	6.177	1250185
Apricot	Wild4	Green Calyx	0.102616	0.00793	12.94	1255260
Apricot	Wild5	Green Calyx	0.030205	0.006721	4.494	1263230
Apricot	Wild6	Green Calyx	0.223335	0.013751	16.242	1258332
Apricot	Wild8	Green Calyx	0.02453	0.014454	1.697	1246518
Apricot	Albo-plena	Green Calyx	-0.00344	0.005228	-0.658	1275300
Apricot	Cinnabar Purple	Green Calyx	-0.004628	0.009951	-0.465	1281628
Apricot Mei	Meiren	Green Calyx	0.157769	0.017255	9.143	1425471
Apricot Mei	Pendulous	Green Calyx	0.05177	0.006675	7.756	1430696
Apricot Mei	Single Flowered	Green Calyx	0.061169	0.007756	7.886	1431006
Apricot Mei	Versicolor	Green Calyx	0.025301	0.006858	3.689	1430416
Apricot Mei	Edible	Green Calyx	0.042871	0.005906	7.259	1430409
Apricot Mei	Pink Double	Green Calyx	0.020256	0.005407	3.746	1431006
Apricot Mei	Flavescens	Green Calyx	0.052979	0.005279	10.035	1429768
Apricot Mei	Tortuosa	Green Calyx	0.049947	0.006337	7.881	1423693
Apricot Mei	Peach	Green Calyx	0.21383	0.016433	13.012	1087796
Apricot Mei	Plum	Green Calyx	0.217694	0.016533	13.167	1144700
Apricot Mei	Wild2	Green Calyx	0.023249	0.005742	4.049	1420763
Apricot Mei	Wild3	Green Calyx	0.039083	0.005831	6.702	1423160
Apricot Mei	Wild4	Green Calyx	0.042577	0.006615	6.436	1429493
Apricot Mei	Wild5	Green Calyx	0.053958	0.005859	9.209	1429589
Apricot Mei	Wild6	Green Calyx	0.086051	0.010821	7.952	1428731
Apricot Mei	Wild8	Green Calyx	-0.006983	0.009948	-0.702	1421927
Apricot Mei	Albo-plena	Green Calyx	0.022008	0.004087	5.385	1430670
Apricot Mei	Cinnabar Purple	Green Calyx	0.022436	0.007232	3.102	1430997
Meiren	Pendulous	Green Calyx	0.066399	0.008157	8.14	1423269
Meiren	Single Flowered	Green Calyx	0.064283	0.008616	7.461	1426930
Meiren	Versicolor	Green Calyx	0.033811	0.008609	3.927	1416969
Meiren	Edible	Green Calyx	0.044087	0.006423	6.864	1418750
Meiren	Pink Double	Green Calyx	0.022703	0.0061	3.722	1426930
Meiren	Flavescens	Green Calyx	0.061789	0.005554	11.125	1416595
Meiren	Tortuosa	Green Calyx	0.065828	0.009004	7.311	1402090
Meiren	Peach	Green Calyx	0.22584	0.022243	10.153	1070820
Meiren	Plum	Green Calyx	0.247071	0.022671	10.898	1126771
Meiren	Wild2	Green Calyx	0.021504	0.006468	3.325	1398635
Meiren	Wild3	Green Calyx	0.044305	0.006401	6.922	1401779
Meiren	Wild4	Green Calyx	0.035925	0.00684	5.252	1410065
Meiren	Wild5	Green Calyx	0.06206	0.00648	9.577	1412690
Meiren	Wild6	Green Calyx	0.068599	0.011697	5.865	1412984
Meiren	Wild8	Green Calyx	-0.012862	0.009688	-1.328	1399618
Meiren	Albo-plena	Green Calyx	0.025102	0.00395	6.354	1422561
Meiren	Cinnabar Purple	Green Calyx	0.030458	0.008567	3.555	1426417
Pendulous	Single Flowered	Green Calyx	0.027175	0.004428	6.137	1431018
Pendulous	Versicolor	Green Calyx	0.043558	0.003373	12.915	1428668
Pendulous	Edible	Green Calyx	0.020911	0.003815	5.481	1428170
Pendulous	Pink Double	Green Calyx	0.019203	0.003726	5.153	1431018
Pendulous	Flavescens	Green Calyx	0.060551	0.004243	14.269	1426290
Pendulous	Tortuosa	Green Calyx	0.065158	0.004935	13.203	1420284
Pendulous	Peach	Green Calyx	0.008899	0.007452	1.194	1086217
Pendulous	Plum	Green Calyx	0.008006	0.007623	1.05	1143064
Pendulous	Wild2	Green Calyx	0.006619	0.004098	1.615	1418731
Pendulous	Wild3	Green Calyx	0.022134	0.004247	5.211	1420169
Pendulous	Wild4	Green Calyx	0.003697	0.00477	0.775	1429800
Pendulous	Wild5	Green Calyx	0.043547	0.004743	9.182	1426573
Pendulous	Wild6	Green Calyx	-0.03393	0.007124	-4.763	1429365
Pendulous	Wild8	Green Calyx	-0.036728	0.006056	-6.065	1420027
Pendulous	Albo-plena	Green Calyx	0.028541	0.003593	7.943	1429906
Pendulous	Cinnabar Purple	Green Calyx	0.039511	0.005029	7.856	1430732
Single Flowered	Versicolor	Green Calyx	0.011294	0.003973	2.843	1430986
Single Flowered	Edible	Green Calyx	0.02665	0.005062	5.264	1430993
Single Flowered	Pink Double	Green Calyx	0.016224	0.004278	3.793	1431022
Single Flowered	Flavescens	Green Calyx	0.032755	0.004623	7.085	1430677
Single Flowered	Tortuosa	Green Calyx	0.028576	0.004939	5.786	1425050
Single Flowered	Peach	Green Calyx	0.070807	0.009255	7.65	1088995
Single Flowered	Plum	Green Calyx	0.071823	0.009435	7.612	1145929
Single Flowered	Wild2	Green Calyx	0.01811	0.004389	4.127	1422041
Single Flowered	Wild3	Green Calyx	0.028771	0.005123	5.616	1424358
Single Flowered	Wild4	Green Calyx	0.046884	0.006095	7.693	1430762
Single Flowered	Wild5	Green Calyx	0.03348	0.005168	6.478	1430436
Single Flowered	Wild6	Green Calyx	0.100166	0.010582	9.466	1429560
Single Flowered	Wild8	Green Calyx	-0.000418	0.009417	-0.044	1423257
Single Flowered	Albo-plena	Green Calyx	0.013272	0.003636	3.651	1431022
Single Flowered	Cinnabar Purple	Green Calyx	0.015129	0.005215	2.901	1431022
Versicolor	Edible	Green Calyx	0.012946	0.003332	3.885	1424462
Versicolor	Pink Double	Green Calyx	0.020405	0.003673	5.555	1430986
Versicolor	Flavescens	Green Calyx	0.03629	0.004343	8.357	1414464
Versicolor	Tortuosa	Green Calyx	0.048165	0.005885	8.185	1401779
Versicolor	Peach	Green Calyx	-0.007857	0.008296	-0.947	1076641
Versicolor	Plum	Green Calyx	-0.009235	0.008402	-1.099	1133288
Versicolor	Wild2	Green Calyx	-0.006471	0.004704	-1.376	1400061
Versicolor	Wild3	Green Calyx	0.008254	0.003496	2.361	1402996
Versicolor	Wild4	Green Calyx	-0.004009	0.004464	-0.898	1412652
Versicolor	Wild5	Green Calyx	0.017225	0.003827	4.501	1413458
Versicolor	Wild6	Green Calyx	-0.04689	0.007685	-6.102	1414846
Versicolor	Wild8	Green Calyx	-0.033948	0.005078	-6.685	1402478
Versicolor	Albo-plena	Green Calyx	0.02223	0.003455	6.435	1422578
Versicolor	Cinnabar Purple	Green Calyx	0.039223	0.005027	7.802	1430615
Edible	Pink Double	Green Calyx	0.018295	0.003961	4.618	1430993
Edible	Flavescens	Green Calyx	0.024371	0.004786	5.092	1421207
Edible	Tortuosa	Green Calyx	0.02042	0.005704	3.58	1410571
Edible	Peach	Green Calyx	0.052703	0.00711	7.413	1077362
Edible	Plum	Green Calyx	0.05354	0.007248	7.387	1133845
Edible	Wild2	Green Calyx	0.017582	0.004915	3.577	1407481
Edible	Wild3	Green Calyx	0.101953	0.006366	16.014	1408473
Edible	Wild4	Green Calyx	0.013486	0.00471	2.863	1418846
Edible	Wild5	Green Calyx	0.043088	0.00506	8.516	1417939
Edible	Wild6	Green Calyx	0.014021	0.008628	1.625	1419348
Edible	Wild8	Green Calyx	-0.00811	0.008177	-0.992	1408530
Edible	Albo-plena	Green Calyx	0.015245	0.003707	4.113	1424876
Edible	Cinnabar Purple	Green Calyx	0.029817	0.004848	6.15	1430692
Pink Double	Flavescens	Green Calyx	0.016563	0.003812	4.345	1430677
Pink Double	Tortuosa	Green Calyx	0.019585	0.004157	4.711	1425050
Pink Double	Peach	Green Calyx	0.01903	0.006376	2.984	1088995
Pink Double	Plum	Green Calyx	0.018854	0.006501	2.9	1145929
Pink Double	Wild2	Green Calyx	0.008221	0.003101	2.651	1422041
Pink Double	Wild3	Green Calyx	0.016986	0.004006	4.24	1424358
Pink Double	Wild4	Green Calyx	0.011224	0.004257	2.637	1430762
Pink Double	Wild5	Green Calyx	0.014006	0.003783	3.702	1430436
Pink Double	Wild6	Green Calyx	0.010505	0.006977	1.506	1429560
Pink Double	Wild8	Green Calyx	-0.002923	0.005156	-0.567	1423257
Pink Double	Albo-plena	Green Calyx	0.016944	0.003197	5.299	1431022
Pink Double	Cinnabar Purple	Green Calyx	0.027629	0.005123	5.393	1431022
Flavescens	Tortuosa	Green Calyx	0.138187	0.007642	18.083	1391597
Flavescens	Peach	Green Calyx	-0.004374	0.005817	-0.752	1073406
Flavescens	Plum	Green Calyx	-0.005625	0.005984	-0.94	1130030
Flavescens	Wild2	Green Calyx	-0.00185	0.005294	-0.349	1393291
Flavescens	Wild3	Green Calyx	0.026084	0.005268	4.951	1394332
Flavescens	Wild4	Green Calyx	-0.013657	0.004794	-2.849	1408098
Flavescens	Wild5	Green Calyx	0.058866	0.005951	9.891	1402729
Flavescens	Wild6	Green Calyx	-0.041479	0.007988	-5.192	1411622
Flavescens	Wild8	Green Calyx	-0.034704	0.006936	-5.003	1394414
Flavescens	Albo-plena	Green Calyx	0.041147	0.004453	9.241	1413653
Flavescens	Cinnabar Purple	Green Calyx	0.029542	0.004743	6.229	1430177
Tortuosa	Peach	Green Calyx	-0.008232	0.006078	-1.354	1057397
Tortuosa	Plum	Green Calyx	-0.00968	0.00627	-1.544	1113445
Tortuosa	Wild2	Green Calyx	-0.000195	0.007471	-0.026	1369208
Tortuosa	Wild3	Green Calyx	0.020725	0.00645	3.213	1372689
Tortuosa	Wild4	Green Calyx	-0.017394	0.005028	-3.459	1383950
Tortuosa	Wild5	Green Calyx	0.05614	0.006964	8.062	1386640
Tortuosa	Wild6	Green Calyx	-0.044811	0.008273	-5.417	1389836
Tortuosa	Wild8	Green Calyx	-0.022963	0.007939	-2.893	1369460
Tortuosa	Albo-plena	Green Calyx	0.036061	0.004875	7.397	1404415
Tortuosa	Cinnabar Purple	Green Calyx	0.030226	0.005854	5.163	1424420
Peach	Plum	Green Calyx	0.500331	0.023381	21.399	943772
Peach	Wild2	Green Calyx	0.036554	0.008525	4.288	1053513
Peach	Wild3	Green Calyx	0.044707	0.00713	6.27	1056558
Peach	Wild4	Green Calyx	0.103478	0.007762	13.332	1060621
Peach	Wild5	Green Calyx	0.030039	0.006493	4.626	1067402
Peach	Wild6	Green Calyx	0.218526	0.013639	16.023	1063651
Peach	Wild8	Green Calyx	0.023326	0.014115	1.653	1053677
Peach	Albo-plena	Green Calyx	-0.00234	0.004997	-0.468	1077985
Peach	Cinnabar Purple	Green Calyx	-0.004385	0.008371	-0.524	1088678
Plum	Wild2	Green Calyx	0.036868	0.008782	4.198	1109516
Plum	Wild3	Green Calyx	0.046093	0.00735	6.271	1112364
Plum	Wild4	Green Calyx	0.105135	0.007867	13.363	1116758
Plum	Wild5	Green Calyx	0.030495	0.006579	4.635	1123669
Plum	Wild6	Green Calyx	0.224214	0.013699	16.367	1119737
Plum	Wild8	Green Calyx	0.024383	0.014336	1.701	1109492
Plum	Albo-plena	Green Calyx	-0.003392	0.005127	-0.662	1134814
Plum	Cinnabar Purple	Green Calyx	-0.005586	0.008533	-0.655	1145610
Wild2	Wild3	Green Calyx	0.029422	0.006093	4.829	1368317
Wild2	Wild4	Green Calyx	0.023233	0.007789	2.983	1376785
Wild2	Wild5	Green Calyx	0.027904	0.006399	4.361	1384410
Wild2	Wild6	Green Calyx	0.044132	0.013062	3.379	1382772
Wild2	Wild8	Green Calyx	0.01124	0.014369	0.782	1365336
Wild2	Albo-plena	Green Calyx	-0.005486	0.004027	-1.362	1402368
Wild2	Cinnabar Purple	Green Calyx	-0.001906	0.003751	-0.508	1421510
Wild3	Wild4	Green Calyx	0.016883	0.00485	3.481	1382420
Wild3	Wild5	Green Calyx	0.059945	0.005861	10.228	1386094
Wild3	Wild6	Green Calyx	0.021419	0.00934	2.293	1387742
Wild3	Wild8	Green Calyx	-0.008088	0.008791	-0.92	1368846
Wild3	Albo-plena	Green Calyx	0.012865	0.003914	3.287	1404755
Wild3	Cinnabar Purple	Green Calyx	0.022612	0.004895	4.619	1423858
Wild4	Wild5	Green Calyx	0.00782	0.005352	1.461	1399189
Wild4	Wild6	Green Calyx	0.178898	0.01093	16.367	1389769
Wild4	Wild8	Green Calyx	0.019867	0.012474	1.593	1377465
Wild4	Albo-plena	Green Calyx	-0.008788	0.004588	-1.915	1412389
Wild4	Cinnabar Purple	Green Calyx	-0.004461	0.005059	-0.882	1430653
Wild5	Wild6	Green Calyx	-0.000822	0.00874	-0.094	1402622
Wild5	Wild8	Green Calyx	-0.01888	0.009289	-2.033	1385808
Wild5	Albo-plena	Green Calyx	0.027437	0.004605	5.958	1411167
Wild5	Cinnabar Purple	Green Calyx	0.017767	0.004468	3.976	1429979
Wild6	Wild8	Green Calyx	0.067623	0.023391	2.891	1383529
Wild6	Albo-plena	Green Calyx	-0.030522	0.007308	-4.176	1413130
Wild6	Cinnabar Purple	Green Calyx	-0.042835	0.007609	-5.63	1429539
Wild8	Albo-plena	Green Calyx	-0.013146	0.005391	-2.438	1402604
Wild8	Cinnabar Purple	Green Calyx	-0.02886	0.006423	-4.494	1422824
Albo-plena	Cinnabar Purple	Green Calyx	0.02646	0.004069	6.503	1430952
Apricot	Apricot Mei	Wild2	0.297452	0.048271	6.162	1190373
Apricot	Meiren	Wild2	0.255171	0.048379	5.274	888377
Apricot	Pendulous	Wild2	0.044582	0.033423	1.334	1245091
Apricot	Single Flowered	Wild2	0.102681	0.037866	2.712	1275365
Apricot	Versicolor	Wild2	0.038353	0.035171	1.09	1198354
Apricot	Edible	Wild2	0.083821	0.037547	2.232	1153967
Apricot	Pink Double	Wild2	0.052391	0.034554	1.516	1275395
Apricot	Flavescens	Wild2	0.03432	0.032867	1.044	1126542
Apricot	Tortuosa	Wild2	0.027985	0.033214	0.843	906768
Apricot	Green Calyx	Wild2	0.039154	0.033608	1.165	1246615
Apricot	Peach	Wild2	0.525072	0.060668	8.655	556593
Apricot	Plum	Wild2	0.535847	0.060947	8.792	582974
Apricot	Wild3	Wild2	0.056497	0.035384	1.597	843651
Apricot	Wild4	Wild2	0.129458	0.040582	3.19	970413
Apricot	Wild5	Wild2	0.043548	0.030909	1.409	1024101
Apricot	Wild6	Wild2	0.242488	0.050897	4.764	860946
Apricot	Wild8	Wild2	0.054529	0.032909	1.657	835784
Apricot	Albo-plena	Wild2	0.041344	0.034204	1.209	1252567
Apricot	Cinnabar Purple	Wild2	0.036043	0.034305	1.051	1269136
Apricot Mei	Meiren	Wild2	0.218996	0.045247	4.84	1329637
Apricot Mei	Pendulous	Wild2	0.113298	0.037074	3.056	1416378
Apricot Mei	Single Flowered	Wild2	0.110917	0.037651	2.946	1422012
Apricot Mei	Versicolor	Wild2	0.097773	0.038568	2.535	1408886
Apricot Mei	Edible	Wild2	0.090421	0.037141	2.435	1404370
Apricot Mei	Pink Double	Wild2	0.075138	0.035469	2.118	1422031
Apricot Mei	Flavescens	Wild2	0.12444	0.037842	3.288	1367918
Apricot Mei	Tortuosa	Wild2	0.118748	0.03845	3.088	1335691
Apricot Mei	Green Calyx	Wild2	0.061203	0.033886	1.806	1420763
Apricot Mei	Peach	Wild2	0.251764	0.044149	5.703	1014542
Apricot Mei	Plum	Wild2	0.252839	0.043532	5.808	1067196
Apricot Mei	Wild3	Wild2	0.072222	0.035216	2.051	1340792
Apricot Mei	Wild4	Wild2	0.083591	0.036375	2.298	1368149
Apricot Mei	Wild5	Wild2	0.091519	0.032427	2.822	1356034
Apricot Mei	Wild6	Wild2	0.109538	0.041393	2.646	1342996
Apricot Mei	Wild8	Wild2	0.040575	0.03033	1.338	1339905
Apricot Mei	Albo-plena	Wild2	0.092877	0.036163	2.568	1417623
Apricot Mei	Cinnabar Purple	Wild2	0.089286	0.037471	2.383	1421546
Meiren	Pendulous	Wild2	0.13218	0.039209	3.371	1384061
Meiren	Single Flowered	Wild2	0.116675	0.038908	2.999	1418429
Meiren	Versicolor	Wild2	0.109481	0.040454	2.706	1340201
Meiren	Edible	Wild2	0.093961	0.038045	2.47	1315960
Meiren	Pink Double	Wild2	0.080116	0.036215	2.212	1418461
Meiren	Flavescens	Wild2	0.136684	0.040335	3.389	1257397
Meiren	Tortuosa	Wild2	0.138906	0.043741	3.176	1078123
Meiren	Green Calyx	Wild2	0.06326	0.034412	1.838	1398635
Meiren	Peach	Wild2	0.267047	0.047206	5.657	753554
Meiren	Plum	Wild2	0.287444	0.047763	6.018	785875
Meiren	Wild3	Wild2	0.080409	0.036204	2.221	1064836
Meiren	Wild4	Wild2	0.078145	0.036121	2.163	1182188
Meiren	Wild5	Wild2	0.102993	0.033885	3.039	1182017
Meiren	Wild6	Wild2	0.091741	0.041113	2.231	1118352
Meiren	Wild8	Wild2	0.036122	0.03062	1.18	1074748
Meiren	Albo-plena	Wild2	0.098614	0.036834	2.677	1397327
Meiren	Cinnabar Purple	Wild2	0.100633	0.039173	2.569	1411308
Pendulous	Single Flowered	Wild2	0.090844	0.036441	2.493	1422037
Pendulous	Versicolor	Wild2	0.137859	0.042259	3.262	1401155
Pendulous	Edible	Wild2	0.084203	0.036823	2.287	1396928
Pendulous	Pink Double	Wild2	0.092996	0.037892	2.454	1422038
Pendulous	Flavescens	Wild2	0.152397	0.040092	3.801	1384605
Pendulous	Tortuosa	Wild2	0.155412	0.04122	3.77	1376822
Pendulous	Green Calyx	Wild2	0.080352	0.036017	2.231	1418731
Pendulous	Peach	Wild2	0.039409	0.032791	1.202	1058979
Pendulous	Plum	Wild2	0.035784	0.031862	1.123	1114537
Pendulous	Wild3	Wild2	0.071888	0.035287	2.037	1380218
Pendulous	Wild4	Wild2	0.057876	0.036018	1.607	1409727
Pendulous	Wild5	Wild2	0.098737	0.033016	2.991	1388963
Pendulous	Wild6	Wild2	-0.009867	0.034567	-0.285	1416374
Pendulous	Wild8	Wild2	0.025385	0.031559	0.804	1392833
Pendulous	Albo-plena	Wild2	0.119603	0.038567	3.101	1414309
Pendulous	Cinnabar Purple	Wild2	0.128131	0.040599	3.156	1417463
Single Flowered	Versicolor	Wild2	0.087483	0.038544	2.27	1422013
Single Flowered	Edible	Wild2	0.077503	0.036978	2.096	1422016
Single Flowered	Pink Double	Wild2	0.076359	0.03631	2.103	1422041
Single Flowered	Flavescens	Wild2	0.107089	0.03731	2.87	1421769
Single Flowered	Tortuosa	Wild2	0.100013	0.037679	2.654	1416897
Single Flowered	Green Calyx	Wild2	0.067085	0.035115	1.91	1422041
Single Flowered	Peach	Wild2	0.096011	0.037047	2.592	1083869
Single Flowered	Plum	Wild2	0.094695	0.036365	2.604	1140707
Single Flowered	Wild3	Wild2	0.066168	0.035618	1.858	1416347
Single Flowered	Wild4	Wild2	0.094365	0.038006	2.483	1421871
Single Flowered	Wild5	Wild2	0.073756	0.032115	2.297	1421661
Single Flowered	Wild6	Wild2	0.131562	0.044034	2.988	1421055
Single Flowered	Wild8	Wild2	0.054011	0.031445	1.718	1415460
Single Flowered	Albo-plena	Wild2	0.088766	0.036562	2.428	1422041
Single Flowered	Cinnabar Purple	Wild2	0.08676	0.037627	2.306	1422041
Versicolor	Edible	Wild2	0.089948	0.039993	2.249	1379236
Versicolor	Pink Double	Wild2	0.109321	0.041468	2.636	1422022
Versicolor	Flavescens	Wild2	0.139342	0.041775	3.336	1344532
Versicolor	Tortuosa	Wild2	0.150633	0.044207	3.407	1298526
Versicolor	Green Calyx	Wild2	0.09531	0.039467	2.415	1400061
Versicolor	Peach	Wild2	0.034827	0.034573	1.007	1015116
Versicolor	Plum	Wild2	0.03055	0.033689	0.907	1068607
Versicolor	Wild3	Wild2	0.070702	0.038128	1.854	1310919
Versicolor	Wild4	Wild2	0.063987	0.038612	1.657	1354907
Versicolor	Wild5	Wild2	0.083373	0.03389	2.46	1341458
Versicolor	Wild6	Wild2	-0.009769	0.037423	-0.261	1368701
Versicolor	Wild8	Wild2	0.043486	0.036701	1.185	1324536
Versicolor	Albo-plena	Wild2	0.127254	0.041531	3.064	1403932
[truncated: 1,422 more rows]
