# Supplementary material for: The genetic architecture of floral traits in the woody plant Prunus mume
Source: Nat Commun. 2018 Apr 27;9:1702. doi: 10.1038/s41467-018-04093-z (PMC5923208; doi:10.1038/s41467-018-04093-z)
Supplement: Supplementary file 8 — Supplementary Data 5 [file 41467_2018_4093_MOESM8_ESM.xlsx]

## Sheet: Supplementary Data 5
Supplementary Data 5. Summary of enriched pathways of mei-specific core genes.
Pathway	Pvalue	Qvalue	Pathway ID	Genes
Biosynthesis of secondary metabolites	1.37833e-08	1.47481e-06	ko01110	Pm000132;Pm000135;Pm000212;Pm000213;Pm000238;Pm000401;Pm000893;Pm000895;Pm001188;Pm001201;Pm001246;Pm001441;Pm001627;Pm001649;Pm001675;Pm001676;Pm001677;Pm001779;Pm001798;Pm002250;Pm002630;Pm002647;Pm002669;Pm002887;Pm002888;Pm004131;Pm004132;Pm004189;Pm004220;Pm004446;Pm004510;Pm004968;Pm005345;Pm006147;Pm006619;Pm006823;Pm006824;Pm006857;Pm006859;Pm006860;Pm006862;Pm006864;Pm006869;Pm007104;Pm0…
Stilbenoid, diarylheptanoid and gingerol biosynthesis	2.37621e-07	1.27127e-05	ko00945	Pm005345;Pm006857;Pm006859;Pm006860;Pm006862;Pm006864;Pm006869;Pm007770;Pm007771;Pm010964;Pm010971;Pm010973;Pm010975;Pm010976;Pm010977;Pm010984;Pm010996;Pm010998;Pm011001;Pm011005;Pm011708;Pm012121;Pm013829;Pm014352;Pm016035;Pm016046;Pm017080;Pm017164;Pm017415;Pm019428;Pm020301;Pm020656;Pm021293;Pm023029;Pm023589;Pm024357;Pm024368;Pm024369;Pm024371;Pm024375;Pm024453;Pm025400;Pm025612;Pm030845;Pm0…
Flavonoid biosynthesis	7.91907e-07	2.82447e-05	ko00941	Pm001188;Pm002669;Pm006857;Pm006859;Pm006860;Pm006862;Pm006864;Pm006869;Pm008945;Pm010964;Pm010971;Pm010973;Pm010975;Pm010976;Pm010977;Pm010984;Pm010996;Pm010998;Pm011001;Pm011005;Pm011267;Pm012347;Pm013829;Pm014352;Pm016035;Pm016046;Pm017415;Pm019063;Pm019084;Pm021293;Pm023029;Pm023580;Pm025400;Pm025612;Pm027087;Pm031288
Ribosome	9.5014e-06	0.000254163	ko03010	Pm000301;Pm000803;Pm001161;Pm003324;Pm003545;Pm003722;Pm004106;Pm004385;Pm007111;Pm007322;Pm007695;Pm008574;Pm009159;Pm009255;Pm010395;Pm010398;Pm010414;Pm010857;Pm013526;Pm015684;Pm015868;Pm016322;Pm016719;Pm017101;Pm017562;Pm017855;Pm018304;Pm019458;Pm019680;Pm020043;Pm021813;Pm023415;Pm023860;Pm024176;Pm025424;Pm026209;Pm026218;Pm026692;Pm026849;Pm027640;Pm027783;Pm028764;Pm029894;Pm030593;Pm0…
Phenylpropanoid biosynthesis	4.3928e-05	0.000940059	ko00940	Pm000132;Pm000135;Pm001675;Pm001676;Pm001677;Pm002250;Pm004131;Pm004132;Pm006857;Pm006859;Pm006860;Pm006862;Pm006864;Pm006869;Pm010520;Pm010964;Pm010971;Pm010973;Pm010975;Pm010976;Pm010977;Pm010984;Pm010996;Pm010998;Pm011001;Pm011005;Pm013829;Pm014352;Pm015698;Pm015771;Pm015772;Pm016035;Pm016046;Pm017415;Pm019665;Pm021121;Pm021122;Pm021124;Pm021126;Pm021293;Pm022901;Pm023029;Pm025207;Pm025400;Pm0…
Diterpenoid biosynthesis	7.51639e-05	0.00134042	ko00904	Pm001441;Pm001779;Pm004968;Pm010993;Pm011672;Pm011675;Pm011705;Pm011709;Pm011713;Pm011722;Pm011726;Pm027461;Pm028033;Pm029243;Pm029449;Pm029496
Benzoxazinoid biosynthesis	0.000306308	0.00468213	ko00402	Pm007448;Pm007451;Pm009397;Pm009400;Pm009402;Pm009404;Pm009405;Pm009406;Pm031353
Indole alkaloid biosynthesis	0.00121187	0.0162087	ko00901	Pm007104;Pm026483;Pm026487;Pm026491;Pm030612;Pm031087;Pm031089
Glutathione metabolism	0.00227763	0.0270785	ko00480	Pm000243;Pm004509;Pm006600;Pm007637;Pm009086;Pm009087;Pm009088;Pm009096;Pm009356;Pm011193;Pm011201;Pm011203;Pm011204;Pm014765;Pm014767;Pm018729;Pm020448;Pm022672;Pm024918;Pm024928
Phenylalanine metabolism	0.00693492	0.0742037	ko00360	Pm000132;Pm000135;Pm004131;Pm004132;Pm010520;Pm015771;Pm015772;Pm017415;Pm019665;Pm021293;Pm022244;Pm025935;Pm026447;Pm027540;Pm029278;Pm029403
Limonene and pinene degradation	0.0246229	0.239513	ko00903	Pm005345;Pm007770;Pm007771;Pm011708;Pm012121;Pm017080;Pm017164;Pm019428;Pm020301;Pm020656;Pm023589;Pm024357;Pm024368;Pm024369;Pm024371;Pm024375;Pm024453;Pm030845
Metabolic pathways	0.0381852	0.327077	ko01100	Pm000008;Pm000015;Pm000132;Pm000135;Pm000212;Pm000213;Pm000235;Pm000401;Pm000893;Pm000895;Pm001188;Pm001201;Pm001246;Pm001459;Pm001542;Pm001613;Pm001627;Pm001657;Pm001675;Pm001676;Pm001677;Pm001779;Pm001798;Pm002049;Pm002119;Pm002250;Pm002575;Pm002630;Pm002647;Pm002669;Pm002729;Pm002887;Pm002888;Pm003473;Pm004131;Pm004132;Pm004189;Pm004220;Pm004422;Pm004510;Pm004642;Pm004776;Pm005345;Pm005414;Pm0…
Oxidative phosphorylation	0.0397383	0.327077	ko00190	Pm000015;Pm004776;Pm005414;Pm008595;Pm014360;Pm021381;Pm021382;Pm023387;Pm025124;Pm025126;Pm025319;Pm028393;Pm028667;Pm030708;Pm030713;Pm030730
