# Supplementary material for: The genetic architecture of floral traits in the woody plant Prunus mume
Source: Nat Commun. 2018 Apr 27;9:1702. doi: 10.1038/s41467-018-04093-z (PMC5923208; doi:10.1038/s41467-018-04093-z)
Supplement: Supplementary file 9 — Supplementary Data 6 [file 41467_2018_4093_MOESM9_ESM.xlsx]

## Sheet: Supplementary Data 6
Supplementary Data 6. SNPs located within DEGs and associated with petal color.
Chromosome	Position	Annotation	-log(P)	Gene	Gene length	Mean FPKM of MDL	Mean FPKM of WYY	log2FoldChange(WYY/MDL)	Probability	Up/Down-Regulation(WYY/MDL)	Cellular Component	Molecular	FunctBiological Procession	KEGG Orthology	Nr Description
Pa2	37255	Pm003757_Pm003758_intergenic	12.7239	Pm003757	2085	22.2467	9.90667	-1.16712	0.724932	*	GO:0044424//intracellular part	GO:0032559//adenyl ribonucleotide binding;GO:0004812//aminoacyl-tRNA ligase activity;GO:0003676//nucleic acid binding	GO:0006418//tRNA aminoacylation for protein translation	K01866//tyrosyl-tRNA synthetase [EC:6.1.1.1]	gi|645223266|ref|XP_008218548.1|//PREDICTED: probable tyrosine--tRNA ligase, mitochondrial [Prunus mume]
Pa2	1486052	Pm003958_Pm003959_intergenic	11.7131	Pm003958	1492	149.287	81.2233	-0.878119	0.740237	*	NA	NA	NA	K07943//ADP-ribosylation factor-like protein 2	gi|645223761|ref|XP_008218787.1|//PREDICTED: ADP-ribosylation factor-like protein 2 [Prunus mume];gi|645223763|ref|XP_008218788.1|//PREDICTED: legumin B-like [Prunus mume]
Pa3	2310156	Pm010057_Pm010058_intergenic	11.9461	Pm010058	882	393.723	74.4067	-2.40368	0.895248	Down	NA	GO:0005198//structural molecule activity	NA	K03006//DNA-directed RNA polymerase II subunit RPB1 [EC:2.7.7.6]	gi|645237227|ref|XP_008225109.1|//PREDICTED: pistil-specific extensin-like protein [Prunus mume]
Pa4	229450	Pm012880_Pm012881_intergenic	11.7066	Pm012880	441	175.617	93.3067	-0.912378	0.751271	*	GO:0030529//ribonucleoprotein complex	GO:0005198//structural molecule activity	GO:0010467//gene expression	K02898//large subunit ribosomal protein L26e	gi|596110848|ref|XP_007221514.1|//hypothetical protein PRUPE_ppa012984mg [Prunus persica]
Pa4	252648	Pm012883_Pm012884_intergenic	11.4351	Pm012884	1473	365.32	733.777	1.00618	0.786572	*	NA	NA	NA	NA	gi|645243013|ref|XP_008227790.1|//PREDICTED: uncharacterized protein LOC103327263 [Prunus mume]
Pa4	252693	Pm012883_Pm012884_intergenic	11.7526	Pm012884	1473	365.32	733.777	1.00618	0.786572	*	NA	NA	NA	NA	gi|645243013|ref|XP_008227790.1|//PREDICTED: uncharacterized protein LOC103327263 [Prunus mume]
Pa4	253360	Pm012883_Pm012884_intergenic	11.4714	Pm012884	1473	365.32	733.777	1.00618	0.786572	*	NA	NA	NA	NA	gi|645243013|ref|XP_008227790.1|//PREDICTED: uncharacterized protein LOC103327263 [Prunus mume]
Pa4	253846	Pm012883_Pm012884_intergenic	11.0574	Pm012884	1473	365.32	733.777	1.00618	0.786572	*	NA	NA	NA	NA	gi|645243013|ref|XP_008227790.1|//PREDICTED: uncharacterized protein LOC103327263 [Prunus mume]
Pa4	254882	Pm012883_Pm012884_intergenic	11.9243	Pm012884	1473	365.32	733.777	1.00618	0.786572	*	NA	NA	NA	NA	gi|645243013|ref|XP_008227790.1|//PREDICTED: uncharacterized protein LOC103327263 [Prunus mume]
Pa4	257359	Pm012883_Pm012884_intergenic	11.8927	Pm012884	1473	365.32	733.777	1.00618	0.786572	*	NA	NA	NA	NA	gi|645243013|ref|XP_008227790.1|//PREDICTED: uncharacterized protein LOC103327263 [Prunus mume]
Pa4	257360	Pm012883_Pm012884_intergenic	11.0912	Pm012884	1473	365.32	733.777	1.00618	0.786572	*	NA	NA	NA	NA	gi|645243013|ref|XP_008227790.1|//PREDICTED: uncharacterized protein LOC103327263 [Prunus mume]
Pa4	257462	Pm012883_Pm012884_intergenic	11.036	Pm012884	1473	365.32	733.777	1.00618	0.786572	*	NA	NA	NA	NA	gi|645243013|ref|XP_008227790.1|//PREDICTED: uncharacterized protein LOC103327263 [Prunus mume]
Pa4	257532	Pm012883_Pm012884_intergenic	13.8758	Pm012884	1473	365.32	733.777	1.00618	0.786572	*	NA	NA	NA	NA	gi|645243013|ref|XP_008227790.1|//PREDICTED: uncharacterized protein LOC103327263 [Prunus mume]
Pa4	257798	Pm012883_Pm012884_intergenic	11.4585	Pm012884	1473	365.32	733.777	1.00618	0.786572	*	NA	NA	NA	NA	gi|645243013|ref|XP_008227790.1|//PREDICTED: uncharacterized protein LOC103327263 [Prunus mume]
Pa4	259673	Pm012884_CDS	12.5549	Pm012884	1473	365.32	733.777	1.00618	0.786572	*	NA	NA	NA	NA	gi|645243013|ref|XP_008227790.1|//PREDICTED: uncharacterized protein LOC103327263 [Prunus mume]
Pa4	302880	Pm012890_Pm012891_intergenic	12.5599	Pm012891	798	251.257	67.3167	-1.90013	0.872421	Down	GO:0009536//plastid	NA	GO:0006091//generation of precursor metabolites and energy	K08912//light-harvesting complex II chlorophyll a/b binding protein 1	gi|596109522|ref|XP_007221496.1|//hypothetical protein PRUPE_ppa010066mg [Prunus persica]
Pa4	302952	Pm012890_Pm012891_intergenic	17.4608	Pm012891	798	251.257	67.3167	-1.90013	0.872421	Down	GO:0009536//plastid	NA	GO:0006091//generation of precursor metabolites and energy	K08912//light-harvesting complex II chlorophyll a/b binding protein 1	gi|596109522|ref|XP_007221496.1|//hypothetical protein PRUPE_ppa010066mg [Prunus persica]
Pa4	303295	Pm012890_Pm012891_intergenic	12.4909	Pm012891	798	251.257	67.3167	-1.90013	0.872421	Down	GO:0009536//plastid	NA	GO:0006091//generation of precursor metabolites and energy	K08912//light-harvesting complex II chlorophyll a/b binding protein 1	gi|596109522|ref|XP_007221496.1|//hypothetical protein PRUPE_ppa010066mg [Prunus persica]
Pa4	303441	Pm012890_Pm012891_intergenic	12.7226	Pm012891	798	251.257	67.3167	-1.90013	0.872421	Down	GO:0009536//plastid	NA	GO:0006091//generation of precursor metabolites and energy	K08912//light-harvesting complex II chlorophyll a/b binding protein 1	gi|596109522|ref|XP_007221496.1|//hypothetical protein PRUPE_ppa010066mg [Prunus persica]
Pa4	304189	Pm012890_Pm012891_intergenic	18.4153	Pm012891	798	251.257	67.3167	-1.90013	0.872421	Down	GO:0009536//plastid	NA	GO:0006091//generation of precursor metabolites and energy	K08912//light-harvesting complex II chlorophyll a/b binding protein 1	gi|596109522|ref|XP_007221496.1|//hypothetical protein PRUPE_ppa010066mg [Prunus persica]
Pa4	304228	Pm012890_Pm012891_intergenic	11.4043	Pm012891	798	251.257	67.3167	-1.90013	0.872421	Down	GO:0009536//plastid	NA	GO:0006091//generation of precursor metabolites and energy	K08912//light-harvesting complex II chlorophyll a/b binding protein 1	gi|596109522|ref|XP_007221496.1|//hypothetical protein PRUPE_ppa010066mg [Prunus persica]
Pa4	354630	Pm012901_Pm012902_intergenic	13.8006	Pm012902	591	14.48	3.84	-1.91488	0.760161	*	NA	NA	GO:0019222//regulation of metabolic process;GO:0019740//nitrogen utilization	NA	gi|645243062|ref|XP_008227809.1|//PREDICTED: nitrogen regulatory protein P-II homolog [Prunus mume]
Pa4	354688	Pm012901_Pm012902_intergenic	12.6897	Pm012902	591	14.48	3.84	-1.91488	0.760161	*	NA	NA	GO:0019222//regulation of metabolic process;GO:0019740//nitrogen utilization	NA	gi|645243062|ref|XP_008227809.1|//PREDICTED: nitrogen regulatory protein P-II homolog [Prunus mume]
Pa4	354853	Pm012901_Pm012902_intergenic	15.6739	Pm012902	591	14.48	3.84	-1.91488	0.760161	*	NA	NA	GO:0019222//regulation of metabolic process;GO:0019740//nitrogen utilization	NA	gi|645243062|ref|XP_008227809.1|//PREDICTED: nitrogen regulatory protein P-II homolog [Prunus mume]
Pa4	362638	Pm012903_Pm012904_intergenic	11.3174	Pm012903	384	16.45	5.13333	-1.68012	0.756852	*	NA	NA	NA	NA	gi|645243064|ref|XP_008227810.1|//PREDICTED: uncharacterized protein LOC103327283 [Prunus mume]
Pa4	366023	Pm012903_Pm012904_intergenic	17.3307	Pm012903	384	16.45	5.13333	-1.68012	0.756852	*	NA	NA	NA	NA	gi|645243064|ref|XP_008227810.1|//PREDICTED: uncharacterized protein LOC103327283 [Prunus mume]
Pa4	367560	Pm012903_Pm012904_intergenic	15.5963	Pm012903	384	16.45	5.13333	-1.68012	0.756852	*	NA	NA	NA	NA	gi|645243064|ref|XP_008227810.1|//PREDICTED: uncharacterized protein LOC103327283 [Prunus mume]
Pa4	408886	Pm012911_Pm012912_intergenic	15.6335	Pm012912	897	0.46	8.38667	4.18839	0.778688	*	NA	NA	NA	K09422//myb proto-oncogene protein, plant	gi|645243081|ref|XP_008227817.1|//PREDICTED: transcription factor MYB108 [Prunus mume]
Pa4	408966	Pm012911_Pm012912_intergenic	13.1208	Pm012912	897	0.46	8.38667	4.18839	0.778688	*	NA	NA	NA	K09422//myb proto-oncogene protein, plant	gi|645243081|ref|XP_008227817.1|//PREDICTED: transcription factor MYB108 [Prunus mume]
Pa4	409270	Pm012911_Pm012912_intergenic	11.2867	Pm012912	897	0.46	8.38667	4.18839	0.778688	*	NA	NA	NA	K09422//myb proto-oncogene protein, plant	gi|645243081|ref|XP_008227817.1|//PREDICTED: transcription factor MYB108 [Prunus mume]
Pa4	409474	Pm012911_Pm012912_intergenic	15.5814	Pm012912	897	0.46	8.38667	4.18839	0.778688	*	NA	NA	NA	K09422//myb proto-oncogene protein, plant	gi|645243081|ref|XP_008227817.1|//PREDICTED: transcription factor MYB108 [Prunus mume]
Pa4	409595	Pm012911_Pm012912_intergenic	13.2541	Pm012912	897	0.46	8.38667	4.18839	0.778688	*	NA	NA	NA	K09422//myb proto-oncogene protein, plant	gi|645243081|ref|XP_008227817.1|//PREDICTED: transcription factor MYB108 [Prunus mume]
Pa4	410893	Pm012911_Pm012912_intergenic	16.1365	Pm012912	897	0.46	8.38667	4.18839	0.778688	*	NA	NA	NA	K09422//myb proto-oncogene protein, plant	gi|645243081|ref|XP_008227817.1|//PREDICTED: transcription factor MYB108 [Prunus mume]
Pa4	411479	Pm012911_Pm012912_intergenic	11.3965	Pm012912	897	0.46	8.38667	4.18839	0.778688	*	NA	NA	NA	K09422//myb proto-oncogene protein, plant	gi|645243081|ref|XP_008227817.1|//PREDICTED: transcription factor MYB108 [Prunus mume]
Pa4	411752	Pm012912_CDS	11.4877	Pm012912	897	0.46	8.38667	4.18839	0.778688	*	NA	NA	NA	K09422//myb proto-oncogene protein, plant	gi|645243081|ref|XP_008227817.1|//PREDICTED: transcription factor MYB108 [Prunus mume]
Pa4	412670	Pm012912_CDS	14.2507	Pm012912	897	0.46	8.38667	4.18839	0.778688	*	NA	NA	NA	K09422//myb proto-oncogene protein, plant	gi|645243081|ref|XP_008227817.1|//PREDICTED: transcription factor MYB108 [Prunus mume]
Pa4	412797	Pm012912_CDS	11.5409	Pm012912	897	0.46	8.38667	4.18839	0.778688	*	NA	NA	NA	K09422//myb proto-oncogene protein, plant	gi|645243081|ref|XP_008227817.1|//PREDICTED: transcription factor MYB108 [Prunus mume]
Pa4	413146	Pm012912_Pm012913_intergenic	11.0574	Pm012912	897	0.46	8.38667	4.18839	0.778688	*	NA	NA	NA	K09422//myb proto-oncogene protein, plant	gi|645243081|ref|XP_008227817.1|//PREDICTED: transcription factor MYB108 [Prunus mume]
Pa4	542367	Pm012930_Pm012931_intergenic	11.8129	Pm012931	1905	16.6267	6.82667	-1.28425	0.713479	*	NA	GO:0046914//transition metal ion binding	NA	NA	gi|645243128|ref|XP_008227837.1|//PREDICTED: uncharacterized protein LOC103327302 [Prunus mume]
Pa4	542391	Pm012930_Pm012931_intergenic	12.1397	Pm012931	1905	16.6267	6.82667	-1.28425	0.713479	*	NA	GO:0046914//transition metal ion binding	NA	NA	gi|645243128|ref|XP_008227837.1|//PREDICTED: uncharacterized protein LOC103327302 [Prunus mume]
Pa4	542476	Pm012930_Pm012931_intergenic	12.9038	Pm012931	1905	16.6267	6.82667	-1.28425	0.713479	*	NA	GO:0046914//transition metal ion binding	NA	NA	gi|645243128|ref|XP_008227837.1|//PREDICTED: uncharacterized protein LOC103327302 [Prunus mume]
Pa4	542866	Pm012930_Pm012931_intergenic	11.7084	Pm012931	1905	16.6267	6.82667	-1.28425	0.713479	*	NA	GO:0046914//transition metal ion binding	NA	NA	gi|645243128|ref|XP_008227837.1|//PREDICTED: uncharacterized protein LOC103327302 [Prunus mume]
Pa4	549924	Pm012931_Pm012932_intergenic	16.0146	Pm012931	1905	16.6267	6.82667	-1.28425	0.713479	*	NA	GO:0046914//transition metal ion binding	NA	NA	gi|645243128|ref|XP_008227837.1|//PREDICTED: uncharacterized protein LOC103327302 [Prunus mume]
Pa4	550062	Pm012931_Pm012932_intergenic	12.2584	Pm012931	1905	16.6267	6.82667	-1.28425	0.713479	*	NA	GO:0046914//transition metal ion binding	NA	NA	gi|645243128|ref|XP_008227837.1|//PREDICTED: uncharacterized protein LOC103327302 [Prunus mume]
Pa4	550421	Pm012931_Pm012932_intergenic	12.0976	Pm012931	1905	16.6267	6.82667	-1.28425	0.713479	*	NA	GO:0046914//transition metal ion binding	NA	NA	gi|645243128|ref|XP_008227837.1|//PREDICTED: uncharacterized protein LOC103327302 [Prunus mume]
Pa4	550548	Pm012931_Pm012932_intergenic	12.3592	Pm012931	1905	16.6267	6.82667	-1.28425	0.713479	*	NA	GO:0046914//transition metal ion binding	NA	NA	gi|645243128|ref|XP_008227837.1|//PREDICTED: uncharacterized protein LOC103327302 [Prunus mume]
Pa4	550623	Pm012931_Pm012932_intergenic	12.3143	Pm012931	1905	16.6267	6.82667	-1.28425	0.713479	*	NA	GO:0046914//transition metal ion binding	NA	NA	gi|645243128|ref|XP_008227837.1|//PREDICTED: uncharacterized protein LOC103327302 [Prunus mume]
Pa4	551194	Pm012931_Pm012932_intergenic	13.15	Pm012931	1905	16.6267	6.82667	-1.28425	0.713479	*	NA	GO:0046914//transition metal ion binding	NA	NA	gi|645243128|ref|XP_008227837.1|//PREDICTED: uncharacterized protein LOC103327302 [Prunus mume]
Pa4	551202	Pm012931_Pm012932_intergenic	13.0587	Pm012931	1905	16.6267	6.82667	-1.28425	0.713479	*	NA	GO:0046914//transition metal ion binding	NA	NA	gi|645243128|ref|XP_008227837.1|//PREDICTED: uncharacterized protein LOC103327302 [Prunus mume]
Pa4	551508	Pm012931_Pm012932_intergenic	11.3054	Pm012931	1905	16.6267	6.82667	-1.28425	0.713479	*	NA	GO:0046914//transition metal ion binding	NA	NA	gi|645243128|ref|XP_008227837.1|//PREDICTED: uncharacterized protein LOC103327302 [Prunus mume]
Pa4	553176	Pm012931_Pm012932_intergenic	11.2333	Pm012931	1905	16.6267	6.82667	-1.28425	0.713479	*	NA	GO:0046914//transition metal ion binding	NA	NA	gi|645243128|ref|XP_008227837.1|//PREDICTED: uncharacterized protein LOC103327302 [Prunus mume]
Pa4	555439	Pm012931_Pm012932_intergenic	14.673	Pm012931	1905	16.6267	6.82667	-1.28425	0.713479	*	NA	GO:0046914//transition metal ion binding	NA	NA	gi|645243128|ref|XP_008227837.1|//PREDICTED: uncharacterized protein LOC103327302 [Prunus mume]
Pa4	589002	Pm012937_Pm012938_intergenic	17.1603	Pm012937	507	19.0133	5.82	-1.70792	0.772396	*	NA	NA	NA	K09008//NADH dehydrogenase [ubiquinone] 1 alpha subcomplex assembly factor 3	gi|645243140|ref|XP_008227842.1|//PREDICTED: NADH dehydrogenase [ubiquinone] 1 alpha subcomplex assembly factor 3-like [Prunus mume]
Pa4	590904	Pm012937_Pm012938_intergenic	13.2819	Pm012937	507	19.0133	5.82	-1.70792	0.772396	*	NA	NA	NA	K09008//NADH dehydrogenase [ubiquinone] 1 alpha subcomplex assembly factor 3	gi|645243140|ref|XP_008227842.1|//PREDICTED: NADH dehydrogenase [ubiquinone] 1 alpha subcomplex assembly factor 3-like [Prunus mume]
Pa4	591102	Pm012937_Pm012938_intergenic	11.7429	Pm012937	507	19.0133	5.82	-1.70792	0.772396	*	NA	NA	NA	K09008//NADH dehydrogenase [ubiquinone] 1 alpha subcomplex assembly factor 3	gi|645243140|ref|XP_008227842.1|//PREDICTED: NADH dehydrogenase [ubiquinone] 1 alpha subcomplex assembly factor 3-like [Prunus mume]
Pa4	591846	Pm012937_Pm012938_intergenic	15.0427	Pm012937	507	19.0133	5.82	-1.70792	0.772396	*	NA	NA	NA	K09008//NADH dehydrogenase [ubiquinone] 1 alpha subcomplex assembly factor 3	gi|645243140|ref|XP_008227842.1|//PREDICTED: NADH dehydrogenase [ubiquinone] 1 alpha subcomplex assembly factor 3-like [Prunus mume]
Pa4	592544	Pm012937_Pm012938_intergenic	14.7707	Pm012937	507	19.0133	5.82	-1.70792	0.772396	*	NA	NA	NA	K09008//NADH dehydrogenase [ubiquinone] 1 alpha subcomplex assembly factor 3	gi|645243140|ref|XP_008227842.1|//PREDICTED: NADH dehydrogenase [ubiquinone] 1 alpha subcomplex assembly factor 3-like [Prunus mume]
Pa4	592771	Pm012937_Pm012938_intergenic	12.999	Pm012937	507	19.0133	5.82	-1.70792	0.772396	*	NA	NA	NA	K09008//NADH dehydrogenase [ubiquinone] 1 alpha subcomplex assembly factor 3	gi|645243140|ref|XP_008227842.1|//PREDICTED: NADH dehydrogenase [ubiquinone] 1 alpha subcomplex assembly factor 3-like [Prunus mume]
Pa4	593599	Pm012937_Pm012938_intergenic	11.6728	Pm012937	507	19.0133	5.82	-1.70792	0.772396	*	NA	NA	NA	K09008//NADH dehydrogenase [ubiquinone] 1 alpha subcomplex assembly factor 3	gi|645243140|ref|XP_008227842.1|//PREDICTED: NADH dehydrogenase [ubiquinone] 1 alpha subcomplex assembly factor 3-like [Prunus mume]
Pa4	593759	Pm012937_Pm012938_intergenic	11.3007	Pm012937	507	19.0133	5.82	-1.70792	0.772396	*	NA	NA	NA	K09008//NADH dehydrogenase [ubiquinone] 1 alpha subcomplex assembly factor 3	gi|645243140|ref|XP_008227842.1|//PREDICTED: NADH dehydrogenase [ubiquinone] 1 alpha subcomplex assembly factor 3-like [Prunus mume]
Pa4	593868	Pm012937_Pm012938_intergenic	17.8816	Pm012937	507	19.0133	5.82	-1.70792	0.772396	*	NA	NA	NA	K09008//NADH dehydrogenase [ubiquinone] 1 alpha subcomplex assembly factor 3	gi|645243140|ref|XP_008227842.1|//PREDICTED: NADH dehydrogenase [ubiquinone] 1 alpha subcomplex assembly factor 3-like [Prunus mume]
Pa4	593989	Pm012937_Pm012938_intergenic	12.5198	Pm012937	507	19.0133	5.82	-1.70792	0.772396	*	NA	NA	NA	K09008//NADH dehydrogenase [ubiquinone] 1 alpha subcomplex assembly factor 3	gi|645243140|ref|XP_008227842.1|//PREDICTED: NADH dehydrogenase [ubiquinone] 1 alpha subcomplex assembly factor 3-like [Prunus mume]
Pa4	594002	Pm012937_Pm012938_intergenic	12.3169	Pm012937	507	19.0133	5.82	-1.70792	0.772396	*	NA	NA	NA	K09008//NADH dehydrogenase [ubiquinone] 1 alpha subcomplex assembly factor 3	gi|645243140|ref|XP_008227842.1|//PREDICTED: NADH dehydrogenase [ubiquinone] 1 alpha subcomplex assembly factor 3-like [Prunus mume]
Pa4	697498	Pm012951_Pm012952_intergenic	12.0967	Pm012952	2663	31.24	13.6167	-1.19802	0.75379	*	NA	NA	NA	K17710//pentatricopeptide repeat domain-containing protein 1	gi|645243229|ref|XP_008227881.1|//PREDICTED: pentatricopeptide repeat-containing protein At2g31400, chloroplastic [Prunus mume]
Pa4	697532	Pm012951_Pm012952_intergenic	12.7228	Pm012952	2663	31.24	13.6167	-1.19802	0.75379	*	NA	NA	NA	K17710//pentatricopeptide repeat domain-containing protein 1	gi|645243229|ref|XP_008227881.1|//PREDICTED: pentatricopeptide repeat-containing protein At2g31400, chloroplastic [Prunus mume]
Pa4	697657	Pm012951_Pm012952_intergenic	13.3119	Pm012952	2663	31.24	13.6167	-1.19802	0.75379	*	NA	NA	NA	K17710//pentatricopeptide repeat domain-containing protein 1	gi|645243229|ref|XP_008227881.1|//PREDICTED: pentatricopeptide repeat-containing protein At2g31400, chloroplastic [Prunus mume]
Pa4	697708	Pm012951_Pm012952_intergenic	13.8643	Pm012952	2663	31.24	13.6167	-1.19802	0.75379	*	NA	NA	NA	K17710//pentatricopeptide repeat domain-containing protein 1	gi|645243229|ref|XP_008227881.1|//PREDICTED: pentatricopeptide repeat-containing protein At2g31400, chloroplastic [Prunus mume]
Pa4	697713	Pm012951_Pm012952_intergenic	14.857	Pm012952	2663	31.24	13.6167	-1.19802	0.75379	*	NA	NA	NA	K17710//pentatricopeptide repeat domain-containing protein 1	gi|645243229|ref|XP_008227881.1|//PREDICTED: pentatricopeptide repeat-containing protein At2g31400, chloroplastic [Prunus mume]
Pa4	702135	Pm012952_Pm012953_intergenic	12.1306	Pm012952	2663	31.24	13.6167	-1.19802	0.75379	*	NA	NA	NA	K17710//pentatricopeptide repeat domain-containing protein 1	gi|645243229|ref|XP_008227881.1|//PREDICTED: pentatricopeptide repeat-containing protein At2g31400, chloroplastic [Prunus mume]
Pa4	702585	Pm012952_Pm012953_intergenic	11.0675	Pm012952	2663	31.24	13.6167	-1.19802	0.75379	*	NA	NA	NA	K17710//pentatricopeptide repeat domain-containing protein 1	gi|645243229|ref|XP_008227881.1|//PREDICTED: pentatricopeptide repeat-containing protein At2g31400, chloroplastic [Prunus mume]
Pa4	748674	Pm012960_Pm012961_intergenic	11.6729	Pm012960	1686	173.477	364.807	1.07239	0.795947	*	NA	GO:0016874//ligase activity	NA	K00666//fatty-acyl-CoA synthase [EC:6.2.1.-];K10526//OPC-8:0 CoA ligase 1 [EC:6.2.1.-]	gi|645243209|ref|XP_008227873.1|//PREDICTED: probable acyl-activating enzyme 6 [Prunus mume]
Pa4	852431	Pm012977_Pm012978_intergenic	12.5475	Pm012977	1191	276.49	95.3933	-1.53527	0.848971	Down	NA	GO:0016787//hydrolase activity	NA	K18881//D-lactate dehydratase [EC:4.2.1.130]	gi|645243183|ref|XP_008227861.1|//PREDICTED: protein DJ-1 homolog D-like [Prunus mume]
Pa4	864399	Pm012978_Pm012979_intergenic	11.8775	Pm012978	1152	6.71333	17.5367	1.38527	0.731245	*	NA	GO:0016787//hydrolase activity	NA	K18881//D-lactate dehydratase [EC:4.2.1.130]	gi|645243181|ref|XP_008227860.1|//PREDICTED: protein DJ-1 homolog D-like [Prunus mume]
Pa4	864401	Pm012978_Pm012979_intergenic	11.199	Pm012978	1152	6.71333	17.5367	1.38527	0.731245	*	NA	GO:0016787//hydrolase activity	NA	K18881//D-lactate dehydratase [EC:4.2.1.130]	gi|645243181|ref|XP_008227860.1|//PREDICTED: protein DJ-1 homolog D-like [Prunus mume]
Pa4	864402	Pm012978_Pm012979_intergenic	11.2368	Pm012978	1152	6.71333	17.5367	1.38527	0.731245	*	NA	GO:0016787//hydrolase activity	NA	K18881//D-lactate dehydratase [EC:4.2.1.130]	gi|645243181|ref|XP_008227860.1|//PREDICTED: protein DJ-1 homolog D-like [Prunus mume]
Pa4	864405	Pm012978_Pm012979_intergenic	12.9875	Pm012978	1152	6.71333	17.5367	1.38527	0.731245	*	NA	GO:0016787//hydrolase activity	NA	K18881//D-lactate dehydratase [EC:4.2.1.130]	gi|645243181|ref|XP_008227860.1|//PREDICTED: protein DJ-1 homolog D-like [Prunus mume]
Pa4	864414	Pm012978_Pm012979_intergenic	12.569	Pm012978	1152	6.71333	17.5367	1.38527	0.731245	*	NA	GO:0016787//hydrolase activity	NA	K18881//D-lactate dehydratase [EC:4.2.1.130]	gi|645243181|ref|XP_008227860.1|//PREDICTED: protein DJ-1 homolog D-like [Prunus mume]
Pa4	864421	Pm012978_Pm012979_intergenic	12.9729	Pm012978	1152	6.71333	17.5367	1.38527	0.731245	*	NA	GO:0016787//hydrolase activity	NA	K18881//D-lactate dehydratase [EC:4.2.1.130]	gi|645243181|ref|XP_008227860.1|//PREDICTED: protein DJ-1 homolog D-like [Prunus mume]
Pa4	908875	Pm012985_Pm012986_intergenic	13.2623	Pm012986	1725	719.55	5.24	-7.10138	0.990574	Down	NA	GO:0003824//catalytic activity	NA	K00666//fatty-acyl-CoA synthase [EC:6.2.1.-];K01904//4-coumarate--CoA ligase [EC:6.2.1.12]	gi|645243251|ref|XP_008227890.1|//PREDICTED: butyrate--CoA ligase AAE11, peroxisomal-like [Prunus mume]
Pa4	912207	Pm012985_Pm012986_intergenic	11.0675	Pm012986	1725	719.55	5.24	-7.10138	0.990574	Down	NA	GO:0003824//catalytic activity	NA	K00666//fatty-acyl-CoA synthase [EC:6.2.1.-];K01904//4-coumarate--CoA ligase [EC:6.2.1.12]	gi|645243251|ref|XP_008227890.1|//PREDICTED: butyrate--CoA ligase AAE11, peroxisomal-like [Prunus mume]
Pa4	912289	Pm012985_Pm012986_intergenic	13.7176	Pm012986	1725	719.55	5.24	-7.10138	0.990574	Down	NA	GO:0003824//catalytic activity	NA	K00666//fatty-acyl-CoA synthase [EC:6.2.1.-];K01904//4-coumarate--CoA ligase [EC:6.2.1.12]	gi|645243251|ref|XP_008227890.1|//PREDICTED: butyrate--CoA ligase AAE11, peroxisomal-like [Prunus mume]
Pa4	912319	Pm012985_Pm012986_intergenic	12.3632	Pm012986	1725	719.55	5.24	-7.10138	0.990574	Down	NA	GO:0003824//catalytic activity	NA	K00666//fatty-acyl-CoA synthase [EC:6.2.1.-];K01904//4-coumarate--CoA ligase [EC:6.2.1.12]	gi|645243251|ref|XP_008227890.1|//PREDICTED: butyrate--CoA ligase AAE11, peroxisomal-like [Prunus mume]
Pa4	912519	Pm012985_Pm012986_intergenic	11.4885	Pm012986	1725	719.55	5.24	-7.10138	0.990574	Down	NA	GO:0003824//catalytic activity	NA	K00666//fatty-acyl-CoA synthase [EC:6.2.1.-];K01904//4-coumarate--CoA ligase [EC:6.2.1.12]	gi|645243251|ref|XP_008227890.1|//PREDICTED: butyrate--CoA ligase AAE11, peroxisomal-like [Prunus mume]
Pa4	912591	Pm012985_Pm012986_intergenic	12.5589	Pm012986	1725	719.55	5.24	-7.10138	0.990574	Down	NA	GO:0003824//catalytic activity	NA	K00666//fatty-acyl-CoA synthase [EC:6.2.1.-];K01904//4-coumarate--CoA ligase [EC:6.2.1.12]	gi|645243251|ref|XP_008227890.1|//PREDICTED: butyrate--CoA ligase AAE11, peroxisomal-like [Prunus mume]
Pa4	912609	Pm012985_Pm012986_intergenic	26.4281	Pm012986	1725	719.55	5.24	-7.10138	0.990574	Down	NA	GO:0003824//catalytic activity	NA	K00666//fatty-acyl-CoA synthase [EC:6.2.1.-];K01904//4-coumarate--CoA ligase [EC:6.2.1.12]	gi|645243251|ref|XP_008227890.1|//PREDICTED: butyrate--CoA ligase AAE11, peroxisomal-like [Prunus mume]
Pa4	912678	Pm012985_Pm012986_intergenic	13.7072	Pm012986	1725	719.55	5.24	-7.10138	0.990574	Down	NA	GO:0003824//catalytic activity	NA	K00666//fatty-acyl-CoA synthase [EC:6.2.1.-];K01904//4-coumarate--CoA ligase [EC:6.2.1.12]	gi|645243251|ref|XP_008227890.1|//PREDICTED: butyrate--CoA ligase AAE11, peroxisomal-like [Prunus mume]
Pa4	913641	Pm012985_Pm012986_intergenic	17.3432	Pm012986	1725	719.55	5.24	-7.10138	0.990574	Down	NA	GO:0003824//catalytic activity	NA	K00666//fatty-acyl-CoA synthase [EC:6.2.1.-];K01904//4-coumarate--CoA ligase [EC:6.2.1.12]	gi|645243251|ref|XP_008227890.1|//PREDICTED: butyrate--CoA ligase AAE11, peroxisomal-like [Prunus mume]
Pa4	913784	Pm012985_Pm012986_intergenic	15.685	Pm012986	1725	719.55	5.24	-7.10138	0.990574	Down	NA	GO:0003824//catalytic activity	NA	K00666//fatty-acyl-CoA synthase [EC:6.2.1.-];K01904//4-coumarate--CoA ligase [EC:6.2.1.12]	gi|645243251|ref|XP_008227890.1|//PREDICTED: butyrate--CoA ligase AAE11, peroxisomal-like [Prunus mume]
Pa4	913938	Pm012985_Pm012986_intergenic	16.1004	Pm012986	1725	719.55	5.24	-7.10138	0.990574	Down	NA	GO:0003824//catalytic activity	NA	K00666//fatty-acyl-CoA synthase [EC:6.2.1.-];K01904//4-coumarate--CoA ligase [EC:6.2.1.12]	gi|645243251|ref|XP_008227890.1|//PREDICTED: butyrate--CoA ligase AAE11, peroxisomal-like [Prunus mume]
Pa4	914360	Pm012985_Pm012986_intergenic	16.4923	Pm012986	1725	719.55	5.24	-7.10138	0.990574	Down	NA	GO:0003824//catalytic activity	NA	K00666//fatty-acyl-CoA synthase [EC:6.2.1.-];K01904//4-coumarate--CoA ligase [EC:6.2.1.12]	gi|645243251|ref|XP_008227890.1|//PREDICTED: butyrate--CoA ligase AAE11, peroxisomal-like [Prunus mume]
Pa4	915418	Pm012985_Pm012986_intergenic	11.2448	Pm012986	1725	719.55	5.24	-7.10138	0.990574	Down	NA	GO:0003824//catalytic activity	NA	K00666//fatty-acyl-CoA synthase [EC:6.2.1.-];K01904//4-coumarate--CoA ligase [EC:6.2.1.12]	gi|645243251|ref|XP_008227890.1|//PREDICTED: butyrate--CoA ligase AAE11, peroxisomal-like [Prunus mume]
Pa4	930648	Pm012986_Pm012987_intergenic	11.6899	Pm012986	1725	719.55	5.24	-7.10138	0.990574	Down	NA	GO:0003824//catalytic activity	NA	K00666//fatty-acyl-CoA synthase [EC:6.2.1.-];K01904//4-coumarate--CoA ligase [EC:6.2.1.12]	gi|645243251|ref|XP_008227890.1|//PREDICTED: butyrate--CoA ligase AAE11, peroxisomal-like [Prunus mume]
Pa4	999264	Pm012995_Pm012996_intergenic	11.7009	Pm012996	1131	10.6633	22.46	1.0747	0.708064	*	NA	NA	NA	NA	gi|645243280|ref|XP_008227902.1|//PREDICTED: uncharacterized protein LOC103327370 [Prunus mume]
Pa4	999292	Pm012995_Pm012996_intergenic	12.2851	Pm012996	1131	10.6633	22.46	1.0747	0.708064	*	NA	NA	NA	NA	gi|645243280|ref|XP_008227902.1|//PREDICTED: uncharacterized protein LOC103327370 [Prunus mume]
Pa4	1006070	Pm012996_CDS	16.6552	Pm012996	1131	10.6633	22.46	1.0747	0.708064	*	NA	NA	NA	NA	gi|645243280|ref|XP_008227902.1|//PREDICTED: uncharacterized protein LOC103327370 [Prunus mume]
Pa4	1006569	Pm012996_CDS	14.2328	Pm012996	1131	10.6633	22.46	1.0747	0.708064	*	NA	NA	NA	NA	gi|645243280|ref|XP_008227902.1|//PREDICTED: uncharacterized protein LOC103327370 [Prunus mume]
Pa4	1006801	Pm012996_CDS	15.5467	Pm012996	1131	10.6633	22.46	1.0747	0.708064	*	NA	NA	NA	NA	gi|645243280|ref|XP_008227902.1|//PREDICTED: uncharacterized protein LOC103327370 [Prunus mume]
Pa4	1007716	Pm012996_Pm012997_intergenic	13.0655	Pm012996	1131	10.6633	22.46	1.0747	0.708064	*	NA	NA	NA	NA	gi|645243280|ref|XP_008227902.1|//PREDICTED: uncharacterized protein LOC103327370 [Prunus mume]
Pa4	1008226	Pm012996_Pm012997_intergenic	11.908	Pm012996	1131	10.6633	22.46	1.0747	0.708064	*	NA	NA	NA	NA	gi|645243280|ref|XP_008227902.1|//PREDICTED: uncharacterized protein LOC103327370 [Prunus mume]
Pa4	1008298	Pm012996_Pm012997_intergenic	11.9781	Pm012996	1131	10.6633	22.46	1.0747	0.708064	*	NA	NA	NA	NA	gi|645243280|ref|XP_008227902.1|//PREDICTED: uncharacterized protein LOC103327370 [Prunus mume]
Pa4	1008353	Pm012996_Pm012997_intergenic	11.1035	Pm012996	1131	10.6633	22.46	1.0747	0.708064	*	NA	NA	NA	NA	gi|645243280|ref|XP_008227902.1|//PREDICTED: uncharacterized protein LOC103327370 [Prunus mume]
Pa4	1008354	Pm012996_Pm012997_intergenic	11.9528	Pm012996	1131	10.6633	22.46	1.0747	0.708064	*	NA	NA	NA	NA	gi|645243280|ref|XP_008227902.1|//PREDICTED: uncharacterized protein LOC103327370 [Prunus mume]
Pa4	1008502	Pm012996_Pm012997_intergenic	12.5218	Pm012996	1131	10.6633	22.46	1.0747	0.708064	*	NA	NA	NA	NA	gi|645243280|ref|XP_008227902.1|//PREDICTED: uncharacterized protein LOC103327370 [Prunus mume]
Pa4	1008597	Pm012996_Pm012997_intergenic	12.064	Pm012996	1131	10.6633	22.46	1.0747	0.708064	*	NA	NA	NA	NA	gi|645243280|ref|XP_008227902.1|//PREDICTED: uncharacterized protein LOC103327370 [Prunus mume]
Pa4	1008602	Pm012996_Pm012997_intergenic	11.4408	Pm012996	1131	10.6633	22.46	1.0747	0.708064	*	NA	NA	NA	NA	gi|645243280|ref|XP_008227902.1|//PREDICTED: uncharacterized protein LOC103327370 [Prunus mume]
Pa4	1014071	Pm012997_Pm012998_intergenic	12.0281	Pm012998	2489	10.5133	105.4	3.32558	0.907157	Up	NA	NA	NA	K12133//MYB-related transcription factor LHY	gi|645243287|ref|XP_008227906.1|//PREDICTED: LOW QUALITY PROTEIN: protein REVEILLE 1 [Prunus mume]
Pa4	1020694	Pm012998_Pm012999_intergenic	14.549	Pm012998	2489	10.5133	105.4	3.32558	0.907157	Up	NA	NA	NA	K12133//MYB-related transcription factor LHY	gi|645243287|ref|XP_008227906.1|//PREDICTED: LOW QUALITY PROTEIN: protein REVEILLE 1 [Prunus mume]
Pa4	1022747	Pm012998_Pm012999_intergenic	13.5714	Pm012998	2489	10.5133	105.4	3.32558	0.907157	Up	NA	NA	NA	K12133//MYB-related transcription factor LHY	gi|645243287|ref|XP_008227906.1|//PREDICTED: LOW QUALITY PROTEIN: protein REVEILLE 1 [Prunus mume]
Pa4	1022748	Pm012998_Pm012999_intergenic	13.7297	Pm012998	2489	10.5133	105.4	3.32558	0.907157	Up	NA	NA	NA	K12133//MYB-related transcription factor LHY	gi|645243287|ref|XP_008227906.1|//PREDICTED: LOW QUALITY PROTEIN: protein REVEILLE 1 [Prunus mume]
Pa4	1022864	Pm012998_Pm012999_intergenic	13.3904	Pm012998	2489	10.5133	105.4	3.32558	0.907157	Up	NA	NA	NA	K12133//MYB-related transcription factor LHY	gi|645243287|ref|XP_008227906.1|//PREDICTED: LOW QUALITY PROTEIN: protein REVEILLE 1 [Prunus mume]
Pa4	1022986	Pm012998_Pm012999_intergenic	12.4019	Pm012998	2489	10.5133	105.4	3.32558	0.907157	Up	NA	NA	NA	K12133//MYB-related transcription factor LHY	gi|645243287|ref|XP_008227906.1|//PREDICTED: LOW QUALITY PROTEIN: protein REVEILLE 1 [Prunus mume]
Pa4	1023110	Pm012998_Pm012999_intergenic	16.401	Pm012998	2489	10.5133	105.4	3.32558	0.907157	Up	NA	NA	NA	K12133//MYB-related transcription factor LHY	gi|645243287|ref|XP_008227906.1|//PREDICTED: LOW QUALITY PROTEIN: protein REVEILLE 1 [Prunus mume]
Pa4	1023150	Pm012998_Pm012999_intergenic	11.4523	Pm012998	2489	10.5133	105.4	3.32558	0.907157	Up	NA	NA	NA	K12133//MYB-related transcription factor LHY	gi|645243287|ref|XP_008227906.1|//PREDICTED: LOW QUALITY PROTEIN: protein REVEILLE 1 [Prunus mume]
Pa4	1024371	Pm012998_Pm012999_intergenic	12.0603	Pm012998	2489	10.5133	105.4	3.32558	0.907157	Up	NA	NA	NA	K12133//MYB-related transcription factor LHY	gi|645243287|ref|XP_008227906.1|//PREDICTED: LOW QUALITY PROTEIN: protein REVEILLE 1 [Prunus mume]
Pa4	1024925	Pm012998_Pm012999_intergenic	17.5127	Pm012998	2489	10.5133	105.4	3.32558	0.907157	Up	NA	NA	NA	K12133//MYB-related transcription factor LHY	gi|645243287|ref|XP_008227906.1|//PREDICTED: LOW QUALITY PROTEIN: protein REVEILLE 1 [Prunus mume]
Pa4	1024968	Pm012998_Pm012999_intergenic	17.9469	Pm012998	2489	10.5133	105.4	3.32558	0.907157	Up	NA	NA	NA	K12133//MYB-related transcription factor LHY	gi|645243287|ref|XP_008227906.1|//PREDICTED: LOW QUALITY PROTEIN: protein REVEILLE 1 [Prunus mume]
Pa4	1025014	Pm012998_Pm012999_intergenic	12.323	Pm012998	2489	10.5133	105.4	3.32558	0.907157	Up	NA	NA	NA	K12133//MYB-related transcription factor LHY	gi|645243287|ref|XP_008227906.1|//PREDICTED: LOW QUALITY PROTEIN: protein REVEILLE 1 [Prunus mume]
Pa4	1025066	Pm012998_Pm012999_intergenic	15.0143	Pm012998	2489	10.5133	105.4	3.32558	0.907157	Up	NA	NA	NA	K12133//MYB-related transcription factor LHY	gi|645243287|ref|XP_008227906.1|//PREDICTED: LOW QUALITY PROTEIN: protein REVEILLE 1 [Prunus mume]
Pa4	1025178	Pm012998_Pm012999_intergenic	20.9285	Pm012998	2489	10.5133	105.4	3.32558	0.907157	Up	NA	NA	NA	K12133//MYB-related transcription factor LHY	gi|645243287|ref|XP_008227906.1|//PREDICTED: LOW QUALITY PROTEIN: protein REVEILLE 1 [Prunus mume]
Pa4	1056596	Pm013002_Pm013003_intergenic	16.8021	Pm013003	1977	217.497	482.74	1.15025	0.810926	Up	NA	GO:0004448//isocitrate dehydrogenase activity;GO:0046872//metal ion binding;GO:0000166//nucleotide binding	GO:0019752//carboxylic acid metabolic process;GO:0009060//aerobic respiration	K00031//isocitrate dehydrogenase [EC:1.1.1.42]	gi|595967025|ref|XP_007217240.1|//hypothetical protein PRUPE_ppa006356mg [Prunus persica];gi|645243301|ref|XP_008227912.1|//PREDICTED: isocitrate dehydrogenase [NADP] [Prunus mume]
Pa4	1057121	Pm013002_Pm013003_intergenic	11.2358	Pm013003	1977	217.497	482.74	1.15025	0.810926	Up	NA	GO:0004448//isocitrate dehydrogenase activity;GO:0046872//metal ion binding;GO:0000166//nucleotide binding	GO:0019752//carboxylic acid metabolic process;GO:0009060//aerobic respiration	K00031//isocitrate dehydrogenase [EC:1.1.1.42]	gi|595967025|ref|XP_007217240.1|//hypothetical protein PRUPE_ppa006356mg [Prunus persica];gi|645243301|ref|XP_008227912.1|//PREDICTED: isocitrate dehydrogenase [NADP] [Prunus mume]
Pa4	1057127	Pm013002_Pm013003_intergenic	13.6689	Pm013003	1977	217.497	482.74	1.15025	0.810926	Up	NA	GO:0004448//isocitrate dehydrogenase activity;GO:0046872//metal ion binding;GO:0000166//nucleotide binding	GO:0019752//carboxylic acid metabolic process;GO:0009060//aerobic respiration	K00031//isocitrate dehydrogenase [EC:1.1.1.42]	gi|595967025|ref|XP_007217240.1|//hypothetical protein PRUPE_ppa006356mg [Prunus persica];gi|645243301|ref|XP_008227912.1|//PREDICTED: isocitrate dehydrogenase [NADP] [Prunus mume]
Pa4	1059901	Pm013003_intron	12.1537	Pm013003	1977	217.497	482.74	1.15025	0.810926	Up	NA	GO:0004448//isocitrate dehydrogenase activity;GO:0046872//metal ion binding;GO:0000166//nucleotide binding	GO:0019752//carboxylic acid metabolic process;GO:0009060//aerobic respiration	K00031//isocitrate dehydrogenase [EC:1.1.1.42]	gi|595967025|ref|XP_007217240.1|//hypothetical protein PRUPE_ppa006356mg [Prunus persica];gi|645243301|ref|XP_008227912.1|//PREDICTED: isocitrate dehydrogenase [NADP] [Prunus mume]
Pa4	1061924	Pm013003_Pm013004_intergenic	11.932	Pm013003	1977	217.497	482.74	1.15025	0.810926	Up	NA	GO:0004448//isocitrate dehydrogenase activity;GO:0046872//metal ion binding;GO:0000166//nucleotide binding	GO:0019752//carboxylic acid metabolic process;GO:0009060//aerobic respiration	K00031//isocitrate dehydrogenase [EC:1.1.1.42]	gi|595967025|ref|XP_007217240.1|//hypothetical protein PRUPE_ppa006356mg [Prunus persica];gi|645243301|ref|XP_008227912.1|//PREDICTED: isocitrate dehydrogenase [NADP] [Prunus mume]
Pa4	1062374	Pm013003_Pm013004_intergenic	11.3547	Pm013003	1977	217.497	482.74	1.15025	0.810926	Up	NA	GO:0004448//isocitrate dehydrogenase activity;GO:0046872//metal ion binding;GO:0000166//nucleotide binding	GO:0019752//carboxylic acid metabolic process;GO:0009060//aerobic respiration	K00031//isocitrate dehydrogenase [EC:1.1.1.42]	gi|595967025|ref|XP_007217240.1|//hypothetical protein PRUPE_ppa006356mg [Prunus persica];gi|645243301|ref|XP_008227912.1|//PREDICTED: isocitrate dehydrogenase [NADP] [Prunus mume]
Pa4	1062824	Pm013003_Pm013004_intergenic	12.3379	Pm013003	1977	217.497	482.74	1.15025	0.810926	Up	NA	GO:0004448//isocitrate dehydrogenase activity;GO:0046872//metal ion binding;GO:0000166//nucleotide binding	GO:0019752//carboxylic acid metabolic process;GO:0009060//aerobic respiration	K00031//isocitrate dehydrogenase [EC:1.1.1.42]	gi|595967025|ref|XP_007217240.1|//hypothetical protein PRUPE_ppa006356mg [Prunus persica];gi|645243301|ref|XP_008227912.1|//PREDICTED: isocitrate dehydrogenase [NADP] [Prunus mume]
Pa4	1062986	Pm013003_Pm013004_intergenic	14.8671	Pm013003	1977	217.497	482.74	1.15025	0.810926	Up	NA	GO:0004448//isocitrate dehydrogenase activity;GO:0046872//metal ion binding;GO:0000166//nucleotide binding	GO:0019752//carboxylic acid metabolic process;GO:0009060//aerobic respiration	K00031//isocitrate dehydrogenase [EC:1.1.1.42]	gi|595967025|ref|XP_007217240.1|//hypothetical protein PRUPE_ppa006356mg [Prunus persica];gi|645243301|ref|XP_008227912.1|//PREDICTED: isocitrate dehydrogenase [NADP] [Prunus mume]
Pa4	1065455	Pm013003_Pm013004_intergenic	14.7954	Pm013003	1977	217.497	482.74	1.15025	0.810926	Up	NA	GO:0004448//isocitrate dehydrogenase activity;GO:0046872//metal ion binding;GO:0000166//nucleotide binding	GO:0019752//carboxylic acid metabolic process;GO:0009060//aerobic respiration	K00031//isocitrate dehydrogenase [EC:1.1.1.42]	gi|595967025|ref|XP_007217240.1|//hypothetical protein PRUPE_ppa006356mg [Prunus persica];gi|645243301|ref|XP_008227912.1|//PREDICTED: isocitrate dehydrogenase [NADP] [Prunus mume]
Pa4	1094370	Pm013006_Pm013007_intergenic	16.3609	Pm013007	1512	1.39667	10.7133	2.93935	0.772107	*	NA	GO:0016831//carboxy-lyase activity;GO:0048037//cofactor binding	GO:0009064//glutamine family amino acid metabolic process	K01580//glutamate decarboxylase [EC:4.1.1.15]	gi|645243314|ref|XP_008227918.1|//PREDICTED: glutamate decarboxylase 1-like [Prunus mume]
Pa4	1095845	Pm013007_intron	12.898	Pm013007	1512	1.39667	10.7133	2.93935	0.772107	*	NA	GO:0016831//carboxy-lyase activity;GO:0048037//cofactor binding	GO:0009064//glutamine family amino acid metabolic process	K01580//glutamate decarboxylase [EC:4.1.1.15]	gi|645243314|ref|XP_008227918.1|//PREDICTED: glutamate decarboxylase 1-like [Prunus mume]
Pa4	1098218	Pm013007_intron	16.3268	Pm013007	1512	1.39667	10.7133	2.93935	0.772107	*	NA	GO:0016831//carboxy-lyase activity;GO:0048037//cofactor binding	GO:0009064//glutamine family amino acid metabolic process	K01580//glutamate decarboxylase [EC:4.1.1.15]	gi|645243314|ref|XP_008227918.1|//PREDICTED: glutamate decarboxylase 1-like [Prunus mume]
Pa4	1098714	Pm013007_intron	11.5248	Pm013007	1512	1.39667	10.7133	2.93935	0.772107	*	NA	GO:0016831//carboxy-lyase activity;GO:0048037//cofactor binding	GO:0009064//glutamine family amino acid metabolic process	K01580//glutamate decarboxylase [EC:4.1.1.15]	gi|645243314|ref|XP_008227918.1|//PREDICTED: glutamate decarboxylase 1-like [Prunus mume]
Pa4	1101543	Pm013007_Pm013008_intergenic	11.1313	Pm013007	1512	1.39667	10.7133	2.93935	0.772107	*	NA	GO:0016831//carboxy-lyase activity;GO:0048037//cofactor binding	GO:0009064//glutamine family amino acid metabolic process	K01580//glutamate decarboxylase [EC:4.1.1.15]	gi|645243314|ref|XP_008227918.1|//PREDICTED: glutamate decarboxylase 1-like [Prunus mume]
Pa4	1107257	Pm013009_Pm013010_intergenic	13.5058	Pm013010	1353	14.1667	3.19667	-2.14786	0.772584	*	NA	NA	GO:0006629//lipid metabolic process	K13806//sn1-specific diacylglycerol lipase [EC:3.1.1.-]	gi|645243321|ref|XP_008227921.1|//PREDICTED: uncharacterized protein LOC103327384 [Prunus mume]
Pa4	1107432	Pm013009_Pm013010_intergenic	12.1563	Pm013010	1353	14.1667	3.19667	-2.14786	0.772584	*	NA	NA	GO:0006629//lipid metabolic process	K13806//sn1-specific diacylglycerol lipase [EC:3.1.1.-]	gi|645243321|ref|XP_008227921.1|//PREDICTED: uncharacterized protein LOC103327384 [Prunus mume]
Pa4	1115242	Pm013010_CDS	12.2445	Pm013010	1353	14.1667	3.19667	-2.14786	0.772584	*	NA	NA	GO:0006629//lipid metabolic process	K13806//sn1-specific diacylglycerol lipase [EC:3.1.1.-]	gi|645243321|ref|XP_008227921.1|//PREDICTED: uncharacterized protein LOC103327384 [Prunus mume]
Pa4	1268932	Pm013030_intron	12.8923	Pm013030	2553	9.39333	2.02	-2.21728	0.727691	*	NA	NA	NA	K11294//nucleolin;K14396//polyadenylate-binding protein 2	gi|595968604|ref|XP_007217401.1|//hypothetical protein PRUPE_ppa023888mg [Prunus persica]
Pa4	1269039	Pm013030_intron	11.4373	Pm013030	2553	9.39333	2.02	-2.21728	0.727691	*	NA	NA	NA	K11294//nucleolin;K14396//polyadenylate-binding protein 2	gi|595968604|ref|XP_007217401.1|//hypothetical protein PRUPE_ppa023888mg [Prunus persica]
Pa4	1269526	Pm013030_CDS	11.9496	Pm013030	2553	9.39333	2.02	-2.21728	0.727691	*	NA	NA	NA	K11294//nucleolin;K14396//polyadenylate-binding protein 2	gi|595968604|ref|XP_007217401.1|//hypothetical protein PRUPE_ppa023888mg [Prunus persica]
Pa4	1296170	Pm013034_Pm013035_intergenic	11.4882	Pm013035	2000	35.3267	8.5	-2.05522	0.835462	Down	NA	NA	NA	K01835//phosphoglucomutase [EC:5.4.2.2];K13506//glycerol-3-phosphate O-acyltransferase 3/4 [EC:2.3.1.15]	gi|645243363|ref|XP_008227941.1|//PREDICTED: uncharacterized protein At1g04910 [Prunus mume]
Pa4	1296619	Pm013034_Pm013035_intergenic	12.5967	Pm013035	2000	35.3267	8.5	-2.05522	0.835462	Down	NA	NA	NA	K01835//phosphoglucomutase [EC:5.4.2.2];K13506//glycerol-3-phosphate O-acyltransferase 3/4 [EC:2.3.1.15]	gi|645243363|ref|XP_008227941.1|//PREDICTED: uncharacterized protein At1g04910 [Prunus mume]
Pa4	1299883	Pm013034_Pm013035_intergenic	14.4599	Pm013035	2000	35.3267	8.5	-2.05522	0.835462	Down	NA	NA	NA	K01835//phosphoglucomutase [EC:5.4.2.2];K13506//glycerol-3-phosphate O-acyltransferase 3/4 [EC:2.3.1.15]	gi|645243363|ref|XP_008227941.1|//PREDICTED: uncharacterized protein At1g04910 [Prunus mume]
Pa4	1300749	Pm013034_Pm013035_intergenic	11.9246	Pm013035	2000	35.3267	8.5	-2.05522	0.835462	Down	NA	NA	NA	K01835//phosphoglucomutase [EC:5.4.2.2];K13506//glycerol-3-phosphate O-acyltransferase 3/4 [EC:2.3.1.15]	gi|645243363|ref|XP_008227941.1|//PREDICTED: uncharacterized protein At1g04910 [Prunus mume]
Pa4	1301542	Pm013034_Pm013035_intergenic	16.1827	Pm013035	2000	35.3267	8.5	-2.05522	0.835462	Down	NA	NA	NA	K01835//phosphoglucomutase [EC:5.4.2.2];K13506//glycerol-3-phosphate O-acyltransferase 3/4 [EC:2.3.1.15]	gi|645243363|ref|XP_008227941.1|//PREDICTED: uncharacterized protein At1g04910 [Prunus mume]
Pa4	1301633	Pm013034_Pm013035_intergenic	13.8385	Pm013035	2000	35.3267	8.5	-2.05522	0.835462	Down	NA	NA	NA	K01835//phosphoglucomutase [EC:5.4.2.2];K13506//glycerol-3-phosphate O-acyltransferase 3/4 [EC:2.3.1.15]	gi|645243363|ref|XP_008227941.1|//PREDICTED: uncharacterized protein At1g04910 [Prunus mume]
Pa4	1301663	Pm013034_Pm013035_intergenic	12.5305	Pm013035	2000	35.3267	8.5	-2.05522	0.835462	Down	NA	NA	NA	K01835//phosphoglucomutase [EC:5.4.2.2];K13506//glycerol-3-phosphate O-acyltransferase 3/4 [EC:2.3.1.15]	gi|645243363|ref|XP_008227941.1|//PREDICTED: uncharacterized protein At1g04910 [Prunus mume]
Pa4	1301692	Pm013034_Pm013035_intergenic	14.6187	Pm013035	2000	35.3267	8.5	-2.05522	0.835462	Down	NA	NA	NA	K01835//phosphoglucomutase [EC:5.4.2.2];K13506//glycerol-3-phosphate O-acyltransferase 3/4 [EC:2.3.1.15]	gi|645243363|ref|XP_008227941.1|//PREDICTED: uncharacterized protein At1g04910 [Prunus mume]
Pa4	1303221	Pm013035_intron	11.2689	Pm013035	2000	35.3267	8.5	-2.05522	0.835462	Down	NA	NA	NA	K01835//phosphoglucomutase [EC:5.4.2.2];K13506//glycerol-3-phosphate O-acyltransferase 3/4 [EC:2.3.1.15]	gi|645243363|ref|XP_008227941.1|//PREDICTED: uncharacterized protein At1g04910 [Prunus mume]
Pa4	1307657	Pm013035_Pm013036_intergenic	11.8145	Pm013035	2000	35.3267	8.5	-2.05522	0.835462	Down	NA	NA	NA	K01835//phosphoglucomutase [EC:5.4.2.2];K13506//glycerol-3-phosphate O-acyltransferase 3/4 [EC:2.3.1.15]	gi|645243363|ref|XP_008227941.1|//PREDICTED: uncharacterized protein At1g04910 [Prunus mume]
Pa4	1422408	Pm013050_Pm013051_intergenic	22.303	Pm013051	795	47.97	293.247	2.61191	0.900287	Up	NA	NA	NA	K12135//zinc finger protein CONSTANS	gi|645243393|ref|XP_008227956.1|//PREDICTED: uncharacterized protein LOC103327411 [Prunus mume]
Pa4	1423038	Pm013050_Pm013051_intergenic	12.2682	Pm013051	795	47.97	293.247	2.61191	0.900287	Up	NA	NA	NA	K12135//zinc finger protein CONSTANS	gi|645243393|ref|XP_008227956.1|//PREDICTED: uncharacterized protein LOC103327411 [Prunus mume]
Pa4	1424796	Pm013050_Pm013051_intergenic	11.3699	Pm013051	795	47.97	293.247	2.61191	0.900287	Up	NA	NA	NA	K12135//zinc finger protein CONSTANS	gi|645243393|ref|XP_008227956.1|//PREDICTED: uncharacterized protein LOC103327411 [Prunus mume]
Pa4	1426681	Pm013051_Pm013052_intergenic	12.6295	Pm013051	795	47.97	293.247	2.61191	0.900287	Up	NA	NA	NA	K12135//zinc finger protein CONSTANS	gi|645243393|ref|XP_008227956.1|//PREDICTED: uncharacterized protein LOC103327411 [Prunus mume]
Pa4	1426885	Pm013051_Pm013052_intergenic	19.6419	Pm013051	795	47.97	293.247	2.61191	0.900287	Up	NA	NA	NA	K12135//zinc finger protein CONSTANS	gi|645243393|ref|XP_008227956.1|//PREDICTED: uncharacterized protein LOC103327411 [Prunus mume]
Pa4	1426977	Pm013051_Pm013052_intergenic	11.6074	Pm013051	795	47.97	293.247	2.61191	0.900287	Up	NA	NA	NA	K12135//zinc finger protein CONSTANS	gi|645243393|ref|XP_008227956.1|//PREDICTED: uncharacterized protein LOC103327411 [Prunus mume]
Pa4	1751639	Pm013107_Pm013108_intergenic	13.8311	Pm013108	2334	4.85333	22.8133	2.23283	0.816124	Up	NA	NA	NA	K19613//leucine-rich repeat protein SHOC2;K13420//LRR receptor-like serine/threonine-protein kinase FLS2 [EC:2.7.11.1]	gi|645243514|ref|XP_008228009.1|//PREDICTED: receptor-like protein 2 [Prunus mume]
Pa4	1751778	Pm013107_Pm013108_intergenic	14.1051	Pm013108	2334	4.85333	22.8133	2.23283	0.816124	Up	NA	NA	NA	K19613//leucine-rich repeat protein SHOC2;K13420//LRR receptor-like serine/threonine-protein kinase FLS2 [EC:2.7.11.1]	gi|645243514|ref|XP_008228009.1|//PREDICTED: receptor-like protein 2 [Prunus mume]
Pa4	1751868	Pm013108_CDS	15.3527	Pm013108	2334	4.85333	22.8133	2.23283	0.816124	Up	NA	NA	NA	K19613//leucine-rich repeat protein SHOC2;K13420//LRR receptor-like serine/threonine-protein kinase FLS2 [EC:2.7.11.1]	gi|645243514|ref|XP_008228009.1|//PREDICTED: receptor-like protein 2 [Prunus mume]
Pa4	1752206	Pm013108_CDS	15.7698	Pm013108	2334	4.85333	22.8133	2.23283	0.816124	Up	NA	NA	NA	K19613//leucine-rich repeat protein SHOC2;K13420//LRR receptor-like serine/threonine-protein kinase FLS2 [EC:2.7.11.1]	gi|645243514|ref|XP_008228009.1|//PREDICTED: receptor-like protein 2 [Prunus mume]
Pa4	1752220	Pm013108_CDS	12.0327	Pm013108	2334	4.85333	22.8133	2.23283	0.816124	Up	NA	NA	NA	K19613//leucine-rich repeat protein SHOC2;K13420//LRR receptor-like serine/threonine-protein kinase FLS2 [EC:2.7.11.1]	gi|645243514|ref|XP_008228009.1|//PREDICTED: receptor-like protein 2 [Prunus mume]
Pa4	1752282	Pm013108_CDS	11.4503	Pm013108	2334	4.85333	22.8133	2.23283	0.816124	Up	NA	NA	NA	K19613//leucine-rich repeat protein SHOC2;K13420//LRR receptor-like serine/threonine-protein kinase FLS2 [EC:2.7.11.1]	gi|645243514|ref|XP_008228009.1|//PREDICTED: receptor-like protein 2 [Prunus mume]
Pa4	1752305	Pm013108_CDS	14.2382	Pm013108	2334	4.85333	22.8133	2.23283	0.816124	Up	NA	NA	NA	K19613//leucine-rich repeat protein SHOC2;K13420//LRR receptor-like serine/threonine-protein kinase FLS2 [EC:2.7.11.1]	gi|645243514|ref|XP_008228009.1|//PREDICTED: receptor-like protein 2 [Prunus mume]
Pa4	1752319	Pm013108_CDS	15.0969	Pm013108	2334	4.85333	22.8133	2.23283	0.816124	Up	NA	NA	NA	K19613//leucine-rich repeat protein SHOC2;K13420//LRR receptor-like serine/threonine-protein kinase FLS2 [EC:2.7.11.1]	gi|645243514|ref|XP_008228009.1|//PREDICTED: receptor-like protein 2 [Prunus mume]
Pa4	1752377	Pm013108_CDS	14.4084	Pm013108	2334	4.85333	22.8133	2.23283	0.816124	Up	NA	NA	NA	K19613//leucine-rich repeat protein SHOC2;K13420//LRR receptor-like serine/threonine-protein kinase FLS2 [EC:2.7.11.1]	gi|645243514|ref|XP_008228009.1|//PREDICTED: receptor-like protein 2 [Prunus mume]
Pa4	1752435	Pm013108_CDS	15.6614	Pm013108	2334	4.85333	22.8133	2.23283	0.816124	Up	NA	NA	NA	K19613//leucine-rich repeat protein SHOC2;K13420//LRR receptor-like serine/threonine-protein kinase FLS2 [EC:2.7.11.1]	gi|645243514|ref|XP_008228009.1|//PREDICTED: receptor-like protein 2 [Prunus mume]
Pa4	1752460	Pm013108_CDS	11.6396	Pm013108	2334	4.85333	22.8133	2.23283	0.816124	Up	NA	NA	NA	K19613//leucine-rich repeat protein SHOC2;K13420//LRR receptor-like serine/threonine-protein kinase FLS2 [EC:2.7.11.1]	gi|645243514|ref|XP_008228009.1|//PREDICTED: receptor-like protein 2 [Prunus mume]
Pa4	1752462	Pm013108_CDS	11.282	Pm013108	2334	4.85333	22.8133	2.23283	0.816124	Up	NA	NA	NA	K19613//leucine-rich repeat protein SHOC2;K13420//LRR receptor-like serine/threonine-protein kinase FLS2 [EC:2.7.11.1]	gi|645243514|ref|XP_008228009.1|//PREDICTED: receptor-like protein 2 [Prunus mume]
Pa4	1752489	Pm013108_CDS	11.1787	Pm013108	2334	4.85333	22.8133	2.23283	0.816124	Up	NA	NA	NA	K19613//leucine-rich repeat protein SHOC2;K13420//LRR receptor-like serine/threonine-protein kinase FLS2 [EC:2.7.11.1]	gi|645243514|ref|XP_008228009.1|//PREDICTED: receptor-like protein 2 [Prunus mume]
Pa4	1752867	Pm013108_CDS	11.586	Pm013108	2334	4.85333	22.8133	2.23283	0.816124	Up	NA	NA	NA	K19613//leucine-rich repeat protein SHOC2;K13420//LRR receptor-like serine/threonine-protein kinase FLS2 [EC:2.7.11.1]	gi|645243514|ref|XP_008228009.1|//PREDICTED: receptor-like protein 2 [Prunus mume]
Pa4	1752887	Pm013108_CDS	11.4999	Pm013108	2334	4.85333	22.8133	2.23283	0.816124	Up	NA	NA	NA	K19613//leucine-rich repeat protein SHOC2;K13420//LRR receptor-like serine/threonine-protein kinase FLS2 [EC:2.7.11.1]	gi|645243514|ref|XP_008228009.1|//PREDICTED: receptor-like protein 2 [Prunus mume]
Pa4	1754633	Pm013108_Pm013109_intergenic	11.9846	Pm013108	2334	4.85333	22.8133	2.23283	0.816124	Up	NA	NA	NA	K19613//leucine-rich repeat protein SHOC2;K13420//LRR receptor-like serine/threonine-protein kinase FLS2 [EC:2.7.11.1]	gi|645243514|ref|XP_008228009.1|//PREDICTED: receptor-like protein 2 [Prunus mume]
Pa4	1803679	Pm013117_intron	12.1568	Pm013117	1413	8.55667	1.79667	-2.25173	0.717164	*	NA	NA	NA	NA	gi|595930589|ref|XP_007215246.1|//hypothetical protein PRUPE_ppa014642mg [Prunus persica]
Pa4	1804533	Pm013117_CDS	11.9581	Pm013117	1413	8.55667	1.79667	-2.25173	0.717164	*	NA	NA	NA	NA	gi|595930589|ref|XP_007215246.1|//hypothetical protein PRUPE_ppa014642mg [Prunus persica]
Pa4	1807230	Pm013117_Pm013118_intergenic	15.2929	Pm013117	1413	8.55667	1.79667	-2.25173	0.717164	*	NA	NA	NA	NA	gi|595930589|ref|XP_007215246.1|//hypothetical protein PRUPE_ppa014642mg [Prunus persica]
Pa4	1807868	Pm013117_Pm013118_intergenic	13.1873	Pm013117	1413	8.55667	1.79667	-2.25173	0.717164	*	NA	NA	NA	NA	gi|595930589|ref|XP_007215246.1|//hypothetical protein PRUPE_ppa014642mg [Prunus persica]
Pa4	1811784	Pm013117_Pm013118_intergenic	12.187	Pm013117	1413	8.55667	1.79667	-2.25173	0.717164	*	NA	NA	NA	NA	gi|595930589|ref|XP_007215246.1|//hypothetical protein PRUPE_ppa014642mg [Prunus persica]
Pa4	1813412	Pm013117_Pm013118_intergenic	11.455	Pm013117	1413	8.55667	1.79667	-2.25173	0.717164	*	NA	NA	NA	NA	gi|595930589|ref|XP_007215246.1|//hypothetical protein PRUPE_ppa014642mg [Prunus persica]
Pa4	1813517	Pm013117_Pm013118_intergenic	13.6024	Pm013117	1413	8.55667	1.79667	-2.25173	0.717164	*	NA	NA	NA	NA	gi|595930589|ref|XP_007215246.1|//hypothetical protein PRUPE_ppa014642mg [Prunus persica]
Pa4	1814540	Pm013117_Pm013118_intergenic	13.1281	Pm013117	1413	8.55667	1.79667	-2.25173	0.717164	*	NA	NA	NA	NA	gi|595930589|ref|XP_007215246.1|//hypothetical protein PRUPE_ppa014642mg [Prunus persica]
Pa4	1852790	Pm013120_CDS	11.2849	Pm013120	2519	33.35	75.3933	1.17675	0.791068	*	NA	GO:0016853//isomerase activity;GO:0016866//intramolecular transferase activity	GO:0008152//metabolic process	K15813//beta-amyrin synthase [EC:5.4.99.39]	gi|645243539|ref|XP_008228020.1|//PREDICTED: beta-amyrin synthase-like [Prunus mume]
Pa4	1915791	Pm013126_Pm013127_intergenic	24.8148	Pm013127	2599	68.6133	31.9067	-1.10463	0.776204	*	NA	GO:0016853//isomerase activity	NA	K15813//beta-amyrin synthase [EC:5.4.99.39]	gi|595925194|ref|XP_007214977.1|//hypothetical protein PRUPE_ppa001810mg [Prunus persica]
Pa4	1917661	Pm013126_Pm013127_intergenic	11.5031	Pm013127	2599	68.6133	31.9067	-1.10463	0.776204	*	NA	GO:0016853//isomerase activity	NA	K15813//beta-amyrin synthase [EC:5.4.99.39]	gi|595925194|ref|XP_007214977.1|//hypothetical protein PRUPE_ppa001810mg [Prunus persica]
Pa4	1918418	Pm013126_Pm013127_intergenic	11.8806	Pm013127	2599	68.6133	31.9067	-1.10463	0.776204	*	NA	GO:0016853//isomerase activity	NA	K15813//beta-amyrin synthase [EC:5.4.99.39]	gi|595925194|ref|XP_007214977.1|//hypothetical protein PRUPE_ppa001810mg [Prunus persica]
Pa4	1919058	Pm013127_intron	13.6534	Pm013127	2599	68.6133	31.9067	-1.10463	0.776204	*	NA	GO:0016853//isomerase activity	NA	K15813//beta-amyrin synthase [EC:5.4.99.39]	gi|595925194|ref|XP_007214977.1|//hypothetical protein PRUPE_ppa001810mg [Prunus persica]
Pa4	1921833	Pm013127_CDS	12.9712	Pm013127	2599	68.6133	31.9067	-1.10463	0.776204	*	NA	GO:0016853//isomerase activity	NA	K15813//beta-amyrin synthase [EC:5.4.99.39]	gi|595925194|ref|XP_007214977.1|//hypothetical protein PRUPE_ppa001810mg [Prunus persica]
Pa4	1922982	Pm013127_CDS	13.218	Pm013127	2599	68.6133	31.9067	-1.10463	0.776204	*	NA	GO:0016853//isomerase activity	NA	K15813//beta-amyrin synthase [EC:5.4.99.39]	gi|595925194|ref|XP_007214977.1|//hypothetical protein PRUPE_ppa001810mg [Prunus persica]
Pa4	1923564	Pm013127_Pm013128_intergenic	11.7623	Pm013127	2599	68.6133	31.9067	-1.10463	0.776204	*	NA	GO:0016853//isomerase activity	NA	K15813//beta-amyrin synthase [EC:5.4.99.39]	gi|595925194|ref|XP_007214977.1|//hypothetical protein PRUPE_ppa001810mg [Prunus persica]
Pa4	1926405	Pm013127_Pm013128_intergenic	13.0659	Pm013127	2599	68.6133	31.9067	-1.10463	0.776204	*	NA	GO:0016853//isomerase activity	NA	K15813//beta-amyrin synthase [EC:5.4.99.39]	gi|595925194|ref|XP_007214977.1|//hypothetical protein PRUPE_ppa001810mg [Prunus persica]
Pa4	1989801	Pm013136_Pm013137_intergenic	17.8025	Pm013137	597	19.61	57.6633	1.55606	0.822778	Up	NA	GO:0016747//transferase activity, transferring acyl groups other than amino-acyl groups	NA	K13065//shikimate O-hydroxycinnamoyltransferase [EC:2.3.1.133]	gi|595966913|ref|XP_007217230.1|//hypothetical protein PRUPE_ppa005452mg [Prunus persica]
Pa4	2004884	Pm013137_Pm013138_intergenic	13.0325	Pm013137	597	19.61	57.6633	1.55606	0.822778	Up	NA	GO:0016747//transferase activity, transferring acyl groups other than amino-acyl groups	NA	K13065//shikimate O-hydroxycinnamoyltransferase [EC:2.3.1.133]	gi|595966913|ref|XP_007217230.1|//hypothetical protein PRUPE_ppa005452mg [Prunus persica]
Pa4	2063815	Pm013144_Pm013145_intergenic	11.3014	Pm013145	3657	52.05	22.09	-1.2365	0.785877	*	NA	NA	NA	K01535//H+-transporting ATPase [EC:3.6.3.6]	gi|645243691|ref|XP_008228092.1|//PREDICTED: ATPase 10, plasma membrane-type [Prunus mume]
Pa4	2063958	Pm013144_Pm013145_intergenic	11.548	Pm013145	3657	52.05	22.09	-1.2365	0.785877	*	NA	NA	NA	K01535//H+-transporting ATPase [EC:3.6.3.6]	gi|645243691|ref|XP_008228092.1|//PREDICTED: ATPase 10, plasma membrane-type [Prunus mume]
Pa4	2064150	Pm013144_Pm013145_intergenic	23.3072	Pm013145	3657	52.05	22.09	-1.2365	0.785877	*	NA	NA	NA	K01535//H+-transporting ATPase [EC:3.6.3.6]	gi|645243691|ref|XP_008228092.1|//PREDICTED: ATPase 10, plasma membrane-type [Prunus mume]
Pa4	2064163	Pm013144_Pm013145_intergenic	11.548	Pm013145	3657	52.05	22.09	-1.2365	0.785877	*	NA	NA	NA	K01535//H+-transporting ATPase [EC:3.6.3.6]	gi|645243691|ref|XP_008228092.1|//PREDICTED: ATPase 10, plasma membrane-type [Prunus mume]
Pa4	2064301	Pm013144_Pm013145_intergenic	12.8705	Pm013145	3657	52.05	22.09	-1.2365	0.785877	*	NA	NA	NA	K01535//H+-transporting ATPase [EC:3.6.3.6]	gi|645243691|ref|XP_008228092.1|//PREDICTED: ATPase 10, plasma membrane-type [Prunus mume]
Pa4	2064469	Pm013144_Pm013145_intergenic	12.5067	Pm013145	3657	52.05	22.09	-1.2365	0.785877	*	NA	NA	NA	K01535//H+-transporting ATPase [EC:3.6.3.6]	gi|645243691|ref|XP_008228092.1|//PREDICTED: ATPase 10, plasma membrane-type [Prunus mume]
Pa4	2064531	Pm013144_Pm013145_intergenic	12.5067	Pm013145	3657	52.05	22.09	-1.2365	0.785877	*	NA	NA	NA	K01535//H+-transporting ATPase [EC:3.6.3.6]	gi|645243691|ref|XP_008228092.1|//PREDICTED: ATPase 10, plasma membrane-type [Prunus mume]
Pa4	2065570	Pm013144_Pm013145_intergenic	11.5271	Pm013145	3657	52.05	22.09	-1.2365	0.785877	*	NA	NA	NA	K01535//H+-transporting ATPase [EC:3.6.3.6]	gi|645243691|ref|XP_008228092.1|//PREDICTED: ATPase 10, plasma membrane-type [Prunus mume]
Pa4	2065583	Pm013144_Pm013145_intergenic	11.7401	Pm013145	3657	52.05	22.09	-1.2365	0.785877	*	NA	NA	NA	K01535//H+-transporting ATPase [EC:3.6.3.6]	gi|645243691|ref|XP_008228092.1|//PREDICTED: ATPase 10, plasma membrane-type [Prunus mume]
Pa4	2066188	Pm013144_Pm013145_intergenic	14.8997	Pm013145	3657	52.05	22.09	-1.2365	0.785877	*	NA	NA	NA	K01535//H+-transporting ATPase [EC:3.6.3.6]	gi|645243691|ref|XP_008228092.1|//PREDICTED: ATPase 10, plasma membrane-type [Prunus mume]
Pa4	2067096	Pm013144_Pm013145_intergenic	11.6216	Pm013145	3657	52.05	22.09	-1.2365	0.785877	*	NA	NA	NA	K01535//H+-transporting ATPase [EC:3.6.3.6]	gi|645243691|ref|XP_008228092.1|//PREDICTED: ATPase 10, plasma membrane-type [Prunus mume]
Pa4	2067695	Pm013144_Pm013145_intergenic	12.7847	Pm013145	3657	52.05	22.09	-1.2365	0.785877	*	NA	NA	NA	K01535//H+-transporting ATPase [EC:3.6.3.6]	gi|645243691|ref|XP_008228092.1|//PREDICTED: ATPase 10, plasma membrane-type [Prunus mume]
Pa4	2068188	Pm013144_Pm013145_intergenic	14.7659	Pm013145	3657	52.05	22.09	-1.2365	0.785877	*	NA	NA	NA	K01535//H+-transporting ATPase [EC:3.6.3.6]	gi|645243691|ref|XP_008228092.1|//PREDICTED: ATPase 10, plasma membrane-type [Prunus mume]
Pa4	2068338	Pm013144_Pm013145_intergenic	11.133	Pm013145	3657	52.05	22.09	-1.2365	0.785877	*	NA	NA	NA	K01535//H+-transporting ATPase [EC:3.6.3.6]	gi|645243691|ref|XP_008228092.1|//PREDICTED: ATPase 10, plasma membrane-type [Prunus mume]
Pa4	2069011	Pm013144_Pm013145_intergenic	15.2145	Pm013145	3657	52.05	22.09	-1.2365	0.785877	*	NA	NA	NA	K01535//H+-transporting ATPase [EC:3.6.3.6]	gi|645243691|ref|XP_008228092.1|//PREDICTED: ATPase 10, plasma membrane-type [Prunus mume]
Pa4	2069051	Pm013144_Pm013145_intergenic	13.7367	Pm013145	3657	52.05	22.09	-1.2365	0.785877	*	NA	NA	NA	K01535//H+-transporting ATPase [EC:3.6.3.6]	gi|645243691|ref|XP_008228092.1|//PREDICTED: ATPase 10, plasma membrane-type [Prunus mume]
Pa4	2071461	Pm013145_intron	12.0882	Pm013145	3657	52.05	22.09	-1.2365	0.785877	*	NA	NA	NA	K01535//H+-transporting ATPase [EC:3.6.3.6]	gi|645243691|ref|XP_008228092.1|//PREDICTED: ATPase 10, plasma membrane-type [Prunus mume]
Pa4	2076305	Pm013145_Pm013146_intergenic	13.7509	Pm013145	3657	52.05	22.09	-1.2365	0.785877	*	NA	NA	NA	K01535//H+-transporting ATPase [EC:3.6.3.6]	gi|645243691|ref|XP_008228092.1|//PREDICTED: ATPase 10, plasma membrane-type [Prunus mume]
Pa4	2076527	Pm013145_Pm013146_intergenic	15.9881	Pm013145	3657	52.05	22.09	-1.2365	0.785877	*	NA	NA	NA	K01535//H+-transporting ATPase [EC:3.6.3.6]	gi|645243691|ref|XP_008228092.1|//PREDICTED: ATPase 10, plasma membrane-type [Prunus mume]
Pa4	2076770	Pm013145_Pm013146_intergenic	13.7457	Pm013145	3657	52.05	22.09	-1.2365	0.785877	*	NA	NA	NA	K01535//H+-transporting ATPase [EC:3.6.3.6]	gi|645243691|ref|XP_008228092.1|//PREDICTED: ATPase 10, plasma membrane-type [Prunus mume]
Pa4	2077301	Pm013145_Pm013146_intergenic	12.9347	Pm013145	3657	52.05	22.09	-1.2365	0.785877	*	NA	NA	NA	K01535//H+-transporting ATPase [EC:3.6.3.6]	gi|645243691|ref|XP_008228092.1|//PREDICTED: ATPase 10, plasma membrane-type [Prunus mume]
Pa4	2077569	Pm013145_Pm013146_intergenic	12.6595	Pm013145	3657	52.05	22.09	-1.2365	0.785877	*	NA	NA	NA	K01535//H+-transporting ATPase [EC:3.6.3.6]	gi|645243691|ref|XP_008228092.1|//PREDICTED: ATPase 10, plasma membrane-type [Prunus mume]
Pa4	2077744	Pm013145_Pm013146_intergenic	14.4251	Pm013145	3657	52.05	22.09	-1.2365	0.785877	*	NA	NA	NA	K01535//H+-transporting ATPase [EC:3.6.3.6]	gi|645243691|ref|XP_008228092.1|//PREDICTED: ATPase 10, plasma membrane-type [Prunus mume]
Pa4	2077934	Pm013145_Pm013146_intergenic	11.1483	Pm013145	3657	52.05	22.09	-1.2365	0.785877	*	NA	NA	NA	K01535//H+-transporting ATPase [EC:3.6.3.6]	gi|645243691|ref|XP_008228092.1|//PREDICTED: ATPase 10, plasma membrane-type [Prunus mume]
Pa4	2109504	Pm013150_Pm013151_intergenic	11.8589	Pm013151	1959	12.5067	2.02333	-2.62789	0.779955	*	NA	NA	NA	NA	gi|645243704|ref|XP_008228097.1|//PREDICTED: uncharacterized abhydrolase domain-containing protein DDB_G0269086 [Prunus mume]
Pa4	2109649	Pm013150_Pm013151_intergenic	11.9058	Pm013151	1959	12.5067	2.02333	-2.62789	0.779955	*	NA	NA	NA	NA	gi|645243704|ref|XP_008228097.1|//PREDICTED: uncharacterized abhydrolase domain-containing protein DDB_G0269086 [Prunus mume]
Pa4	2110123	Pm013150_Pm013151_intergenic	11.7461	Pm013151	1959	12.5067	2.02333	-2.62789	0.779955	*	NA	NA	NA	NA	gi|645243704|ref|XP_008228097.1|//PREDICTED: uncharacterized abhydrolase domain-containing protein DDB_G0269086 [Prunus mume]
Pa4	2110306	Pm013151_CDS	12.6778	Pm013151	1959	12.5067	2.02333	-2.62789	0.779955	*	NA	NA	NA	NA	gi|645243704|ref|XP_008228097.1|//PREDICTED: uncharacterized abhydrolase domain-containing protein DDB_G0269086 [Prunus mume]
Pa4	2110557	Pm013151_CDS	12.3536	Pm013151	1959	12.5067	2.02333	-2.62789	0.779955	*	NA	NA	NA	NA	gi|645243704|ref|XP_008228097.1|//PREDICTED: uncharacterized abhydrolase domain-containing protein DDB_G0269086 [Prunus mume]
Pa4	2110582	Pm013151_CDS	11.5896	Pm013151	1959	12.5067	2.02333	-2.62789	0.779955	*	NA	NA	NA	NA	gi|645243704|ref|XP_008228097.1|//PREDICTED: uncharacterized abhydrolase domain-containing protein DDB_G0269086 [Prunus mume]
Pa4	2111905	Pm013151_intron	11.018	Pm013151	1959	12.5067	2.02333	-2.62789	0.779955	*	NA	NA	NA	NA	gi|645243704|ref|XP_008228097.1|//PREDICTED: uncharacterized abhydrolase domain-containing protein DDB_G0269086 [Prunus mume]
Pa4	2114523	Pm013151_Pm013152_intergenic	15.5957	Pm013151	1959	12.5067	2.02333	-2.62789	0.779955	*	NA	NA	NA	NA	gi|645243704|ref|XP_008228097.1|//PREDICTED: uncharacterized abhydrolase domain-containing protein DDB_G0269086 [Prunus mume]
Pa4	2116037	Pm013151_Pm013152_intergenic	11.3457	Pm013151	1959	12.5067	2.02333	-2.62789	0.779955	*	NA	NA	NA	NA	gi|645243704|ref|XP_008228097.1|//PREDICTED: uncharacterized abhydrolase domain-containing protein DDB_G0269086 [Prunus mume]
Pa4	2116397	Pm013151_Pm013152_intergenic	11.8622	Pm013151	1959	12.5067	2.02333	-2.62789	0.779955	*	NA	NA	NA	NA	gi|645243704|ref|XP_008228097.1|//PREDICTED: uncharacterized abhydrolase domain-containing protein DDB_G0269086 [Prunus mume]
Pa4	2116472	Pm013151_Pm013152_intergenic	13.1461	Pm013151	1959	12.5067	2.02333	-2.62789	0.779955	*	NA	NA	NA	NA	gi|645243704|ref|XP_008228097.1|//PREDICTED: uncharacterized abhydrolase domain-containing protein DDB_G0269086 [Prunus mume]
Pa4	2116625	Pm013151_Pm013152_intergenic	12.7507	Pm013151	1959	12.5067	2.02333	-2.62789	0.779955	*	NA	NA	NA	NA	gi|645243704|ref|XP_008228097.1|//PREDICTED: uncharacterized abhydrolase domain-containing protein DDB_G0269086 [Prunus mume]
Pa4	2116627	Pm013151_Pm013152_intergenic	12.1002	Pm013151	1959	12.5067	2.02333	-2.62789	0.779955	*	NA	NA	NA	NA	gi|645243704|ref|XP_008228097.1|//PREDICTED: uncharacterized abhydrolase domain-containing protein DDB_G0269086 [Prunus mume]
Pa4	2201074	Pm013166_Pm013167_intergenic	15.9753	Pm013167	444	41.99	18.5433	-1.17915	0.767915	*	NA	NA	NA	NA	gi|645243742|ref|XP_008228115.1|//PREDICTED: uncharacterized protein LOC103327560 [Prunus mume]
Pa4	2202316	Pm013166_Pm013167_intergenic	13.5148	Pm013167	444	41.99	18.5433	-1.17915	0.767915	*	NA	NA	NA	NA	gi|645243742|ref|XP_008228115.1|//PREDICTED: uncharacterized protein LOC103327560 [Prunus mume]
Pa4	2202429	Pm013166_Pm013167_intergenic	13.5576	Pm013167	444	41.99	18.5433	-1.17915	0.767915	*	NA	NA	NA	NA	gi|645243742|ref|XP_008228115.1|//PREDICTED: uncharacterized protein LOC103327560 [Prunus mume]
Pa4	2202674	Pm013166_Pm013167_intergenic	11.4716	Pm013167	444	41.99	18.5433	-1.17915	0.767915	*	NA	NA	NA	NA	gi|645243742|ref|XP_008228115.1|//PREDICTED: uncharacterized protein LOC103327560 [Prunus mume]
Pa4	2203898	Pm013167_CDS	17.4896	Pm013167	444	41.99	18.5433	-1.17915	0.767915	*	NA	NA	NA	NA	gi|645243742|ref|XP_008228115.1|//PREDICTED: uncharacterized protein LOC103327560 [Prunus mume]
Pa4	2219656	Pm013170_Pm013171_intergenic	11.0723	Pm013171	2214	21.8333	4.14333	-2.39767	0.820229	Down	NA	NA	NA	K13199//plasminogen activator inhibitor 1 RNA-binding protein;K11267//sister chromatid cohesion protein PDS5;K18443//golgi-specific brefeldin A-resistance guanine nucleotide exchange factor 1	gi|645244232|ref|XP_008228336.1|//PREDICTED: subtilisin-like protease [Prunus mume]
Pa4	2223398	Pm013170_Pm013171_intergenic	11.8485	Pm013171	2214	21.8333	4.14333	-2.39767	0.820229	Down	NA	NA	NA	K13199//plasminogen activator inhibitor 1 RNA-binding protein;K11267//sister chromatid cohesion protein PDS5;K18443//golgi-specific brefeldin A-resistance guanine nucleotide exchange factor 1	gi|645244232|ref|XP_008228336.1|//PREDICTED: subtilisin-like protease [Prunus mume]
Pa4	2230311	Pm013171_CDS	11.1928	Pm013171	2214	21.8333	4.14333	-2.39767	0.820229	Down	NA	NA	NA	K13199//plasminogen activator inhibitor 1 RNA-binding protein;K11267//sister chromatid cohesion protein PDS5;K18443//golgi-specific brefeldin A-resistance guanine nucleotide exchange factor 1	gi|645244232|ref|XP_008228336.1|//PREDICTED: subtilisin-like protease [Prunus mume]
Pa4	2235489	Pm013171_Pm013172_intergenic	11.6368	Pm013171	2214	21.8333	4.14333	-2.39767	0.820229	Down	NA	NA	NA	K13199//plasminogen activator inhibitor 1 RNA-binding protein;K11267//sister chromatid cohesion protein PDS5;K18443//golgi-specific brefeldin A-resistance guanine nucleotide exchange factor 1	gi|645244232|ref|XP_008228336.1|//PREDICTED: subtilisin-like protease [Prunus mume]
Pa4	2235721	Pm013171_Pm013172_intergenic	13.6309	Pm013171	2214	21.8333	4.14333	-2.39767	0.820229	Down	NA	NA	NA	K13199//plasminogen activator inhibitor 1 RNA-binding protein;K11267//sister chromatid cohesion protein PDS5;K18443//golgi-specific brefeldin A-resistance guanine nucleotide exchange factor 1	gi|645244232|ref|XP_008228336.1|//PREDICTED: subtilisin-like protease [Prunus mume]
Pa4	2235731	Pm013171_Pm013172_intergenic	14.055	Pm013171	2214	21.8333	4.14333	-2.39767	0.820229	Down	NA	NA	NA	K13199//plasminogen activator inhibitor 1 RNA-binding protein;K11267//sister chromatid cohesion protein PDS5;K18443//golgi-specific brefeldin A-resistance guanine nucleotide exchange factor 1	gi|645244232|ref|XP_008228336.1|//PREDICTED: subtilisin-like protease [Prunus mume]
Pa4	2235738	Pm013171_Pm013172_intergenic	14.2281	Pm013171	2214	21.8333	4.14333	-2.39767	0.820229	Down	NA	NA	NA	K13199//plasminogen activator inhibitor 1 RNA-binding protein;K11267//sister chromatid cohesion protein PDS5;K18443//golgi-specific brefeldin A-resistance guanine nucleotide exchange factor 1	gi|645244232|ref|XP_008228336.1|//PREDICTED: subtilisin-like protease [Prunus mume]
Pa4	2235784	Pm013171_Pm013172_intergenic	12.5657	Pm013171	2214	21.8333	4.14333	-2.39767	0.820229	Down	NA	NA	NA	K13199//plasminogen activator inhibitor 1 RNA-binding protein;K11267//sister chromatid cohesion protein PDS5;K18443//golgi-specific brefeldin A-resistance guanine nucleotide exchange factor 1	gi|645244232|ref|XP_008228336.1|//PREDICTED: subtilisin-like protease [Prunus mume]
Pa4	2235852	Pm013171_Pm013172_intergenic	19.2417	Pm013171	2214	21.8333	4.14333	-2.39767	0.820229	Down	NA	NA	NA	K13199//plasminogen activator inhibitor 1 RNA-binding protein;K11267//sister chromatid cohesion protein PDS5;K18443//golgi-specific brefeldin A-resistance guanine nucleotide exchange factor 1	gi|645244232|ref|XP_008228336.1|//PREDICTED: subtilisin-like protease [Prunus mume]
Pa4	2235861	Pm013171_Pm013172_intergenic	18.5087	Pm013171	2214	21.8333	4.14333	-2.39767	0.820229	Down	NA	NA	NA	K13199//plasminogen activator inhibitor 1 RNA-binding protein;K11267//sister chromatid cohesion protein PDS5;K18443//golgi-specific brefeldin A-resistance guanine nucleotide exchange factor 1	gi|645244232|ref|XP_008228336.1|//PREDICTED: subtilisin-like protease [Prunus mume]
Pa4	2236084	Pm013171_Pm013172_intergenic	16.3288	Pm013171	2214	21.8333	4.14333	-2.39767	0.820229	Down	NA	NA	NA	K13199//plasminogen activator inhibitor 1 RNA-binding protein;K11267//sister chromatid cohesion protein PDS5;K18443//golgi-specific brefeldin A-resistance guanine nucleotide exchange factor 1	gi|645244232|ref|XP_008228336.1|//PREDICTED: subtilisin-like protease [Prunus mume]
Pa4	2236092	Pm013171_Pm013172_intergenic	15.1651	Pm013171	2214	21.8333	4.14333	-2.39767	0.820229	Down	NA	NA	NA	K13199//plasminogen activator inhibitor 1 RNA-binding protein;K11267//sister chromatid cohesion protein PDS5;K18443//golgi-specific brefeldin A-resistance guanine nucleotide exchange factor 1	gi|645244232|ref|XP_008228336.1|//PREDICTED: subtilisin-like protease [Prunus mume]
Pa4	2236728	Pm013171_Pm013172_intergenic	17.4712	Pm013171	2214	21.8333	4.14333	-2.39767	0.820229	Down	NA	NA	NA	K13199//plasminogen activator inhibitor 1 RNA-binding protein;K11267//sister chromatid cohesion protein PDS5;K18443//golgi-specific brefeldin A-resistance guanine nucleotide exchange factor 1	gi|645244232|ref|XP_008228336.1|//PREDICTED: subtilisin-like protease [Prunus mume]
Pa4	2239406	Pm013171_Pm013172_intergenic	13.2424	Pm013171	2214	21.8333	4.14333	-2.39767	0.820229	Down	NA	NA	NA	K13199//plasminogen activator inhibitor 1 RNA-binding protein;K11267//sister chromatid cohesion protein PDS5;K18443//golgi-specific brefeldin A-resistance guanine nucleotide exchange factor 1	gi|645244232|ref|XP_008228336.1|//PREDICTED: subtilisin-like protease [Prunus mume]
Pa4	2415461	Pm013194_Pm013195_intergenic	12.72	Pm013195	1107	200.53	121.923	-0.717844	0.700875	*	NA	NA	NA	K02998//small subunit ribosomal protein SAe	gi|645244253|ref|XP_008228346.1|//PREDICTED: 40S ribosomal protein Sa-2-like [Prunus mume];gi|595967151|ref|XP_007217253.1|//hypothetical protein PRUPE_ppa008193mg [Prunus persica]
Pa4	2666598	Pm013235_Pm013236_intergenic	11.7333	Pm013235	2486	20.9467	8.00333	-1.38805	0.747151	*	NA	NA	NA	K01074//palmitoyl-protein thioesterase [EC:3.1.2.22]	gi|645243869|ref|XP_008228173.1|//PREDICTED: inter-alpha-trypsin inhibitor heavy chain H3 [Prunus mume]
Pa4	2666607	Pm013235_Pm013236_intergenic	11.7266	Pm013235	2486	20.9467	8.00333	-1.38805	0.747151	*	NA	NA	NA	K01074//palmitoyl-protein thioesterase [EC:3.1.2.22]	gi|645243869|ref|XP_008228173.1|//PREDICTED: inter-alpha-trypsin inhibitor heavy chain H3 [Prunus mume]
Pa4	2667034	Pm013235_Pm013236_intergenic	11.6156	Pm013235	2486	20.9467	8.00333	-1.38805	0.747151	*	NA	NA	NA	K01074//palmitoyl-protein thioesterase [EC:3.1.2.22]	gi|645243869|ref|XP_008228173.1|//PREDICTED: inter-alpha-trypsin inhibitor heavy chain H3 [Prunus mume]
Pa4	2667718	Pm013235_Pm013236_intergenic	11.7355	Pm013235	2486	20.9467	8.00333	-1.38805	0.747151	*	NA	NA	NA	K01074//palmitoyl-protein thioesterase [EC:3.1.2.22]	gi|645243869|ref|XP_008228173.1|//PREDICTED: inter-alpha-trypsin inhibitor heavy chain H3 [Prunus mume]
Pa4	2689916	Pm013239_Pm013240_intergenic	11.4488	Pm013240	2319	243.51	129.3	-0.913259	0.754825	*	NA	NA	NA	K11262//acetyl-CoA carboxylase / biotin carboxylase 1 [EC:6.4.1.2 6.3.4.14];K13199//plasminogen activator inhibitor 1 RNA-binding protein;K11267//sister chromatid cohesion protein PDS5;K18443//golgi-specific brefeldin A-resistance guanine nucleotide exchange factor 1	gi|645243879|ref|XP_008228179.1|//PREDICTED: subtilisin-like protease [Prunus mume]
Pa4	2690178	Pm013239_Pm013240_intergenic	11.4317	Pm013240	2319	243.51	129.3	-0.913259	0.754825	*	NA	NA	NA	K11262//acetyl-CoA carboxylase / biotin carboxylase 1 [EC:6.4.1.2 6.3.4.14];K13199//plasminogen activator inhibitor 1 RNA-binding protein;K11267//sister chromatid cohesion protein PDS5;K18443//golgi-specific brefeldin A-resistance guanine nucleotide exchange factor 1	gi|645243879|ref|XP_008228179.1|//PREDICTED: subtilisin-like protease [Prunus mume]
Pa4	2690485	Pm013239_Pm013240_intergenic	11.508	Pm013240	2319	243.51	129.3	-0.913259	0.754825	*	NA	NA	NA	K11262//acetyl-CoA carboxylase / biotin carboxylase 1 [EC:6.4.1.2 6.3.4.14];K13199//plasminogen activator inhibitor 1 RNA-binding protein;K11267//sister chromatid cohesion protein PDS5;K18443//golgi-specific brefeldin A-resistance guanine nucleotide exchange factor 1	gi|645243879|ref|XP_008228179.1|//PREDICTED: subtilisin-like protease [Prunus mume]
Pa4	2690573	Pm013239_Pm013240_intergenic	11.0708	Pm013240	2319	243.51	129.3	-0.913259	0.754825	*	NA	NA	NA	K11262//acetyl-CoA carboxylase / biotin carboxylase 1 [EC:6.4.1.2 6.3.4.14];K13199//plasminogen activator inhibitor 1 RNA-binding protein;K11267//sister chromatid cohesion protein PDS5;K18443//golgi-specific brefeldin A-resistance guanine nucleotide exchange factor 1	gi|645243879|ref|XP_008228179.1|//PREDICTED: subtilisin-like protease [Prunus mume]
Pa4	2692322	Pm013240_CDS	11.4648	Pm013240	2319	243.51	129.3	-0.913259	0.754825	*	NA	NA	NA	K11262//acetyl-CoA carboxylase / biotin carboxylase 1 [EC:6.4.1.2 6.3.4.14];K13199//plasminogen activator inhibitor 1 RNA-binding protein;K11267//sister chromatid cohesion protein PDS5;K18443//golgi-specific brefeldin A-resistance guanine nucleotide exchange factor 1	gi|645243879|ref|XP_008228179.1|//PREDICTED: subtilisin-like protease [Prunus mume]
Pa4	2695642	Pm013240_Pm013241_intergenic	11.7322	Pm013240	2319	243.51	129.3	-0.913259	0.754825	*	NA	NA	NA	K11262//acetyl-CoA carboxylase / biotin carboxylase 1 [EC:6.4.1.2 6.3.4.14];K13199//plasminogen activator inhibitor 1 RNA-binding protein;K11267//sister chromatid cohesion protein PDS5;K18443//golgi-specific brefeldin A-resistance guanine nucleotide exchange factor 1	gi|645243879|ref|XP_008228179.1|//PREDICTED: subtilisin-like protease [Prunus mume]
Pa4	2696146	Pm013240_Pm013241_intergenic	16.976	Pm013240	2319	243.51	129.3	-0.913259	0.754825	*	NA	NA	NA	K11262//acetyl-CoA carboxylase / biotin carboxylase 1 [EC:6.4.1.2 6.3.4.14];K13199//plasminogen activator inhibitor 1 RNA-binding protein;K11267//sister chromatid cohesion protein PDS5;K18443//golgi-specific brefeldin A-resistance guanine nucleotide exchange factor 1	gi|645243879|ref|XP_008228179.1|//PREDICTED: subtilisin-like protease [Prunus mume]
Pa4	2696180	Pm013240_Pm013241_intergenic	15.4754	Pm013240	2319	243.51	129.3	-0.913259	0.754825	*	NA	NA	NA	K11262//acetyl-CoA carboxylase / biotin carboxylase 1 [EC:6.4.1.2 6.3.4.14];K13199//plasminogen activator inhibitor 1 RNA-binding protein;K11267//sister chromatid cohesion protein PDS5;K18443//golgi-specific brefeldin A-resistance guanine nucleotide exchange factor 1	gi|645243879|ref|XP_008228179.1|//PREDICTED: subtilisin-like protease [Prunus mume]
Pa4	2696597	Pm013240_Pm013241_intergenic	11.9019	Pm013240	2319	243.51	129.3	-0.913259	0.754825	*	NA	NA	NA	K11262//acetyl-CoA carboxylase / biotin carboxylase 1 [EC:6.4.1.2 6.3.4.14];K13199//plasminogen activator inhibitor 1 RNA-binding protein;K11267//sister chromatid cohesion protein PDS5;K18443//golgi-specific brefeldin A-resistance guanine nucleotide exchange factor 1	gi|645243879|ref|XP_008228179.1|//PREDICTED: subtilisin-like protease [Prunus mume]
Pa4	2697745	Pm013241_Pm013242_intergenic	11.0146	Pm013241	369	9.80333	36.8933	1.91202	0.828758	Up	NA	NA	NA	K15718//linoleate 9S-lipoxygenase [EC:1.13.11.58]	gi|645243881|ref|XP_008228180.1|//PREDICTED: uncharacterized protein LOC103327617 [Prunus mume]
Pa4	2698364	Pm013241_Pm013242_intergenic	11.3134	Pm013241	369	9.80333	36.8933	1.91202	0.828758	Up	NA	NA	NA	K15718//linoleate 9S-lipoxygenase [EC:1.13.11.58]	gi|645243881|ref|XP_008228180.1|//PREDICTED: uncharacterized protein LOC103327617 [Prunus mume]
Pa4	2700189	Pm013241_Pm013242_intergenic	11.2475	Pm013241	369	9.80333	36.8933	1.91202	0.828758	Up	NA	NA	NA	K15718//linoleate 9S-lipoxygenase [EC:1.13.11.58]	gi|645243881|ref|XP_008228180.1|//PREDICTED: uncharacterized protein LOC103327617 [Prunus mume]
Pa4	2701061	Pm013241_Pm013242_intergenic	15.8764	Pm013241	369	9.80333	36.8933	1.91202	0.828758	Up	NA	NA	NA	K15718//linoleate 9S-lipoxygenase [EC:1.13.11.58]	gi|645243881|ref|XP_008228180.1|//PREDICTED: uncharacterized protein LOC103327617 [Prunus mume]
Pa4	2703671	Pm013241_Pm013242_intergenic	12.0989	Pm013241	369	9.80333	36.8933	1.91202	0.828758	Up	NA	NA	NA	K15718//linoleate 9S-lipoxygenase [EC:1.13.11.58]	gi|645243881|ref|XP_008228180.1|//PREDICTED: uncharacterized protein LOC103327617 [Prunus mume]
Pa4	2703985	Pm013241_Pm013242_intergenic	11.0365	Pm013241	369	9.80333	36.8933	1.91202	0.828758	Up	NA	NA	NA	K15718//linoleate 9S-lipoxygenase [EC:1.13.11.58]	gi|645243881|ref|XP_008228180.1|//PREDICTED: uncharacterized protein LOC103327617 [Prunus mume]
Pa4	2715349	Pm013242_Pm013243_intergenic	11.2432	Pm013242	2739	62.2067	30.4433	-1.03094	0.758583	*	NA	NA	NA	K00454//lipoxygenase [EC:1.13.11.12]	gi|645243883|ref|XP_008228181.1|//PREDICTED: linoleate 13S-lipoxygenase 3-1, chloroplastic-like [Prunus mume]
Pa4	2807713	Pm013253_Pm013254_intergenic	11.1326	Pm013253	1152	23.73	48.7833	1.03968	0.750235	*	NA	GO:0003676//nucleic acid binding	GO:0006351//transcription, DNA-templated	K03133//transcription initiation factor TFIID subunit 9B	gi|645243892|ref|XP_008228185.1|//PREDICTED: LOW QUALITY PROTEIN: transcription initiation factor TFIID subunit 9 [Prunus mume]
Pa4	2911956	Pm013274_Pm013275_intergenic	11.3267	Pm013275	570	15.4267	30.9533	1.00467	0.717439	*	NA	NA	NA	NA	gi|645243924|ref|XP_008228201.1|//PREDICTED: leucine-rich repeat extensin-like protein 3 [Prunus mume]
Pa4	3168171	Pm013308_Pm013309_intergenic	11.2565	Pm013309	1165	7.69	1.53333	-2.32631	0.707484	*	NA	NA	NA	K09422//myb proto-oncogene protein, plant	gi|595961373|ref|XP_007216941.1|//hypothetical protein PRUPE_ppa016498mg [Prunus persica];gi|645244031|ref|XP_008228251.1|//PREDICTED: telomere repeat-binding factor 4-like [Prunus mume]
Pa4	3395876	Pm013348_Pm013349_intergenic	11.1167	Pm013349	2412	53.94	8.74	-2.62565	0.874158	Down	NA	GO:0016832//aldehyde-lyase activity;GO:0050662//coenzyme binding;GO:0016491//oxidoreductase activity	GO:0044281//small molecule metabolic process	K15403//fatty acid omega-hydroxy dehydrogenase [EC:1.1.-.-]	gi|645244351|ref|XP_008228391.1|//PREDICTED: protein ROOT HAIR DEFECTIVE 3 homolog 1-like [Prunus mume];gi|645244124|ref|XP_008228294.1|//PREDICTED: protein HOTHEAD [Prunus mume]
Pa4	3403657	Pm013349_intron	11.4354	Pm013349	2412	53.94	8.74	-2.62565	0.874158	Down	NA	GO:0016832//aldehyde-lyase activity;GO:0050662//coenzyme binding;GO:0016491//oxidoreductase activity	GO:0044281//small molecule metabolic process	K15403//fatty acid omega-hydroxy dehydrogenase [EC:1.1.-.-]	gi|645244351|ref|XP_008228391.1|//PREDICTED: protein ROOT HAIR DEFECTIVE 3 homolog 1-like [Prunus mume];gi|645244124|ref|XP_008228294.1|//PREDICTED: protein HOTHEAD [Prunus mume]
Pa4	3418377	Pm013349_intron	11.2476	Pm013349	2412	53.94	8.74	-2.62565	0.874158	Down	NA	GO:0016832//aldehyde-lyase activity;GO:0050662//coenzyme binding;GO:0016491//oxidoreductase activity	GO:0044281//small molecule metabolic process	K15403//fatty acid omega-hydroxy dehydrogenase [EC:1.1.-.-]	gi|645244351|ref|XP_008228391.1|//PREDICTED: protein ROOT HAIR DEFECTIVE 3 homolog 1-like [Prunus mume];gi|645244124|ref|XP_008228294.1|//PREDICTED: protein HOTHEAD [Prunus mume]
Pa4	3479088	Pm013354_intron	11.1461	Pm013354	1347	16.2033	6.73	-1.26761	0.708665	*	NA	NA	NA	NA	gi|645244142|ref|XP_008228299.1|//PREDICTED: uncharacterized protein LOC103327711 [Prunus mume]
Pa4	3483825	Pm013355_intron	13.6406	Pm013355	2508	171.05	63.8833	-1.42091	0.832928	Down	NA	GO:0030246//carbohydrate binding;GO:0015925//galactosidase activity;GO:0043167//ion binding	GO:0044238//primary metabolic process	K12309//beta-galactosidase [EC:3.2.1.23]	gi|645244144|ref|XP_008228300.1|//PREDICTED: beta-galactosidase 1 [Prunus mume]
Pa4	3497558	Pm013355_Pm013356_intergenic	12.029	Pm013355	2508	171.05	63.8833	-1.42091	0.832928	Down	NA	GO:0030246//carbohydrate binding;GO:0015925//galactosidase activity;GO:0043167//ion binding	GO:0044238//primary metabolic process	K12309//beta-galactosidase [EC:3.2.1.23]	gi|645244144|ref|XP_008228300.1|//PREDICTED: beta-galactosidase 1 [Prunus mume]
Pa4	3499838	Pm013355_Pm013356_intergenic	12.2363	Pm013355	2508	171.05	63.8833	-1.42091	0.832928	Down	NA	GO:0030246//carbohydrate binding;GO:0015925//galactosidase activity;GO:0043167//ion binding	GO:0044238//primary metabolic process	K12309//beta-galactosidase [EC:3.2.1.23]	gi|645244144|ref|XP_008228300.1|//PREDICTED: beta-galactosidase 1 [Prunus mume]
Pa4	3500195	Pm013355_Pm013356_intergenic	12.0476	Pm013355	2508	171.05	63.8833	-1.42091	0.832928	Down	NA	GO:0030246//carbohydrate binding;GO:0015925//galactosidase activity;GO:0043167//ion binding	GO:0044238//primary metabolic process	K12309//beta-galactosidase [EC:3.2.1.23]	gi|645244144|ref|XP_008228300.1|//PREDICTED: beta-galactosidase 1 [Prunus mume]
Pa4	3500200	Pm013355_Pm013356_intergenic	12.6595	Pm013355	2508	171.05	63.8833	-1.42091	0.832928	Down	NA	GO:0030246//carbohydrate binding;GO:0015925//galactosidase activity;GO:0043167//ion binding	GO:0044238//primary metabolic process	K12309//beta-galactosidase [EC:3.2.1.23]	gi|645244144|ref|XP_008228300.1|//PREDICTED: beta-galactosidase 1 [Prunus mume]
Pa4	3500713	Pm013355_Pm013356_intergenic	13.8938	Pm013355	2508	171.05	63.8833	-1.42091	0.832928	Down	NA	GO:0030246//carbohydrate binding;GO:0015925//galactosidase activity;GO:0043167//ion binding	GO:0044238//primary metabolic process	K12309//beta-galactosidase [EC:3.2.1.23]	gi|645244144|ref|XP_008228300.1|//PREDICTED: beta-galactosidase 1 [Prunus mume]
Pa4	3502030	Pm013355_Pm013356_intergenic	11.8238	Pm013355	2508	171.05	63.8833	-1.42091	0.832928	Down	NA	GO:0030246//carbohydrate binding;GO:0015925//galactosidase activity;GO:0043167//ion binding	GO:0044238//primary metabolic process	K12309//beta-galactosidase [EC:3.2.1.23]	gi|645244144|ref|XP_008228300.1|//PREDICTED: beta-galactosidase 1 [Prunus mume]
Pa4	3506961	Pm013356_intron	13.6542	Pm013356	756	22.4467	4.01667	-2.48243	0.824798	Down	NA	NA	NA	K11145//ribonuclease III family protein [EC:3.1.26.-]	gi|645244149|ref|XP_008228302.1|//PREDICTED: uncharacterized protein LOC103327714 [Prunus mume]
Pa4	3508393	Pm013356_intron	12.5187	Pm013356	756	22.4467	4.01667	-2.48243	0.824798	Down	NA	NA	NA	K11145//ribonuclease III family protein [EC:3.1.26.-]	gi|645244149|ref|XP_008228302.1|//PREDICTED: uncharacterized protein LOC103327714 [Prunus mume]
Pa4	3510914	Pm013356_intron	11.8739	Pm013356	756	22.4467	4.01667	-2.48243	0.824798	Down	NA	NA	NA	K11145//ribonuclease III family protein [EC:3.1.26.-]	gi|645244149|ref|XP_008228302.1|//PREDICTED: uncharacterized protein LOC103327714 [Prunus mume]
Pa4	3511717	Pm013356_intron	12.33	Pm013356	756	22.4467	4.01667	-2.48243	0.824798	Down	NA	NA	NA	K11145//ribonuclease III family protein [EC:3.1.26.-]	gi|645244149|ref|XP_008228302.1|//PREDICTED: uncharacterized protein LOC103327714 [Prunus mume]
Pa4	3512935	Pm013356_intron	12.7113	Pm013356	756	22.4467	4.01667	-2.48243	0.824798	Down	NA	NA	NA	K11145//ribonuclease III family protein [EC:3.1.26.-]	gi|645244149|ref|XP_008228302.1|//PREDICTED: uncharacterized protein LOC103327714 [Prunus mume]
Pa4	3512961	Pm013356_intron	12.041	Pm013356	756	22.4467	4.01667	-2.48243	0.824798	Down	NA	NA	NA	K11145//ribonuclease III family protein [EC:3.1.26.-]	gi|645244149|ref|XP_008228302.1|//PREDICTED: uncharacterized protein LOC103327714 [Prunus mume]
Pa4	3513729	Pm013356_intron	11.4191	Pm013356	756	22.4467	4.01667	-2.48243	0.824798	Down	NA	NA	NA	K11145//ribonuclease III family protein [EC:3.1.26.-]	gi|645244149|ref|XP_008228302.1|//PREDICTED: uncharacterized protein LOC103327714 [Prunus mume]
Pa4	3523274	Pm013357_Pm013358_intergenic	11.9652	Pm013358	528	36.7367	84.5767	1.20304	0.79699	*	NA	NA	NA	K07870//Ras homolog gene family, member T1;K08472//mlo protein;K00600//glycine hydroxymethyltransferase [EC:2.1.2.1]	gi|645244160|ref|XP_008228306.1|//PREDICTED: uncharacterized protein LOC103327716 [Prunus mume]
Pa4	3523490	Pm013357_Pm013358_intergenic	11.1029	Pm013358	528	36.7367	84.5767	1.20304	0.79699	*	NA	NA	NA	K07870//Ras homolog gene family, member T1;K08472//mlo protein;K00600//glycine hydroxymethyltransferase [EC:2.1.2.1]	gi|645244160|ref|XP_008228306.1|//PREDICTED: uncharacterized protein LOC103327716 [Prunus mume]
Pa4	3527712	Pm013358_Pm013359_intergenic	11.3092	Pm013358	528	36.7367	84.5767	1.20304	0.79699	*	NA	NA	NA	K07870//Ras homolog gene family, member T1;K08472//mlo protein;K00600//glycine hydroxymethyltransferase [EC:2.1.2.1]	gi|645244160|ref|XP_008228306.1|//PREDICTED: uncharacterized protein LOC103327716 [Prunus mume]
Pa4	3529191	Pm013358_Pm013359_intergenic	11.5287	Pm013358	528	36.7367	84.5767	1.20304	0.79699	*	NA	NA	NA	K07870//Ras homolog gene family, member T1;K08472//mlo protein;K00600//glycine hydroxymethyltransferase [EC:2.1.2.1]	gi|645244160|ref|XP_008228306.1|//PREDICTED: uncharacterized protein LOC103327716 [Prunus mume]
Pa4	3529560	Pm013358_Pm013359_intergenic	11.6744	Pm013358	528	36.7367	84.5767	1.20304	0.79699	*	NA	NA	NA	K07870//Ras homolog gene family, member T1;K08472//mlo protein;K00600//glycine hydroxymethyltransferase [EC:2.1.2.1]	gi|645244160|ref|XP_008228306.1|//PREDICTED: uncharacterized protein LOC103327716 [Prunus mume]
Pa4	3529575	Pm013358_Pm013359_intergenic	18.2884	Pm013358	528	36.7367	84.5767	1.20304	0.79699	*	NA	NA	NA	K07870//Ras homolog gene family, member T1;K08472//mlo protein;K00600//glycine hydroxymethyltransferase [EC:2.1.2.1]	gi|645244160|ref|XP_008228306.1|//PREDICTED: uncharacterized protein LOC103327716 [Prunus mume]
Pa4	3530090	Pm013358_Pm013359_intergenic	11.5169	Pm013358	528	36.7367	84.5767	1.20304	0.79699	*	NA	NA	NA	K07870//Ras homolog gene family, member T1;K08472//mlo protein;K00600//glycine hydroxymethyltransferase [EC:2.1.2.1]	gi|645244160|ref|XP_008228306.1|//PREDICTED: uncharacterized protein LOC103327716 [Prunus mume]
Pa4	3552829	Pm013360_Pm013361_intergenic	11.2338	Pm013361	564	168.197	91.0833	-0.88489	0.741946	*	NA	NA	NA	K12638//3-epi-6-deoxocathasterone 23-monooxygenase [EC:1.14.13.112];K07374//tubulin alpha	gi|694391408|ref|XP_009371229.1|//PREDICTED: PRA1 family protein F3-like [Pyrus x bretschneideri]
Pa4	3554999	Pm013360_Pm013361_intergenic	13.4754	Pm013361	564	168.197	91.0833	-0.88489	0.741946	*	NA	NA	NA	K12638//3-epi-6-deoxocathasterone 23-monooxygenase [EC:1.14.13.112];K07374//tubulin alpha	gi|694391408|ref|XP_009371229.1|//PREDICTED: PRA1 family protein F3-like [Pyrus x bretschneideri]
Pa4	3564176	Pm013360_Pm013361_intergenic	12.4011	Pm013361	564	168.197	91.0833	-0.88489	0.741946	*	NA	NA	NA	K12638//3-epi-6-deoxocathasterone 23-monooxygenase [EC:1.14.13.112];K07374//tubulin alpha	gi|694391408|ref|XP_009371229.1|//PREDICTED: PRA1 family protein F3-like [Pyrus x bretschneideri]
Pa4	3570300	Pm013363_intron	11.4847	Pm013363	2668	16.5433	6.23	-1.40895	0.727604	*	NA	GO:0032559//adenyl ribonucleotide binding;GO:0004672//protein kinase activity	GO:0006464//cellular protein modification process	K04730//interleukin-1 receptor-associated kinase 1 [EC:2.7.11.1]	gi|645244182|ref|XP_008228316.1|//PREDICTED: inactive protein kinase SELMODRAFT_444075 isoform X1 [Prunus mume];gi|645244185|ref|XP_008228317.1|//PREDICTED: inactive protein kinase SELMODRAFT_444075 isoform X2 [Prunus mume]
Pa4	3575191	Pm013363_Pm013364_intergenic	11.3543	Pm013363	2668	16.5433	6.23	-1.40895	0.727604	*	NA	GO:0032559//adenyl ribonucleotide binding;GO:0004672//protein kinase activity	GO:0006464//cellular protein modification process	K04730//interleukin-1 receptor-associated kinase 1 [EC:2.7.11.1]	gi|645244182|ref|XP_008228316.1|//PREDICTED: inactive protein kinase SELMODRAFT_444075 isoform X1 [Prunus mume];gi|645244185|ref|XP_008228317.1|//PREDICTED: inactive protein kinase SELMODRAFT_444075 isoform X2 [Prunus mume]
Pa4	3580992	Pm013363_Pm013364_intergenic	11.9197	Pm013363	2668	16.5433	6.23	-1.40895	0.727604	*	NA	GO:0032559//adenyl ribonucleotide binding;GO:0004672//protein kinase activity	GO:0006464//cellular protein modification process	K04730//interleukin-1 receptor-associated kinase 1 [EC:2.7.11.1]	gi|645244182|ref|XP_008228316.1|//PREDICTED: inactive protein kinase SELMODRAFT_444075 isoform X1 [Prunus mume];gi|645244185|ref|XP_008228317.1|//PREDICTED: inactive protein kinase SELMODRAFT_444075 isoform X2 [Prunus mume]
Pa4	3881842	Pm013403_Pm013404_intergenic	12.8705	Pm013404	1494	18.7333	8.59	-1.12488	0.701707	*	NA	GO:0032559//adenyl ribonucleotide binding;GO:0016772//transferase activity, transferring phosphorus-containing groups	GO:0006007//glucose catabolic process;GO:0006796//phosphate-containing compound metabolic process	K00844//hexokinase [EC:2.7.1.1]	gi|645244408|ref|XP_008228416.1|//PREDICTED: hexokinase-1-like [Prunus mume]
Pa4	4109437	Pm013435_Pm013436_intergenic	12.4488	Pm013436	501	10.8667	2.32333	-2.22564	0.746196	*	NA	NA	NA	K03350//anaphase-promoting complex subunit 3	gi|645244452|ref|XP_008228436.1|//PREDICTED: uncharacterized protein LOC103327847 [Prunus mume]
Pa4	4112204	Pm013435_Pm013436_intergenic	11.06	Pm013436	501	10.8667	2.32333	-2.22564	0.746196	*	NA	NA	NA	K03350//anaphase-promoting complex subunit 3	gi|645244452|ref|XP_008228436.1|//PREDICTED: uncharacterized protein LOC103327847 [Prunus mume]
Pa4	4158547	Pm013443_intron	11.0723	Pm013443	624	6.27667	0.243333	-4.68899	0.751401	*	GO:0031224//intrinsic component of membrane	NA	NA	NA	gi|645244464|ref|XP_008228440.1|//PREDICTED: CASP-like protein POPTRDRAFT_751837 [Prunus mume]
Pa4	4160796	Pm013444_CDS	11.8411	Pm013444	3244	18.72	5.19	-1.85077	0.779802	*	NA	GO:0016787//hydrolase activity	NA	K03798//cell division protease FtsH [EC:3.4.24.-]	gi|595946312|ref|XP_007216135.1|//hypothetical protein PRUPE_ppa019079mg [Prunus persica];gi|645244466|ref|XP_008228442.1|//PREDICTED: uncharacterized protein LOC103327854 [Prunus mume]
Pa4	4162973	Pm013444_CDS	11.0165	Pm013444	3244	18.72	5.19	-1.85077	0.779802	*	NA	GO:0016787//hydrolase activity	NA	K03798//cell division protease FtsH [EC:3.4.24.-]	gi|595946312|ref|XP_007216135.1|//hypothetical protein PRUPE_ppa019079mg [Prunus persica];gi|645244466|ref|XP_008228442.1|//PREDICTED: uncharacterized protein LOC103327854 [Prunus mume]
Pa4	4165599	Pm013444_CDS	11.0058	Pm013444	3244	18.72	5.19	-1.85077	0.779802	*	NA	GO:0016787//hydrolase activity	NA	K03798//cell division protease FtsH [EC:3.4.24.-]	gi|595946312|ref|XP_007216135.1|//hypothetical protein PRUPE_ppa019079mg [Prunus persica];gi|645244466|ref|XP_008228442.1|//PREDICTED: uncharacterized protein LOC103327854 [Prunus mume]
Pa4	4167522	Pm013444_Pm013445_intergenic	11.5495	Pm013444	3244	18.72	5.19	-1.85077	0.779802	*	NA	GO:0016787//hydrolase activity	NA	K03798//cell division protease FtsH [EC:3.4.24.-]	gi|595946312|ref|XP_007216135.1|//hypothetical protein PRUPE_ppa019079mg [Prunus persica];gi|645244466|ref|XP_008228442.1|//PREDICTED: uncharacterized protein LOC103327854 [Prunus mume]
Pa4	4369278	Pm013473_Pm013474_intergenic	12.6039	Pm013473	747	135.85	68.9433	-0.978532	0.764541	*	GO:0031224//intrinsic component of membrane	NA	GO:0006810//transport	K09873//aquaporin TIP	gi|645244540|ref|XP_008228469.1|//PREDICTED: aquaporin TIP2-1 [Prunus mume]	Pm013474	600	5.85667	0.256667	-4.51211	0.735901	*	NA	NA	NA	NA	gi|645244542|ref|XP_008228470.1|//PREDICTED: uncharacterized protein LOC103327880 [Prunus mume]
Pa4	4369986	Pm013474_intron	12.2907	Pm013474	600	5.85667	0.256667	-4.51211	0.735901	*	NA	NA	NA	NA	gi|645244542|ref|XP_008228470.1|//PREDICTED: uncharacterized protein LOC103327880 [Prunus mume]
Pa4	4421798	Pm013485_Pm013486_intergenic	11.1029	Pm013486	1453	2.43333	11.3433	2.22084	0.750757	*	NA	NA	NA	K05765//cofilin	gi|645244570|ref|XP_008228482.1|//PREDICTED: transcription factor bHLH68-like isoform X3 [Prunus mume];gi|645244568|ref|XP_008228481.1|//PREDICTED: transcription factor bHLH68-like isoform X2 [Prunus mume]
Pa4	4425314	Pm013485_Pm013486_intergenic	11.6808	Pm013486	1453	2.43333	11.3433	2.22084	0.750757	*	NA	NA	NA	K05765//cofilin	gi|645244570|ref|XP_008228482.1|//PREDICTED: transcription factor bHLH68-like isoform X3 [Prunus mume];gi|645244568|ref|XP_008228481.1|//PREDICTED: transcription factor bHLH68-like isoform X2 [Prunus mume]
Pa4	4435372	Pm013485_Pm013486_intergenic	12.7955	Pm013486	1453	2.43333	11.3433	2.22084	0.750757	*	NA	NA	NA	K05765//cofilin	gi|645244570|ref|XP_008228482.1|//PREDICTED: transcription factor bHLH68-like isoform X3 [Prunus mume];gi|645244568|ref|XP_008228481.1|//PREDICTED: transcription factor bHLH68-like isoform X2 [Prunus mume]
Pa4	4436265	Pm013485_Pm013486_intergenic	11.4373	Pm013486	1453	2.43333	11.3433	2.22084	0.750757	*	NA	NA	NA	K05765//cofilin	gi|645244570|ref|XP_008228482.1|//PREDICTED: transcription factor bHLH68-like isoform X3 [Prunus mume];gi|645244568|ref|XP_008228481.1|//PREDICTED: transcription factor bHLH68-like isoform X2 [Prunus mume]
Pa4	4440661	Pm013486_Pm013487_intergenic	11.5968	Pm013486	1453	2.43333	11.3433	2.22084	0.750757	*	NA	NA	NA	K05765//cofilin	gi|645244570|ref|XP_008228482.1|//PREDICTED: transcription factor bHLH68-like isoform X3 [Prunus mume];gi|645244568|ref|XP_008228481.1|//PREDICTED: transcription factor bHLH68-like isoform X2 [Prunus mume]
Pa4	4444807	Pm013486_Pm013487_intergenic	12.1283	Pm013486	1453	2.43333	11.3433	2.22084	0.750757	*	NA	NA	NA	K05765//cofilin	gi|645244570|ref|XP_008228482.1|//PREDICTED: transcription factor bHLH68-like isoform X3 [Prunus mume];gi|645244568|ref|XP_008228481.1|//PREDICTED: transcription factor bHLH68-like isoform X2 [Prunus mume]
Pa4	4491687	Pm013493_Pm013494_intergenic	11.6372	Pm013494	2299	24.7333	12.16	-1.02431	0.705008	*	NA	NA	NA	K18660//malonyl-CoA/methylmalonyl-CoA synthetase [EC:6.2.1.-]	gi|645244579|ref|XP_008228486.1|//PREDICTED: malonate--CoA ligase [Prunus mume]
Pa4	4492009	Pm013493_Pm013494_intergenic	11.3835	Pm013494	2299	24.7333	12.16	-1.02431	0.705008	*	NA	NA	NA	K18660//malonyl-CoA/methylmalonyl-CoA synthetase [EC:6.2.1.-]	gi|645244579|ref|XP_008228486.1|//PREDICTED: malonate--CoA ligase [Prunus mume]
Pa4	4492687	Pm013494_intron	11.1695	Pm013494	2299	24.7333	12.16	-1.02431	0.705008	*	NA	NA	NA	K18660//malonyl-CoA/methylmalonyl-CoA synthetase [EC:6.2.1.-]	gi|645244579|ref|XP_008228486.1|//PREDICTED: malonate--CoA ligase [Prunus mume]
Pa4	4493216	Pm013494_intron	14.5829	Pm013494	2299	24.7333	12.16	-1.02431	0.705008	*	NA	NA	NA	K18660//malonyl-CoA/methylmalonyl-CoA synthetase [EC:6.2.1.-]	gi|645244579|ref|XP_008228486.1|//PREDICTED: malonate--CoA ligase [Prunus mume]
Pa4	4818491	Pm013547_Pm013549_intergenic	11.299	Pm013547	462	116.613	36.9833	-1.65679	0.849355	Down	NA	NA	NA	K02961//small subunit ribosomal protein S17	gi|645244739|ref|XP_008228559.1|//PREDICTED: 30S ribosomal protein S17, chloroplastic [Prunus mume]
Pa4	5397311	Pm013611_Pm013612_intergenic	12.4457	Pm013611	2918	24.6167	7.88333	-1.64276	0.78655	*	NA	NA	NA	K05681//ATP-binding cassette, subfamily G (WHITE), member 2	gi|595972637|ref|XP_007217658.1|//hypothetical protein PRUPE_ppa000226mg [Prunus persica]
Pa4	5575303	Pm013630_CDS	11.4191	Pm013630	1614	30.5667	10.87	-1.49161	0.785269	*	NA	NA	NA	K02295//cryptochrome	gi|645244928|ref|XP_008228641.1|//PREDICTED: (6-4)DNA photolyase [Prunus mume]
Pa4	7627859	Pm013890_Pm013891_intergenic	12.3723	Pm013890	885	39.6233	20.5867	-0.94464	0.715253	*	NA	NA	NA	NA	gi|645245432|ref|XP_008228876.1|//PREDICTED: unknown protein DS12 from 2D-PAGE of leaf, chloroplastic [Prunus mume]
Pa4	8447721	Pm014001_Pm014002_intergenic	11.2826	Pm014001	809	6.99	1.22	-2.51841	0.700599	*	NA	NA	NA	NA	gi|645245572|ref|XP_008228944.1|//PREDICTED: circumsporozoite protein-like [Prunus mume]
Pa4	11750116	Pm014330_intron	11.9299	Pm014330	929	30.4433	8.36333	-1.86398	0.815422	Down	NA	NA	NA	K00799//glutathione S-transferase [EC:2.5.1.18];K05021//chloride intracellular channel protein 1;K01873//valyl-tRNA synthetase [EC:6.1.1.9];K05022//chloride intracellular channel protein 2	gi|645246104|ref|XP_008229196.1|//PREDICTED: glutathione S-transferase DHAR3, chloroplastic [Prunus mume]
Pa4	11885024	Pm014344_Pm014345_intergenic	11.0586	Pm014345	810	40.1367	98.4367	1.29427	0.8111	Up	NA	NA	NA	K13448//calcium-binding protein CML	gi|645246136|ref|XP_008229213.1|//PREDICTED: probable calcium-binding protein CML23 [Prunus mume]
Pa4	11899812	Pm014344_Pm014345_intergenic	11.4536	Pm014345	810	40.1367	98.4367	1.29427	0.8111	Up	NA	NA	NA	K13448//calcium-binding protein CML	gi|645246136|ref|XP_008229213.1|//PREDICTED: probable calcium-binding protein CML23 [Prunus mume]
Pa4	11901057	Pm014345_CDS	11.0475	Pm014345	810	40.1367	98.4367	1.29427	0.8111	Up	NA	NA	NA	K13448//calcium-binding protein CML	gi|645246136|ref|XP_008229213.1|//PREDICTED: probable calcium-binding protein CML23 [Prunus mume]
Pa4	12745155	Pm014435_Pm014436_intergenic	12.172	Pm014435	750	221.937	132.323	-0.746081	0.711227	*	NA	NA	GO:0006950//response to stress	K14297//nuclear pore complex protein Nup98-Nup96	gi|645246258|ref|XP_008229270.1|//PREDICTED: thaumatin-like protein 1 [Prunus mume]
Pa4	12790554	Pm014442_Pm014443_intergenic	12.699	Pm014443	1424	15.3367	6.37	-1.26762	0.702887	*	NA	GO:0016491//oxidoreductase activity	NA	K18693//diacylglycerol diphosphate phosphatase / phosphatidate phosphatase [EC:3.1.3.81 3.1.3.4];K01080//phosphatidate phosphatase [EC:3.1.3.4]	gi|645246267|ref|XP_008229274.1|//PREDICTED: lipid phosphate phosphatase 2 isoform X1 [Prunus mume];gi|645246270|ref|XP_008229275.1|//PREDICTED: lipid phosphate phosphatase 2 isoform X2 [Prunus mume]
Pa4	12902945	Pm014456_Pm014457_intergenic	11.0122	Pm014456	207	18.09	7.71	-1.23039	0.71492	*	NA	NA	NA	NA	NA
Pa4	12992172	Pm014461_Pm014462_intergenic	11.5172	Pm014461	2820	434.283	259.397	-0.743477	0.713023	*	NA	NA	NA	K12261//2-hydroxyacyl-CoA lyase 1 [EC:4.1.-.-]	gi|645246287|ref|XP_008229283.1|//PREDICTED: 2-hydroxyacyl-CoA lyase [Prunus mume]
Pa4	12997602	Pm014461_Pm014462_intergenic	11.2323	Pm014461	2820	434.283	259.397	-0.743477	0.713023	*	NA	NA	NA	K12261//2-hydroxyacyl-CoA lyase 1 [EC:4.1.-.-]	gi|645246287|ref|XP_008229283.1|//PREDICTED: 2-hydroxyacyl-CoA lyase [Prunus mume]
Pa4	13010641	Pm014462_Pm014463_intergenic	11.5364	Pm014462	708	15.8733	6.47333	-1.29402	0.709461	*	NA	NA	NA	NA	gi|645246289|ref|XP_008229284.1|//PREDICTED: uncharacterized protein LOC103328655 [Prunus mume]
Pa5	22276528	Pm019124_intron	11.8378	Pm019124	873	44.8733	20.39	-1.138	0.765439	*	GO:0031967//organelle envelope	GO:0015078//hydrogen ion transmembrane transporter activity	GO:0022904//respiratory electron transport chain	K00419//ubiquinol-cytochrome c reductase subunit 9	gi|596286357|ref|XP_007225604.1|//hypothetical protein PRUPE_ppb011639mg [Prunus persica];gi|645256409|ref|XP_008233937.1|//PREDICTED: cytochrome b-c1 complex subunit 9-like [Prunus mume]
Pa5	22335658	Pm019133_Pm019134_intergenic	11.3719	Pm019133	948	18.9	51.6033	1.44908	0.807596	Up	NA	NA	NA	NA	gi|645256426|ref|XP_008233945.1|//PREDICTED: uncharacterized protein LOC103332953 [Prunus mume]
Pa5	22336079	Pm019133_Pm019134_intergenic	11.7616	Pm019133	948	18.9	51.6033	1.44908	0.807596	Up	NA	NA	NA	NA	gi|645256426|ref|XP_008233945.1|//PREDICTED: uncharacterized protein LOC103332953 [Prunus mume]
Pa5	22360077	Pm019140_Pm019141_intergenic	11.4042	Pm019141	910	100.227	48.5067	-1.04701	0.775886	*	NA	NA	NA	K11323//histone arginine demethylase JMJD6 [EC:1.14.11.-]	gi|645256444|ref|XP_008233953.1|//PREDICTED: glutamic acid-rich protein [Prunus mume]
Pa7	12933700	Pm024543_Pm024544_intergenic	11.6878	Pm024543	1267	287.743	159.277	-0.853248	0.739955	*	NA	NA	NA	K02936//large subunit ribosomal protein L7Ae	gi|595848260|ref|XP_007209491.1|//hypothetical protein PRUPE_ppa010223mg [Prunus persica]
Pa8	8722624	Pm026244_Pm026245_intergenic	11.3174	Pm026245	1212	19.2267	6.9	-1.47844	0.749757	*	NA	NA	NA	K11276//nucleophosmin 1	gi|645272247|ref|XP_008241303.1|//PREDICTED: histone deacetylase HDT1 isoform X1 [Prunus mume];gi|645272252|ref|XP_008241305.1|//PREDICTED: histone deacetylase HDT1 isoform X3 [Prunus mume];gi|645272254|ref|XP_008241307.1|//PREDICTED: histone deacetylase HDT1 isoform X4 [Prunus mume];gi|645272249|ref|XP_008241304.1|//PREDICTED: histone deacetylase HDT1 isoform X2 [Prunus mume]
Pa8	8826319	Pm026263_Pm026264_intergenic	11.2564	Pm026263	378	43.2333	5.47333	-2.98165	0.874158	Down	NA	NA	NA	K14488//SAUR family protein	gi|645272519|ref|XP_008241436.1|//PREDICTED: auxin-induced protein 15A-like [Prunus mume]
