# Supplementary material for: The genetic architecture of floral traits in the woody plant Prunus mume
Source: Nat Commun. 2018 Apr 27;9:1702. doi: 10.1038/s41467-018-04093-z (PMC5923208; doi:10.1038/s41467-018-04093-z)
Supplement: Supplementary file 10 — Supplementary Data 7 [file 41467_2018_4093_MOESM10_ESM.xlsx]

## Sheet: Supplementary Data 7
Supplementary Data 7. SNPs located within DEGs and associated with stigma color.
Chromosome	Position	Annotation	-log(P)	Gene	Gene length	Mean FPKM of MDL	Mean FPKM of WYY	log2FoldChange(WYY/MDL)	Probability	Up/Down-Regulation(WYY/MDL)	Cellular Component	Molecular	FunctBiological Procession	KEGG Orthology	Nr Description
Pa2	12537526	Pm005710_Pm005711_intergenic	21.7242	Pm005711	1140	95.5733	183.463	0.940812	0.759683	*	NA	NA	NA	K01183//chitinase [EC:3.2.1.14]	gi|645227816|ref|XP_008220697.1|//PREDICTED: chitotriosidase-1-like [Prunus mume]
Pa2	13101374	Pm005807_Pm005808_intergenic	20.5659	Pm005807	885	9.66667	0.16	-5.91687	0.835831	Down	NA	NA	NA	K01520//dUTP pyrophosphatase [EC:3.6.1.23]	gi|645228002|ref|XP_008220787.1|//PREDICTED: deoxyuridine 5'-triphosphate nucleotidohydrolase [Prunus mume]
Pa2	13469067	Pm005875_Pm005876_intergenic	22.9465	Pm005875	1845	27.1767	8.32333	-1.70714	0.799574	*	NA	NA	GO:0023052//signaling;GO:0006351//transcription, DNA-templated	K12116//flavin-binding kelch repeat F-box protein 1	gi|645228256|ref|XP_008220910.1|//PREDICTED: adagio protein 3 [Prunus mume]
Pa2	13469086	Pm005875_Pm005876_intergenic	21.5906	Pm005875	1845	27.1767	8.32333	-1.70714	0.799574	*	NA	NA	GO:0023052//signaling;GO:0006351//transcription, DNA-templated	K12116//flavin-binding kelch repeat F-box protein 1	gi|645228256|ref|XP_008220910.1|//PREDICTED: adagio protein 3 [Prunus mume]
Pa2	37875186	Pm009002_Pm009003_intergenic	21.2288	Pm009003	1056	31.2367	11.7233	-1.41386	0.77813	*	GO:0031224//intrinsic component of membrane	NA	NA	NA	gi|645234835|ref|XP_008223995.1|//PREDICTED: GDT1-like protein 2, chloroplastic [Prunus mume]
Pa2	37875201	Pm009002_Pm009003_intergenic	20.1686	Pm009003	1056	31.2367	11.7233	-1.41386	0.77813	*	GO:0031224//intrinsic component of membrane	NA	NA	NA	gi|645234835|ref|XP_008223995.1|//PREDICTED: GDT1-like protein 2, chloroplastic [Prunus mume]
Pa4	542287	Pm012930_Pm012931_intergenic	20.0654	Pm012931	1905	16.6267	6.82667	-1.28425	0.713479	*	NA	GO:0046914//transition metal ion binding	NA	NA	gi|645243128|ref|XP_008227837.1|//PREDICTED: uncharacterized protein LOC103327302 [Prunus mume]
Pa4	548939	Pm012931_Pm012932_intergenic	23.4541	Pm012931	1905	16.6267	6.82667	-1.28425	0.713479	*	NA	GO:0046914//transition metal ion binding	NA	NA	gi|645243128|ref|XP_008227837.1|//PREDICTED: uncharacterized protein LOC103327302 [Prunus mume]
Pa4	548991	Pm012931_Pm012932_intergenic	20.9336	Pm012931	1905	16.6267	6.82667	-1.28425	0.713479	*	NA	GO:0046914//transition metal ion binding	NA	NA	gi|645243128|ref|XP_008227837.1|//PREDICTED: uncharacterized protein LOC103327302 [Prunus mume]
Pa4	549001	Pm012931_Pm012932_intergenic	20.8806	Pm012931	1905	16.6267	6.82667	-1.28425	0.713479	*	NA	GO:0046914//transition metal ion binding	NA	NA	gi|645243128|ref|XP_008227837.1|//PREDICTED: uncharacterized protein LOC103327302 [Prunus mume]
Pa4	549077	Pm012931_Pm012932_intergenic	23.3442	Pm012931	1905	16.6267	6.82667	-1.28425	0.713479	*	NA	GO:0046914//transition metal ion binding	NA	NA	gi|645243128|ref|XP_008227837.1|//PREDICTED: uncharacterized protein LOC103327302 [Prunus mume]
Pa4	549167	Pm012931_Pm012932_intergenic	23.3442	Pm012931	1905	16.6267	6.82667	-1.28425	0.713479	*	NA	GO:0046914//transition metal ion binding	NA	NA	gi|645243128|ref|XP_008227837.1|//PREDICTED: uncharacterized protein LOC103327302 [Prunus mume]
Pa4	549194	Pm012931_Pm012932_intergenic	23.4151	Pm012931	1905	16.6267	6.82667	-1.28425	0.713479	*	NA	GO:0046914//transition metal ion binding	NA	NA	gi|645243128|ref|XP_008227837.1|//PREDICTED: uncharacterized protein LOC103327302 [Prunus mume]
Pa4	549266	Pm012931_Pm012932_intergenic	21.1312	Pm012931	1905	16.6267	6.82667	-1.28425	0.713479	*	NA	GO:0046914//transition metal ion binding	NA	NA	gi|645243128|ref|XP_008227837.1|//PREDICTED: uncharacterized protein LOC103327302 [Prunus mume]
Pa4	549306	Pm012931_Pm012932_intergenic	22.4097	Pm012931	1905	16.6267	6.82667	-1.28425	0.713479	*	NA	GO:0046914//transition metal ion binding	NA	NA	gi|645243128|ref|XP_008227837.1|//PREDICTED: uncharacterized protein LOC103327302 [Prunus mume]
Pa4	549322	Pm012931_Pm012932_intergenic	22.4501	Pm012931	1905	16.6267	6.82667	-1.28425	0.713479	*	NA	GO:0046914//transition metal ion binding	NA	NA	gi|645243128|ref|XP_008227837.1|//PREDICTED: uncharacterized protein LOC103327302 [Prunus mume]
Pa4	549331	Pm012931_Pm012932_intergenic	20.7438	Pm012931	1905	16.6267	6.82667	-1.28425	0.713479	*	NA	GO:0046914//transition metal ion binding	NA	NA	gi|645243128|ref|XP_008227837.1|//PREDICTED: uncharacterized protein LOC103327302 [Prunus mume]
Pa4	549506	Pm012931_Pm012932_intergenic	23.3119	Pm012931	1905	16.6267	6.82667	-1.28425	0.713479	*	NA	GO:0046914//transition metal ion binding	NA	NA	gi|645243128|ref|XP_008227837.1|//PREDICTED: uncharacterized protein LOC103327302 [Prunus mume]
Pa4	549598	Pm012931_Pm012932_intergenic	24.0937	Pm012931	1905	16.6267	6.82667	-1.28425	0.713479	*	NA	GO:0046914//transition metal ion binding	NA	NA	gi|645243128|ref|XP_008227837.1|//PREDICTED: uncharacterized protein LOC103327302 [Prunus mume]
Pa4	550184	Pm012931_Pm012932_intergenic	23.4958	Pm012931	1905	16.6267	6.82667	-1.28425	0.713479	*	NA	GO:0046914//transition metal ion binding	NA	NA	gi|645243128|ref|XP_008227837.1|//PREDICTED: uncharacterized protein LOC103327302 [Prunus mume]
Pa4	550405	Pm012931_Pm012932_intergenic	24.3431	Pm012931	1905	16.6267	6.82667	-1.28425	0.713479	*	NA	GO:0046914//transition metal ion binding	NA	NA	gi|645243128|ref|XP_008227837.1|//PREDICTED: uncharacterized protein LOC103327302 [Prunus mume]
Pa4	550453	Pm012931_Pm012932_intergenic	25.896	Pm012931	1905	16.6267	6.82667	-1.28425	0.713479	*	NA	GO:0046914//transition metal ion binding	NA	NA	gi|645243128|ref|XP_008227837.1|//PREDICTED: uncharacterized protein LOC103327302 [Prunus mume]
Pa4	550708	Pm012931_Pm012932_intergenic	22.5799	Pm012931	1905	16.6267	6.82667	-1.28425	0.713479	*	NA	GO:0046914//transition metal ion binding	NA	NA	gi|645243128|ref|XP_008227837.1|//PREDICTED: uncharacterized protein LOC103327302 [Prunus mume]
Pa4	550732	Pm012931_Pm012932_intergenic	25.0527	Pm012931	1905	16.6267	6.82667	-1.28425	0.713479	*	NA	GO:0046914//transition metal ion binding	NA	NA	gi|645243128|ref|XP_008227837.1|//PREDICTED: uncharacterized protein LOC103327302 [Prunus mume]
Pa4	550796	Pm012931_Pm012932_intergenic	24.5544	Pm012931	1905	16.6267	6.82667	-1.28425	0.713479	*	NA	GO:0046914//transition metal ion binding	NA	NA	gi|645243128|ref|XP_008227837.1|//PREDICTED: uncharacterized protein LOC103327302 [Prunus mume]
Pa4	550797	Pm012931_Pm012932_intergenic	24.5544	Pm012931	1905	16.6267	6.82667	-1.28425	0.713479	*	NA	GO:0046914//transition metal ion binding	NA	NA	gi|645243128|ref|XP_008227837.1|//PREDICTED: uncharacterized protein LOC103327302 [Prunus mume]
Pa4	550805	Pm012931_Pm012932_intergenic	22.0895	Pm012931	1905	16.6267	6.82667	-1.28425	0.713479	*	NA	GO:0046914//transition metal ion binding	NA	NA	gi|645243128|ref|XP_008227837.1|//PREDICTED: uncharacterized protein LOC103327302 [Prunus mume]
Pa4	550891	Pm012931_Pm012932_intergenic	21.0968	Pm012931	1905	16.6267	6.82667	-1.28425	0.713479	*	NA	GO:0046914//transition metal ion binding	NA	NA	gi|645243128|ref|XP_008227837.1|//PREDICTED: uncharacterized protein LOC103327302 [Prunus mume]
Pa4	550920	Pm012931_Pm012932_intergenic	21.5744	Pm012931	1905	16.6267	6.82667	-1.28425	0.713479	*	NA	GO:0046914//transition metal ion binding	NA	NA	gi|645243128|ref|XP_008227837.1|//PREDICTED: uncharacterized protein LOC103327302 [Prunus mume]
Pa4	551134	Pm012931_Pm012932_intergenic	21.0145	Pm012931	1905	16.6267	6.82667	-1.28425	0.713479	*	NA	GO:0046914//transition metal ion binding	NA	NA	gi|645243128|ref|XP_008227837.1|//PREDICTED: uncharacterized protein LOC103327302 [Prunus mume]
Pa4	551193	Pm012931_Pm012932_intergenic	20.1462	Pm012931	1905	16.6267	6.82667	-1.28425	0.713479	*	NA	GO:0046914//transition metal ion binding	NA	NA	gi|645243128|ref|XP_008227837.1|//PREDICTED: uncharacterized protein LOC103327302 [Prunus mume]
Pa4	551364	Pm012931_Pm012932_intergenic	21.4356	Pm012931	1905	16.6267	6.82667	-1.28425	0.713479	*	NA	GO:0046914//transition metal ion binding	NA	NA	gi|645243128|ref|XP_008227837.1|//PREDICTED: uncharacterized protein LOC103327302 [Prunus mume]
Pa4	551455	Pm012931_Pm012932_intergenic	21.5294	Pm012931	1905	16.6267	6.82667	-1.28425	0.713479	*	NA	GO:0046914//transition metal ion binding	NA	NA	gi|645243128|ref|XP_008227837.1|//PREDICTED: uncharacterized protein LOC103327302 [Prunus mume]
Pa4	551470	Pm012931_Pm012932_intergenic	23.3119	Pm012931	1905	16.6267	6.82667	-1.28425	0.713479	*	NA	GO:0046914//transition metal ion binding	NA	NA	gi|645243128|ref|XP_008227837.1|//PREDICTED: uncharacterized protein LOC103327302 [Prunus mume]
Pa4	551497	Pm012931_Pm012932_intergenic	23.2979	Pm012931	1905	16.6267	6.82667	-1.28425	0.713479	*	NA	GO:0046914//transition metal ion binding	NA	NA	gi|645243128|ref|XP_008227837.1|//PREDICTED: uncharacterized protein LOC103327302 [Prunus mume]
Pa4	551523	Pm012931_Pm012932_intergenic	23.3785	Pm012931	1905	16.6267	6.82667	-1.28425	0.713479	*	NA	GO:0046914//transition metal ion binding	NA	NA	gi|645243128|ref|XP_008227837.1|//PREDICTED: uncharacterized protein LOC103327302 [Prunus mume]
Pa4	553129	Pm012931_Pm012932_intergenic	20.8032	Pm012931	1905	16.6267	6.82667	-1.28425	0.713479	*	NA	GO:0046914//transition metal ion binding	NA	NA	gi|645243128|ref|XP_008227837.1|//PREDICTED: uncharacterized protein LOC103327302 [Prunus mume]
Pa4	553580	Pm012931_Pm012932_intergenic	20.2192	Pm012931	1905	16.6267	6.82667	-1.28425	0.713479	*	NA	GO:0046914//transition metal ion binding	NA	NA	gi|645243128|ref|XP_008227837.1|//PREDICTED: uncharacterized protein LOC103327302 [Prunus mume]
Pa4	553764	Pm012931_Pm012932_intergenic	21.3461	Pm012931	1905	16.6267	6.82667	-1.28425	0.713479	*	NA	GO:0046914//transition metal ion binding	NA	NA	gi|645243128|ref|XP_008227837.1|//PREDICTED: uncharacterized protein LOC103327302 [Prunus mume]
Pa4	554612	Pm012931_Pm012932_intergenic	22.4635	Pm012931	1905	16.6267	6.82667	-1.28425	0.713479	*	NA	GO:0046914//transition metal ion binding	NA	NA	gi|645243128|ref|XP_008227837.1|//PREDICTED: uncharacterized protein LOC103327302 [Prunus mume]
Pa4	700538	Pm012952_intron	20.173	Pm012952	2663	31.24	13.6167	-1.19802	0.75379	*	NA	NA	NA	K17710//pentatricopeptide repeat domain-containing protein 1	gi|645243229|ref|XP_008227881.1|//PREDICTED: pentatricopeptide repeat-containing protein At2g31400, chloroplastic [Prunus mume]
Pa4	701280	Pm012952_intron	20.0965	Pm012952	2663	31.24	13.6167	-1.19802	0.75379	*	NA	NA	NA	K17710//pentatricopeptide repeat domain-containing protein 1	gi|645243229|ref|XP_008227881.1|//PREDICTED: pentatricopeptide repeat-containing protein At2g31400, chloroplastic [Prunus mume]
Pa4	701592	Pm012952_Pm012953_intergenic	20.2518	Pm012952	2663	31.24	13.6167	-1.19802	0.75379	*	NA	NA	NA	K17710//pentatricopeptide repeat domain-containing protein 1	gi|645243229|ref|XP_008227881.1|//PREDICTED: pentatricopeptide repeat-containing protein At2g31400, chloroplastic [Prunus mume]
Pa4	701672	Pm012952_Pm012953_intergenic	20.0965	Pm012952	2663	31.24	13.6167	-1.19802	0.75379	*	NA	NA	NA	K17710//pentatricopeptide repeat domain-containing protein 1	gi|645243229|ref|XP_008227881.1|//PREDICTED: pentatricopeptide repeat-containing protein At2g31400, chloroplastic [Prunus mume]
Pa4	701972	Pm012952_Pm012953_intergenic	20.173	Pm012952	2663	31.24	13.6167	-1.19802	0.75379	*	NA	NA	NA	K17710//pentatricopeptide repeat domain-containing protein 1	gi|645243229|ref|XP_008227881.1|//PREDICTED: pentatricopeptide repeat-containing protein At2g31400, chloroplastic [Prunus mume]
Pa4	702730	Pm012952_Pm012953_intergenic	20.173	Pm012952	2663	31.24	13.6167	-1.19802	0.75379	*	NA	NA	NA	K17710//pentatricopeptide repeat domain-containing protein 1	gi|645243229|ref|XP_008227881.1|//PREDICTED: pentatricopeptide repeat-containing protein At2g31400, chloroplastic [Prunus mume]
Pa4	702980	Pm012952_Pm012953_intergenic	20.173	Pm012952	2663	31.24	13.6167	-1.19802	0.75379	*	NA	NA	NA	K17710//pentatricopeptide repeat domain-containing protein 1	gi|645243229|ref|XP_008227881.1|//PREDICTED: pentatricopeptide repeat-containing protein At2g31400, chloroplastic [Prunus mume]
Pa4	741852	Pm012959_Pm012960_intergenic	20.4972	Pm012960	1686	173.477	364.807	1.07239	0.795947	*	NA	GO:0016874//ligase activity	NA	K00666//fatty-acyl-CoA synthase [EC:6.2.1.-];K10526//OPC-8:0 CoA ligase 1 [EC:6.2.1.-]	gi|645243209|ref|XP_008227873.1|//PREDICTED: probable acyl-activating enzyme 6 [Prunus mume]
Pa4	741901	Pm012959_Pm012960_intergenic	20.5029	Pm012960	1686	173.477	364.807	1.07239	0.795947	*	NA	GO:0016874//ligase activity	NA	K00666//fatty-acyl-CoA synthase [EC:6.2.1.-];K10526//OPC-8:0 CoA ligase 1 [EC:6.2.1.-]	gi|645243209|ref|XP_008227873.1|//PREDICTED: probable acyl-activating enzyme 6 [Prunus mume]
Pa4	741907	Pm012959_Pm012960_intergenic	20.5918	Pm012960	1686	173.477	364.807	1.07239	0.795947	*	NA	GO:0016874//ligase activity	NA	K00666//fatty-acyl-CoA synthase [EC:6.2.1.-];K10526//OPC-8:0 CoA ligase 1 [EC:6.2.1.-]	gi|645243209|ref|XP_008227873.1|//PREDICTED: probable acyl-activating enzyme 6 [Prunus mume]
Pa4	742823	Pm012959_Pm012960_intergenic	20.5305	Pm012960	1686	173.477	364.807	1.07239	0.795947	*	NA	GO:0016874//ligase activity	NA	K00666//fatty-acyl-CoA synthase [EC:6.2.1.-];K10526//OPC-8:0 CoA ligase 1 [EC:6.2.1.-]	gi|645243209|ref|XP_008227873.1|//PREDICTED: probable acyl-activating enzyme 6 [Prunus mume]
Pa4	744092	Pm012959_Pm012960_intergenic	20.5029	Pm012960	1686	173.477	364.807	1.07239	0.795947	*	NA	GO:0016874//ligase activity	NA	K00666//fatty-acyl-CoA synthase [EC:6.2.1.-];K10526//OPC-8:0 CoA ligase 1 [EC:6.2.1.-]	gi|645243209|ref|XP_008227873.1|//PREDICTED: probable acyl-activating enzyme 6 [Prunus mume]
Pa4	744127	Pm012959_Pm012960_intergenic	20.173	Pm012960	1686	173.477	364.807	1.07239	0.795947	*	NA	GO:0016874//ligase activity	NA	K00666//fatty-acyl-CoA synthase [EC:6.2.1.-];K10526//OPC-8:0 CoA ligase 1 [EC:6.2.1.-]	gi|645243209|ref|XP_008227873.1|//PREDICTED: probable acyl-activating enzyme 6 [Prunus mume]
Pa4	744450	Pm012959_Pm012960_intergenic	21.9811	Pm012960	1686	173.477	364.807	1.07239	0.795947	*	NA	GO:0016874//ligase activity	NA	K00666//fatty-acyl-CoA synthase [EC:6.2.1.-];K10526//OPC-8:0 CoA ligase 1 [EC:6.2.1.-]	gi|645243209|ref|XP_008227873.1|//PREDICTED: probable acyl-activating enzyme 6 [Prunus mume]
Pa4	744491	Pm012959_Pm012960_intergenic	21.9172	Pm012960	1686	173.477	364.807	1.07239	0.795947	*	NA	GO:0016874//ligase activity	NA	K00666//fatty-acyl-CoA synthase [EC:6.2.1.-];K10526//OPC-8:0 CoA ligase 1 [EC:6.2.1.-]	gi|645243209|ref|XP_008227873.1|//PREDICTED: probable acyl-activating enzyme 6 [Prunus mume]
Pa4	745104	Pm012959_Pm012960_intergenic	23.013	Pm012960	1686	173.477	364.807	1.07239	0.795947	*	NA	GO:0016874//ligase activity	NA	K00666//fatty-acyl-CoA synthase [EC:6.2.1.-];K10526//OPC-8:0 CoA ligase 1 [EC:6.2.1.-]	gi|645243209|ref|XP_008227873.1|//PREDICTED: probable acyl-activating enzyme 6 [Prunus mume]
Pa4	745139	Pm012959_Pm012960_intergenic	25.7339	Pm012960	1686	173.477	364.807	1.07239	0.795947	*	NA	GO:0016874//ligase activity	NA	K00666//fatty-acyl-CoA synthase [EC:6.2.1.-];K10526//OPC-8:0 CoA ligase 1 [EC:6.2.1.-]	gi|645243209|ref|XP_008227873.1|//PREDICTED: probable acyl-activating enzyme 6 [Prunus mume]
Pa4	747005	Pm012960_CDS	20.4075	Pm012960	1686	173.477	364.807	1.07239	0.795947	*	NA	GO:0016874//ligase activity	NA	K00666//fatty-acyl-CoA synthase [EC:6.2.1.-];K10526//OPC-8:0 CoA ligase 1 [EC:6.2.1.-]	gi|645243209|ref|XP_008227873.1|//PREDICTED: probable acyl-activating enzyme 6 [Prunus mume]
Pa4	747662	Pm012960_CDS	22.8397	Pm012960	1686	173.477	364.807	1.07239	0.795947	*	NA	GO:0016874//ligase activity	NA	K00666//fatty-acyl-CoA synthase [EC:6.2.1.-];K10526//OPC-8:0 CoA ligase 1 [EC:6.2.1.-]	gi|645243209|ref|XP_008227873.1|//PREDICTED: probable acyl-activating enzyme 6 [Prunus mume]
Pa4	748237	Pm012960_Pm012961_intergenic	20.3244	Pm012960	1686	173.477	364.807	1.07239	0.795947	*	NA	GO:0016874//ligase activity	NA	K00666//fatty-acyl-CoA synthase [EC:6.2.1.-];K10526//OPC-8:0 CoA ligase 1 [EC:6.2.1.-]	gi|645243209|ref|XP_008227873.1|//PREDICTED: probable acyl-activating enzyme 6 [Prunus mume]
Pa4	748354	Pm012960_Pm012961_intergenic	20.6835	Pm012960	1686	173.477	364.807	1.07239	0.795947	*	NA	GO:0016874//ligase activity	NA	K00666//fatty-acyl-CoA synthase [EC:6.2.1.-];K10526//OPC-8:0 CoA ligase 1 [EC:6.2.1.-]	gi|645243209|ref|XP_008227873.1|//PREDICTED: probable acyl-activating enzyme 6 [Prunus mume]
Pa4	748460	Pm012960_Pm012961_intergenic	20.4052	Pm012960	1686	173.477	364.807	1.07239	0.795947	*	NA	GO:0016874//ligase activity	NA	K00666//fatty-acyl-CoA synthase [EC:6.2.1.-];K10526//OPC-8:0 CoA ligase 1 [EC:6.2.1.-]	gi|645243209|ref|XP_008227873.1|//PREDICTED: probable acyl-activating enzyme 6 [Prunus mume]
Pa4	748646	Pm012960_Pm012961_intergenic	20.5136	Pm012960	1686	173.477	364.807	1.07239	0.795947	*	NA	GO:0016874//ligase activity	NA	K00666//fatty-acyl-CoA synthase [EC:6.2.1.-];K10526//OPC-8:0 CoA ligase 1 [EC:6.2.1.-]	gi|645243209|ref|XP_008227873.1|//PREDICTED: probable acyl-activating enzyme 6 [Prunus mume]
Pa4	748684	Pm012960_Pm012961_intergenic	20.4972	Pm012960	1686	173.477	364.807	1.07239	0.795947	*	NA	GO:0016874//ligase activity	NA	K00666//fatty-acyl-CoA synthase [EC:6.2.1.-];K10526//OPC-8:0 CoA ligase 1 [EC:6.2.1.-]	gi|645243209|ref|XP_008227873.1|//PREDICTED: probable acyl-activating enzyme 6 [Prunus mume]
Pa4	749415	Pm012960_Pm012961_intergenic	23.8745	Pm012960	1686	173.477	364.807	1.07239	0.795947	*	NA	GO:0016874//ligase activity	NA	K00666//fatty-acyl-CoA synthase [EC:6.2.1.-];K10526//OPC-8:0 CoA ligase 1 [EC:6.2.1.-]	gi|645243209|ref|XP_008227873.1|//PREDICTED: probable acyl-activating enzyme 6 [Prunus mume]
Pa4	749776	Pm012960_Pm012961_intergenic	20.755	Pm012960	1686	173.477	364.807	1.07239	0.795947	*	NA	GO:0016874//ligase activity	NA	K00666//fatty-acyl-CoA synthase [EC:6.2.1.-];K10526//OPC-8:0 CoA ligase 1 [EC:6.2.1.-]	gi|645243209|ref|XP_008227873.1|//PREDICTED: probable acyl-activating enzyme 6 [Prunus mume]
Pa4	749836	Pm012960_Pm012961_intergenic	23.9907	Pm012960	1686	173.477	364.807	1.07239	0.795947	*	NA	GO:0016874//ligase activity	NA	K00666//fatty-acyl-CoA synthase [EC:6.2.1.-];K10526//OPC-8:0 CoA ligase 1 [EC:6.2.1.-]	gi|645243209|ref|XP_008227873.1|//PREDICTED: probable acyl-activating enzyme 6 [Prunus mume]
Pa4	750511	Pm012960_Pm012961_intergenic	22.1847	Pm012960	1686	173.477	364.807	1.07239	0.795947	*	NA	GO:0016874//ligase activity	NA	K00666//fatty-acyl-CoA synthase [EC:6.2.1.-];K10526//OPC-8:0 CoA ligase 1 [EC:6.2.1.-]	gi|645243209|ref|XP_008227873.1|//PREDICTED: probable acyl-activating enzyme 6 [Prunus mume]
Pa4	750518	Pm012960_Pm012961_intergenic	20.4972	Pm012960	1686	173.477	364.807	1.07239	0.795947	*	NA	GO:0016874//ligase activity	NA	K00666//fatty-acyl-CoA synthase [EC:6.2.1.-];K10526//OPC-8:0 CoA ligase 1 [EC:6.2.1.-]	gi|645243209|ref|XP_008227873.1|//PREDICTED: probable acyl-activating enzyme 6 [Prunus mume]
Pa4	750543	Pm012960_Pm012961_intergenic	20.4972	Pm012960	1686	173.477	364.807	1.07239	0.795947	*	NA	GO:0016874//ligase activity	NA	K00666//fatty-acyl-CoA synthase [EC:6.2.1.-];K10526//OPC-8:0 CoA ligase 1 [EC:6.2.1.-]	gi|645243209|ref|XP_008227873.1|//PREDICTED: probable acyl-activating enzyme 6 [Prunus mume]
Pa4	750774	Pm012960_Pm012961_intergenic	20.333	Pm012960	1686	173.477	364.807	1.07239	0.795947	*	NA	GO:0016874//ligase activity	NA	K00666//fatty-acyl-CoA synthase [EC:6.2.1.-];K10526//OPC-8:0 CoA ligase 1 [EC:6.2.1.-]	gi|645243209|ref|XP_008227873.1|//PREDICTED: probable acyl-activating enzyme 6 [Prunus mume]
Pa4	751218	Pm012960_Pm012961_intergenic	20.4	Pm012960	1686	173.477	364.807	1.07239	0.795947	*	NA	GO:0016874//ligase activity	NA	K00666//fatty-acyl-CoA synthase [EC:6.2.1.-];K10526//OPC-8:0 CoA ligase 1 [EC:6.2.1.-]	gi|645243209|ref|XP_008227873.1|//PREDICTED: probable acyl-activating enzyme 6 [Prunus mume]
Pa4	751428	Pm012960_Pm012961_intergenic	20.7481	Pm012960	1686	173.477	364.807	1.07239	0.795947	*	NA	GO:0016874//ligase activity	NA	K00666//fatty-acyl-CoA synthase [EC:6.2.1.-];K10526//OPC-8:0 CoA ligase 1 [EC:6.2.1.-]	gi|645243209|ref|XP_008227873.1|//PREDICTED: probable acyl-activating enzyme 6 [Prunus mume]
Pa4	804877	Pm012969_Pm012970_intergenic	20.173	Pm012970	1131	87.5833	275.75	1.65463	0.858774	Up	NA	GO:0016787//hydrolase activity	NA	K18881//D-lactate dehydratase [EC:4.2.1.130]	gi|645243188|ref|XP_008227864.1|//PREDICTED: protein DJ-1 homolog D-like [Prunus mume]
Pa4	807542	Pm012970_Pm012971_intergenic	21.4793	Pm012970	1131	87.5833	275.75	1.65463	0.858774	Up	NA	GO:0016787//hydrolase activity	NA	K18881//D-lactate dehydratase [EC:4.2.1.130]	gi|645243188|ref|XP_008227864.1|//PREDICTED: protein DJ-1 homolog D-like [Prunus mume]
Pa4	807689	Pm012970_Pm012971_intergenic	20.8092	Pm012970	1131	87.5833	275.75	1.65463	0.858774	Up	NA	GO:0016787//hydrolase activity	NA	K18881//D-lactate dehydratase [EC:4.2.1.130]	gi|645243188|ref|XP_008227864.1|//PREDICTED: protein DJ-1 homolog D-like [Prunus mume]
Pa4	807956	Pm012970_Pm012971_intergenic	23.482	Pm012970	1131	87.5833	275.75	1.65463	0.858774	Up	NA	GO:0016787//hydrolase activity	NA	K18881//D-lactate dehydratase [EC:4.2.1.130]	gi|645243188|ref|XP_008227864.1|//PREDICTED: protein DJ-1 homolog D-like [Prunus mume]
Pa4	807989	Pm012970_Pm012971_intergenic	23.7682	Pm012970	1131	87.5833	275.75	1.65463	0.858774	Up	NA	GO:0016787//hydrolase activity	NA	K18881//D-lactate dehydratase [EC:4.2.1.130]	gi|645243188|ref|XP_008227864.1|//PREDICTED: protein DJ-1 homolog D-like [Prunus mume]
Pa4	809260	Pm012970_Pm012971_intergenic	25.5262	Pm012970	1131	87.5833	275.75	1.65463	0.858774	Up	NA	GO:0016787//hydrolase activity	NA	K18881//D-lactate dehydratase [EC:4.2.1.130]	gi|645243188|ref|XP_008227864.1|//PREDICTED: protein DJ-1 homolog D-like [Prunus mume]
Pa4	809290	Pm012970_Pm012971_intergenic	20.6755	Pm012970	1131	87.5833	275.75	1.65463	0.858774	Up	NA	GO:0016787//hydrolase activity	NA	K18881//D-lactate dehydratase [EC:4.2.1.130]	gi|645243188|ref|XP_008227864.1|//PREDICTED: protein DJ-1 homolog D-like [Prunus mume]
Pa4	809653	Pm012970_Pm012971_intergenic	21.4135	Pm012970	1131	87.5833	275.75	1.65463	0.858774	Up	NA	GO:0016787//hydrolase activity	NA	K18881//D-lactate dehydratase [EC:4.2.1.130]	gi|645243188|ref|XP_008227864.1|//PREDICTED: protein DJ-1 homolog D-like [Prunus mume]
Pa4	809655	Pm012970_Pm012971_intergenic	21.2406	Pm012970	1131	87.5833	275.75	1.65463	0.858774	Up	NA	GO:0016787//hydrolase activity	NA	K18881//D-lactate dehydratase [EC:4.2.1.130]	gi|645243188|ref|XP_008227864.1|//PREDICTED: protein DJ-1 homolog D-like [Prunus mume]
Pa4	809669	Pm012970_Pm012971_intergenic	20.5416	Pm012970	1131	87.5833	275.75	1.65463	0.858774	Up	NA	GO:0016787//hydrolase activity	NA	K18881//D-lactate dehydratase [EC:4.2.1.130]	gi|645243188|ref|XP_008227864.1|//PREDICTED: protein DJ-1 homolog D-like [Prunus mume]
Pa4	809910	Pm012970_Pm012971_intergenic	23.0029	Pm012970	1131	87.5833	275.75	1.65463	0.858774	Up	NA	GO:0016787//hydrolase activity	NA	K18881//D-lactate dehydratase [EC:4.2.1.130]	gi|645243188|ref|XP_008227864.1|//PREDICTED: protein DJ-1 homolog D-like [Prunus mume]
Pa4	850063	Pm012976_Pm012977_intergenic	21.4649	Pm012977	1191	276.49	95.3933	-1.53527	0.848971	Down	NA	GO:0016787//hydrolase activity	NA	K18881//D-lactate dehydratase [EC:4.2.1.130]	gi|645243183|ref|XP_008227861.1|//PREDICTED: protein DJ-1 homolog D-like [Prunus mume]
Pa4	850081	Pm012976_Pm012977_intergenic	20.5355	Pm012977	1191	276.49	95.3933	-1.53527	0.848971	Down	NA	GO:0016787//hydrolase activity	NA	K18881//D-lactate dehydratase [EC:4.2.1.130]	gi|645243183|ref|XP_008227861.1|//PREDICTED: protein DJ-1 homolog D-like [Prunus mume]
Pa4	850201	Pm012976_Pm012977_intergenic	22.2618	Pm012977	1191	276.49	95.3933	-1.53527	0.848971	Down	NA	GO:0016787//hydrolase activity	NA	K18881//D-lactate dehydratase [EC:4.2.1.130]	gi|645243183|ref|XP_008227861.1|//PREDICTED: protein DJ-1 homolog D-like [Prunus mume]
Pa4	850214	Pm012976_Pm012977_intergenic	24.913	Pm012977	1191	276.49	95.3933	-1.53527	0.848971	Down	NA	GO:0016787//hydrolase activity	NA	K18881//D-lactate dehydratase [EC:4.2.1.130]	gi|645243183|ref|XP_008227861.1|//PREDICTED: protein DJ-1 homolog D-like [Prunus mume]
Pa4	850221	Pm012976_Pm012977_intergenic	26.5222	Pm012977	1191	276.49	95.3933	-1.53527	0.848971	Down	NA	GO:0016787//hydrolase activity	NA	K18881//D-lactate dehydratase [EC:4.2.1.130]	gi|645243183|ref|XP_008227861.1|//PREDICTED: protein DJ-1 homolog D-like [Prunus mume]
Pa4	850223	Pm012976_Pm012977_intergenic	26.6134	Pm012977	1191	276.49	95.3933	-1.53527	0.848971	Down	NA	GO:0016787//hydrolase activity	NA	K18881//D-lactate dehydratase [EC:4.2.1.130]	gi|645243183|ref|XP_008227861.1|//PREDICTED: protein DJ-1 homolog D-like [Prunus mume]
Pa4	850226	Pm012976_Pm012977_intergenic	22.978	Pm012977	1191	276.49	95.3933	-1.53527	0.848971	Down	NA	GO:0016787//hydrolase activity	NA	K18881//D-lactate dehydratase [EC:4.2.1.130]	gi|645243183|ref|XP_008227861.1|//PREDICTED: protein DJ-1 homolog D-like [Prunus mume]
Pa4	850382	Pm012976_Pm012977_intergenic	21.3632	Pm012977	1191	276.49	95.3933	-1.53527	0.848971	Down	NA	GO:0016787//hydrolase activity	NA	K18881//D-lactate dehydratase [EC:4.2.1.130]	gi|645243183|ref|XP_008227861.1|//PREDICTED: protein DJ-1 homolog D-like [Prunus mume]
Pa4	850383	Pm012976_Pm012977_intergenic	21.4563	Pm012977	1191	276.49	95.3933	-1.53527	0.848971	Down	NA	GO:0016787//hydrolase activity	NA	K18881//D-lactate dehydratase [EC:4.2.1.130]	gi|645243183|ref|XP_008227861.1|//PREDICTED: protein DJ-1 homolog D-like [Prunus mume]
Pa4	852219	Pm012977_CDS	20.173	Pm012977	1191	276.49	95.3933	-1.53527	0.848971	Down	NA	GO:0016787//hydrolase activity	NA	K18881//D-lactate dehydratase [EC:4.2.1.130]	gi|645243183|ref|XP_008227861.1|//PREDICTED: protein DJ-1 homolog D-like [Prunus mume]
Pa4	852250	Pm012977_CDS	22.0068	Pm012977	1191	276.49	95.3933	-1.53527	0.848971	Down	NA	GO:0016787//hydrolase activity	NA	K18881//D-lactate dehydratase [EC:4.2.1.130]	gi|645243183|ref|XP_008227861.1|//PREDICTED: protein DJ-1 homolog D-like [Prunus mume]
Pa4	852298	Pm012977_CDS	22.3089	Pm012977	1191	276.49	95.3933	-1.53527	0.848971	Down	NA	GO:0016787//hydrolase activity	NA	K18881//D-lactate dehydratase [EC:4.2.1.130]	gi|645243183|ref|XP_008227861.1|//PREDICTED: protein DJ-1 homolog D-like [Prunus mume]
Pa4	852377	Pm012977_CDS	20.0965	Pm012977	1191	276.49	95.3933	-1.53527	0.848971	Down	NA	GO:0016787//hydrolase activity	NA	K18881//D-lactate dehydratase [EC:4.2.1.130]	gi|645243183|ref|XP_008227861.1|//PREDICTED: protein DJ-1 homolog D-like [Prunus mume]
Pa4	852920	Pm012977_Pm012978_intergenic	20.2518	Pm012977	1191	276.49	95.3933	-1.53527	0.848971	Down	NA	GO:0016787//hydrolase activity	NA	K18881//D-lactate dehydratase [EC:4.2.1.130]	gi|645243183|ref|XP_008227861.1|//PREDICTED: protein DJ-1 homolog D-like [Prunus mume]
Pa4	854481	Pm012978_intron	20.0805	Pm012978	1152	6.71333	17.5367	1.38527	0.731245	*	NA	GO:0016787//hydrolase activity	NA	K18881//D-lactate dehydratase [EC:4.2.1.130]	gi|645243181|ref|XP_008227860.1|//PREDICTED: protein DJ-1 homolog D-like [Prunus mume]
Pa4	855129	Pm012978_CDS	22.0617	Pm012978	1152	6.71333	17.5367	1.38527	0.731245	*	NA	GO:0016787//hydrolase activity	NA	K18881//D-lactate dehydratase [EC:4.2.1.130]	gi|645243181|ref|XP_008227860.1|//PREDICTED: protein DJ-1 homolog D-like [Prunus mume]
Pa4	856296	Pm012978_intron	20.2518	Pm012978	1152	6.71333	17.5367	1.38527	0.731245	*	NA	GO:0016787//hydrolase activity	NA	K18881//D-lactate dehydratase [EC:4.2.1.130]	gi|645243181|ref|XP_008227860.1|//PREDICTED: protein DJ-1 homolog D-like [Prunus mume]
Pa4	856444	Pm012978_intron	20.8877	Pm012978	1152	6.71333	17.5367	1.38527	0.731245	*	NA	GO:0016787//hydrolase activity	NA	K18881//D-lactate dehydratase [EC:4.2.1.130]	gi|645243181|ref|XP_008227860.1|//PREDICTED: protein DJ-1 homolog D-like [Prunus mume]
Pa4	857592	Pm012978_intron	20.333	Pm012978	1152	6.71333	17.5367	1.38527	0.731245	*	NA	GO:0016787//hydrolase activity	NA	K18881//D-lactate dehydratase [EC:4.2.1.130]	gi|645243181|ref|XP_008227860.1|//PREDICTED: protein DJ-1 homolog D-like [Prunus mume]
Pa4	857707	Pm012978_intron	21.9172	Pm012978	1152	6.71333	17.5367	1.38527	0.731245	*	NA	GO:0016787//hydrolase activity	NA	K18881//D-lactate dehydratase [EC:4.2.1.130]	gi|645243181|ref|XP_008227860.1|//PREDICTED: protein DJ-1 homolog D-like [Prunus mume]
Pa4	864661	Pm012978_Pm012979_intergenic	25.7872	Pm012978	1152	6.71333	17.5367	1.38527	0.731245	*	NA	GO:0016787//hydrolase activity	NA	K18881//D-lactate dehydratase [EC:4.2.1.130]	gi|645243181|ref|XP_008227860.1|//PREDICTED: protein DJ-1 homolog D-like [Prunus mume]
Pa4	907554	Pm012985_Pm012986_intergenic	20.2692	Pm012986	1725	719.55	5.24	-7.10138	0.990574	Down	NA	GO:0003824//catalytic activity	NA	K00666//fatty-acyl-CoA synthase [EC:6.2.1.-];K01904//4-coumarate--CoA ligase [EC:6.2.1.12]	gi|645243251|ref|XP_008227890.1|//PREDICTED: butyrate--CoA ligase AAE11, peroxisomal-like [Prunus mume]
Pa4	907616	Pm012985_Pm012986_intergenic	20.173	Pm012986	1725	719.55	5.24	-7.10138	0.990574	Down	NA	GO:0003824//catalytic activity	NA	K00666//fatty-acyl-CoA synthase [EC:6.2.1.-];K01904//4-coumarate--CoA ligase [EC:6.2.1.12]	gi|645243251|ref|XP_008227890.1|//PREDICTED: butyrate--CoA ligase AAE11, peroxisomal-like [Prunus mume]
Pa4	907766	Pm012985_Pm012986_intergenic	26.1511	Pm012986	1725	719.55	5.24	-7.10138	0.990574	Down	NA	GO:0003824//catalytic activity	NA	K00666//fatty-acyl-CoA synthase [EC:6.2.1.-];K01904//4-coumarate--CoA ligase [EC:6.2.1.12]	gi|645243251|ref|XP_008227890.1|//PREDICTED: butyrate--CoA ligase AAE11, peroxisomal-like [Prunus mume]
Pa4	907790	Pm012985_Pm012986_intergenic	22.344	Pm012986	1725	719.55	5.24	-7.10138	0.990574	Down	NA	GO:0003824//catalytic activity	NA	K00666//fatty-acyl-CoA synthase [EC:6.2.1.-];K01904//4-coumarate--CoA ligase [EC:6.2.1.12]	gi|645243251|ref|XP_008227890.1|//PREDICTED: butyrate--CoA ligase AAE11, peroxisomal-like [Prunus mume]
Pa4	908630	Pm012985_Pm012986_intergenic	20.279	Pm012986	1725	719.55	5.24	-7.10138	0.990574	Down	NA	GO:0003824//catalytic activity	NA	K00666//fatty-acyl-CoA synthase [EC:6.2.1.-];K01904//4-coumarate--CoA ligase [EC:6.2.1.12]	gi|645243251|ref|XP_008227890.1|//PREDICTED: butyrate--CoA ligase AAE11, peroxisomal-like [Prunus mume]
Pa4	908891	Pm012985_Pm012986_intergenic	23.4591	Pm012986	1725	719.55	5.24	-7.10138	0.990574	Down	NA	GO:0003824//catalytic activity	NA	K00666//fatty-acyl-CoA synthase [EC:6.2.1.-];K01904//4-coumarate--CoA ligase [EC:6.2.1.12]	gi|645243251|ref|XP_008227890.1|//PREDICTED: butyrate--CoA ligase AAE11, peroxisomal-like [Prunus mume]
Pa4	908899	Pm012985_Pm012986_intergenic	21.6441	Pm012986	1725	719.55	5.24	-7.10138	0.990574	Down	NA	GO:0003824//catalytic activity	NA	K00666//fatty-acyl-CoA synthase [EC:6.2.1.-];K01904//4-coumarate--CoA ligase [EC:6.2.1.12]	gi|645243251|ref|XP_008227890.1|//PREDICTED: butyrate--CoA ligase AAE11, peroxisomal-like [Prunus mume]
Pa4	909228	Pm012985_Pm012986_intergenic	28.2482	Pm012986	1725	719.55	5.24	-7.10138	0.990574	Down	NA	GO:0003824//catalytic activity	NA	K00666//fatty-acyl-CoA synthase [EC:6.2.1.-];K01904//4-coumarate--CoA ligase [EC:6.2.1.12]	gi|645243251|ref|XP_008227890.1|//PREDICTED: butyrate--CoA ligase AAE11, peroxisomal-like [Prunus mume]
Pa4	909424	Pm012985_Pm012986_intergenic	24.1073	Pm012986	1725	719.55	5.24	-7.10138	0.990574	Down	NA	GO:0003824//catalytic activity	NA	K00666//fatty-acyl-CoA synthase [EC:6.2.1.-];K01904//4-coumarate--CoA ligase [EC:6.2.1.12]	gi|645243251|ref|XP_008227890.1|//PREDICTED: butyrate--CoA ligase AAE11, peroxisomal-like [Prunus mume]
Pa4	909477	Pm012985_Pm012986_intergenic	20.7022	Pm012986	1725	719.55	5.24	-7.10138	0.990574	Down	NA	GO:0003824//catalytic activity	NA	K00666//fatty-acyl-CoA synthase [EC:6.2.1.-];K01904//4-coumarate--CoA ligase [EC:6.2.1.12]	gi|645243251|ref|XP_008227890.1|//PREDICTED: butyrate--CoA ligase AAE11, peroxisomal-like [Prunus mume]
Pa4	909813	Pm012985_Pm012986_intergenic	26.004	Pm012986	1725	719.55	5.24	-7.10138	0.990574	Down	NA	GO:0003824//catalytic activity	NA	K00666//fatty-acyl-CoA synthase [EC:6.2.1.-];K01904//4-coumarate--CoA ligase [EC:6.2.1.12]	gi|645243251|ref|XP_008227890.1|//PREDICTED: butyrate--CoA ligase AAE11, peroxisomal-like [Prunus mume]
Pa4	909923	Pm012985_Pm012986_intergenic	22.1847	Pm012986	1725	719.55	5.24	-7.10138	0.990574	Down	NA	GO:0003824//catalytic activity	NA	K00666//fatty-acyl-CoA synthase [EC:6.2.1.-];K01904//4-coumarate--CoA ligase [EC:6.2.1.12]	gi|645243251|ref|XP_008227890.1|//PREDICTED: butyrate--CoA ligase AAE11, peroxisomal-like [Prunus mume]
Pa4	909952	Pm012985_Pm012986_intergenic	21.4889	Pm012986	1725	719.55	5.24	-7.10138	0.990574	Down	NA	GO:0003824//catalytic activity	NA	K00666//fatty-acyl-CoA synthase [EC:6.2.1.-];K01904//4-coumarate--CoA ligase [EC:6.2.1.12]	gi|645243251|ref|XP_008227890.1|//PREDICTED: butyrate--CoA ligase AAE11, peroxisomal-like [Prunus mume]
Pa4	909994	Pm012985_Pm012986_intergenic	20.0483	Pm012986	1725	719.55	5.24	-7.10138	0.990574	Down	NA	GO:0003824//catalytic activity	NA	K00666//fatty-acyl-CoA synthase [EC:6.2.1.-];K01904//4-coumarate--CoA ligase [EC:6.2.1.12]	gi|645243251|ref|XP_008227890.1|//PREDICTED: butyrate--CoA ligase AAE11, peroxisomal-like [Prunus mume]
Pa4	910089	Pm012985_Pm012986_intergenic	20.173	Pm012986	1725	719.55	5.24	-7.10138	0.990574	Down	NA	GO:0003824//catalytic activity	NA	K00666//fatty-acyl-CoA synthase [EC:6.2.1.-];K01904//4-coumarate--CoA ligase [EC:6.2.1.12]	gi|645243251|ref|XP_008227890.1|//PREDICTED: butyrate--CoA ligase AAE11, peroxisomal-like [Prunus mume]
Pa4	910090	Pm012985_Pm012986_intergenic	20.173	Pm012986	1725	719.55	5.24	-7.10138	0.990574	Down	NA	GO:0003824//catalytic activity	NA	K00666//fatty-acyl-CoA synthase [EC:6.2.1.-];K01904//4-coumarate--CoA ligase [EC:6.2.1.12]	gi|645243251|ref|XP_008227890.1|//PREDICTED: butyrate--CoA ligase AAE11, peroxisomal-like [Prunus mume]
Pa4	910319	Pm012985_Pm012986_intergenic	20.333	Pm012986	1725	719.55	5.24	-7.10138	0.990574	Down	NA	GO:0003824//catalytic activity	NA	K00666//fatty-acyl-CoA synthase [EC:6.2.1.-];K01904//4-coumarate--CoA ligase [EC:6.2.1.12]	gi|645243251|ref|XP_008227890.1|//PREDICTED: butyrate--CoA ligase AAE11, peroxisomal-like [Prunus mume]
Pa4	910520	Pm012985_Pm012986_intergenic	21.9811	Pm012986	1725	719.55	5.24	-7.10138	0.990574	Down	NA	GO:0003824//catalytic activity	NA	K00666//fatty-acyl-CoA synthase [EC:6.2.1.-];K01904//4-coumarate--CoA ligase [EC:6.2.1.12]	gi|645243251|ref|XP_008227890.1|//PREDICTED: butyrate--CoA ligase AAE11, peroxisomal-like [Prunus mume]
Pa4	910580	Pm012985_Pm012986_intergenic	26.1511	Pm012986	1725	719.55	5.24	-7.10138	0.990574	Down	NA	GO:0003824//catalytic activity	NA	K00666//fatty-acyl-CoA synthase [EC:6.2.1.-];K01904//4-coumarate--CoA ligase [EC:6.2.1.12]	gi|645243251|ref|XP_008227890.1|//PREDICTED: butyrate--CoA ligase AAE11, peroxisomal-like [Prunus mume]
Pa4	911208	Pm012985_Pm012986_intergenic	23.9351	Pm012986	1725	719.55	5.24	-7.10138	0.990574	Down	NA	GO:0003824//catalytic activity	NA	K00666//fatty-acyl-CoA synthase [EC:6.2.1.-];K01904//4-coumarate--CoA ligase [EC:6.2.1.12]	gi|645243251|ref|XP_008227890.1|//PREDICTED: butyrate--CoA ligase AAE11, peroxisomal-like [Prunus mume]
Pa4	911221	Pm012985_Pm012986_intergenic	30.2719	Pm012986	1725	719.55	5.24	-7.10138	0.990574	Down	NA	GO:0003824//catalytic activity	NA	K00666//fatty-acyl-CoA synthase [EC:6.2.1.-];K01904//4-coumarate--CoA ligase [EC:6.2.1.12]	gi|645243251|ref|XP_008227890.1|//PREDICTED: butyrate--CoA ligase AAE11, peroxisomal-like [Prunus mume]
Pa4	911359	Pm012985_Pm012986_intergenic	24.0839	Pm012986	1725	719.55	5.24	-7.10138	0.990574	Down	NA	GO:0003824//catalytic activity	NA	K00666//fatty-acyl-CoA synthase [EC:6.2.1.-];K01904//4-coumarate--CoA ligase [EC:6.2.1.12]	gi|645243251|ref|XP_008227890.1|//PREDICTED: butyrate--CoA ligase AAE11, peroxisomal-like [Prunus mume]
Pa4	912215	Pm012985_Pm012986_intergenic	20.4166	Pm012986	1725	719.55	5.24	-7.10138	0.990574	Down	NA	GO:0003824//catalytic activity	NA	K00666//fatty-acyl-CoA synthase [EC:6.2.1.-];K01904//4-coumarate--CoA ligase [EC:6.2.1.12]	gi|645243251|ref|XP_008227890.1|//PREDICTED: butyrate--CoA ligase AAE11, peroxisomal-like [Prunus mume]
Pa4	915300	Pm012985_Pm012986_intergenic	21.0348	Pm012986	1725	719.55	5.24	-7.10138	0.990574	Down	NA	GO:0003824//catalytic activity	NA	K00666//fatty-acyl-CoA synthase [EC:6.2.1.-];K01904//4-coumarate--CoA ligase [EC:6.2.1.12]	gi|645243251|ref|XP_008227890.1|//PREDICTED: butyrate--CoA ligase AAE11, peroxisomal-like [Prunus mume]
Pa4	915523	Pm012985_Pm012986_intergenic	21.5474	Pm012986	1725	719.55	5.24	-7.10138	0.990574	Down	NA	GO:0003824//catalytic activity	NA	K00666//fatty-acyl-CoA synthase [EC:6.2.1.-];K01904//4-coumarate--CoA ligase [EC:6.2.1.12]	gi|645243251|ref|XP_008227890.1|//PREDICTED: butyrate--CoA ligase AAE11, peroxisomal-like [Prunus mume]
Pa4	915644	Pm012985_Pm012986_intergenic	20.1494	Pm012986	1725	719.55	5.24	-7.10138	0.990574	Down	NA	GO:0003824//catalytic activity	NA	K00666//fatty-acyl-CoA synthase [EC:6.2.1.-];K01904//4-coumarate--CoA ligase [EC:6.2.1.12]	gi|645243251|ref|XP_008227890.1|//PREDICTED: butyrate--CoA ligase AAE11, peroxisomal-like [Prunus mume]
Pa4	916686	Pm012985_Pm012986_intergenic	22.5689	Pm012986	1725	719.55	5.24	-7.10138	0.990574	Down	NA	GO:0003824//catalytic activity	NA	K00666//fatty-acyl-CoA synthase [EC:6.2.1.-];K01904//4-coumarate--CoA ligase [EC:6.2.1.12]	gi|645243251|ref|XP_008227890.1|//PREDICTED: butyrate--CoA ligase AAE11, peroxisomal-like [Prunus mume]
Pa4	927699	Pm012985_Pm012986_intergenic	20.1911	Pm012986	1725	719.55	5.24	-7.10138	0.990574	Down	NA	GO:0003824//catalytic activity	NA	K00666//fatty-acyl-CoA synthase [EC:6.2.1.-];K01904//4-coumarate--CoA ligase [EC:6.2.1.12]	gi|645243251|ref|XP_008227890.1|//PREDICTED: butyrate--CoA ligase AAE11, peroxisomal-like [Prunus mume]
Pa4	927720	Pm012985_Pm012986_intergenic	23.2345	Pm012986	1725	719.55	5.24	-7.10138	0.990574	Down	NA	GO:0003824//catalytic activity	NA	K00666//fatty-acyl-CoA synthase [EC:6.2.1.-];K01904//4-coumarate--CoA ligase [EC:6.2.1.12]	gi|645243251|ref|XP_008227890.1|//PREDICTED: butyrate--CoA ligase AAE11, peroxisomal-like [Prunus mume]
Pa4	929836	Pm012986_CDS	20.3035	Pm012986	1725	719.55	5.24	-7.10138	0.990574	Down	NA	GO:0003824//catalytic activity	NA	K00666//fatty-acyl-CoA synthase [EC:6.2.1.-];K01904//4-coumarate--CoA ligase [EC:6.2.1.12]	gi|645243251|ref|XP_008227890.1|//PREDICTED: butyrate--CoA ligase AAE11, peroxisomal-like [Prunus mume]
Pa4	929874	Pm012986_CDS	20.0965	Pm012986	1725	719.55	5.24	-7.10138	0.990574	Down	NA	GO:0003824//catalytic activity	NA	K00666//fatty-acyl-CoA synthase [EC:6.2.1.-];K01904//4-coumarate--CoA ligase [EC:6.2.1.12]	gi|645243251|ref|XP_008227890.1|//PREDICTED: butyrate--CoA ligase AAE11, peroxisomal-like [Prunus mume]
Pa4	930741	Pm012986_Pm012987_intergenic	20.0965	Pm012986	1725	719.55	5.24	-7.10138	0.990574	Down	NA	GO:0003824//catalytic activity	NA	K00666//fatty-acyl-CoA synthase [EC:6.2.1.-];K01904//4-coumarate--CoA ligase [EC:6.2.1.12]	gi|645243251|ref|XP_008227890.1|//PREDICTED: butyrate--CoA ligase AAE11, peroxisomal-like [Prunus mume]
Pa4	930857	Pm012986_Pm012987_intergenic	20.5136	Pm012986	1725	719.55	5.24	-7.10138	0.990574	Down	NA	GO:0003824//catalytic activity	NA	K00666//fatty-acyl-CoA synthase [EC:6.2.1.-];K01904//4-coumarate--CoA ligase [EC:6.2.1.12]	gi|645243251|ref|XP_008227890.1|//PREDICTED: butyrate--CoA ligase AAE11, peroxisomal-like [Prunus mume]
Pa4	930891	Pm012986_Pm012987_intergenic	26.2575	Pm012986	1725	719.55	5.24	-7.10138	0.990574	Down	NA	GO:0003824//catalytic activity	NA	K00666//fatty-acyl-CoA synthase [EC:6.2.1.-];K01904//4-coumarate--CoA ligase [EC:6.2.1.12]	gi|645243251|ref|XP_008227890.1|//PREDICTED: butyrate--CoA ligase AAE11, peroxisomal-like [Prunus mume]
Pa4	931281	Pm012986_Pm012987_intergenic	20.5136	Pm012986	1725	719.55	5.24	-7.10138	0.990574	Down	NA	GO:0003824//catalytic activity	NA	K00666//fatty-acyl-CoA synthase [EC:6.2.1.-];K01904//4-coumarate--CoA ligase [EC:6.2.1.12]	gi|645243251|ref|XP_008227890.1|//PREDICTED: butyrate--CoA ligase AAE11, peroxisomal-like [Prunus mume]
Pa4	931706	Pm012986_Pm012987_intergenic	20.4657	Pm012986	1725	719.55	5.24	-7.10138	0.990574	Down	NA	GO:0003824//catalytic activity	NA	K00666//fatty-acyl-CoA synthase [EC:6.2.1.-];K01904//4-coumarate--CoA ligase [EC:6.2.1.12]	gi|645243251|ref|XP_008227890.1|//PREDICTED: butyrate--CoA ligase AAE11, peroxisomal-like [Prunus mume]
Pa4	932025	Pm012986_Pm012987_intergenic	21.8846	Pm012986	1725	719.55	5.24	-7.10138	0.990574	Down	NA	GO:0003824//catalytic activity	NA	K00666//fatty-acyl-CoA synthase [EC:6.2.1.-];K01904//4-coumarate--CoA ligase [EC:6.2.1.12]	gi|645243251|ref|XP_008227890.1|//PREDICTED: butyrate--CoA ligase AAE11, peroxisomal-like [Prunus mume]
Pa4	934894	Pm012986_Pm012987_intergenic	20.7782	Pm012986	1725	719.55	5.24	-7.10138	0.990574	Down	NA	GO:0003824//catalytic activity	NA	K00666//fatty-acyl-CoA synthase [EC:6.2.1.-];K01904//4-coumarate--CoA ligase [EC:6.2.1.12]	gi|645243251|ref|XP_008227890.1|//PREDICTED: butyrate--CoA ligase AAE11, peroxisomal-like [Prunus mume]
Pa4	998619	Pm012995_Pm012996_intergenic	20.4079	Pm012996	1131	10.6633	22.46	1.0747	0.708064	*	NA	NA	NA	NA	gi|645243280|ref|XP_008227902.1|//PREDICTED: uncharacterized protein LOC103327370 [Prunus mume]
Pa4	998621	Pm012995_Pm012996_intergenic	20.4166	Pm012996	1131	10.6633	22.46	1.0747	0.708064	*	NA	NA	NA	NA	gi|645243280|ref|XP_008227902.1|//PREDICTED: uncharacterized protein LOC103327370 [Prunus mume]
Pa4	1000244	Pm012995_Pm012996_intergenic	20.5029	Pm012996	1131	10.6633	22.46	1.0747	0.708064	*	NA	NA	NA	NA	gi|645243280|ref|XP_008227902.1|//PREDICTED: uncharacterized protein LOC103327370 [Prunus mume]
Pa4	1006403	Pm012996_CDS	21.9752	Pm012996	1131	10.6633	22.46	1.0747	0.708064	*	NA	NA	NA	NA	gi|645243280|ref|XP_008227902.1|//PREDICTED: uncharacterized protein LOC103327370 [Prunus mume]
Pa4	1007794	Pm012996_Pm012997_intergenic	21.9419	Pm012996	1131	10.6633	22.46	1.0747	0.708064	*	NA	NA	NA	NA	gi|645243280|ref|XP_008227902.1|//PREDICTED: uncharacterized protein LOC103327370 [Prunus mume]
Pa4	1008424	Pm012996_Pm012997_intergenic	21.9419	Pm012996	1131	10.6633	22.46	1.0747	0.708064	*	NA	NA	NA	NA	gi|645243280|ref|XP_008227902.1|//PREDICTED: uncharacterized protein LOC103327370 [Prunus mume]
Pa4	1008560	Pm012996_Pm012997_intergenic	20.5315	Pm012996	1131	10.6633	22.46	1.0747	0.708064	*	NA	NA	NA	NA	gi|645243280|ref|XP_008227902.1|//PREDICTED: uncharacterized protein LOC103327370 [Prunus mume]
Pa4	1008988	Pm012996_Pm012997_intergenic	21.8779	Pm012996	1131	10.6633	22.46	1.0747	0.708064	*	NA	NA	NA	NA	gi|645243280|ref|XP_008227902.1|//PREDICTED: uncharacterized protein LOC103327370 [Prunus mume]
Pa4	1009914	Pm012996_Pm012997_intergenic	22.9852	Pm012996	1131	10.6633	22.46	1.0747	0.708064	*	NA	NA	NA	NA	gi|645243280|ref|XP_008227902.1|//PREDICTED: uncharacterized protein LOC103327370 [Prunus mume]
Pa4	1010055	Pm012996_Pm012997_intergenic	26.2034	Pm012996	1131	10.6633	22.46	1.0747	0.708064	*	NA	NA	NA	NA	gi|645243280|ref|XP_008227902.1|//PREDICTED: uncharacterized protein LOC103327370 [Prunus mume]
Pa4	1010122	Pm012996_Pm012997_intergenic	25.7117	Pm012996	1131	10.6633	22.46	1.0747	0.708064	*	NA	NA	NA	NA	gi|645243280|ref|XP_008227902.1|//PREDICTED: uncharacterized protein LOC103327370 [Prunus mume]
Pa4	1010124	Pm012996_Pm012997_intergenic	25.7117	Pm012996	1131	10.6633	22.46	1.0747	0.708064	*	NA	NA	NA	NA	gi|645243280|ref|XP_008227902.1|//PREDICTED: uncharacterized protein LOC103327370 [Prunus mume]
Pa4	1010351	Pm012996_Pm012997_intergenic	20.4166	Pm012996	1131	10.6633	22.46	1.0747	0.708064	*	NA	NA	NA	NA	gi|645243280|ref|XP_008227902.1|//PREDICTED: uncharacterized protein LOC103327370 [Prunus mume]
Pa4	1010480	Pm012996_Pm012997_intergenic	20.4166	Pm012996	1131	10.6633	22.46	1.0747	0.708064	*	NA	NA	NA	NA	gi|645243280|ref|XP_008227902.1|//PREDICTED: uncharacterized protein LOC103327370 [Prunus mume]
Pa4	1013207	Pm012997_Pm012998_intergenic	20.5029	Pm012998	2489	10.5133	105.4	3.32558	0.907157	Up	NA	NA	NA	K12133//MYB-related transcription factor LHY	gi|645243287|ref|XP_008227906.1|//PREDICTED: LOW QUALITY PROTEIN: protein REVEILLE 1 [Prunus mume]
Pa4	1013485	Pm012997_Pm012998_intergenic	26.5569	Pm012998	2489	10.5133	105.4	3.32558	0.907157	Up	NA	NA	NA	K12133//MYB-related transcription factor LHY	gi|645243287|ref|XP_008227906.1|//PREDICTED: LOW QUALITY PROTEIN: protein REVEILLE 1 [Prunus mume]
Pa4	1013559	Pm012997_Pm012998_intergenic	26.2575	Pm012998	2489	10.5133	105.4	3.32558	0.907157	Up	NA	NA	NA	K12133//MYB-related transcription factor LHY	gi|645243287|ref|XP_008227906.1|//PREDICTED: LOW QUALITY PROTEIN: protein REVEILLE 1 [Prunus mume]
Pa4	1013695	Pm012997_Pm012998_intergenic	21.6461	Pm012998	2489	10.5133	105.4	3.32558	0.907157	Up	NA	NA	NA	K12133//MYB-related transcription factor LHY	gi|645243287|ref|XP_008227906.1|//PREDICTED: LOW QUALITY PROTEIN: protein REVEILLE 1 [Prunus mume]
Pa4	1013708	Pm012997_Pm012998_intergenic	23.1513	Pm012998	2489	10.5133	105.4	3.32558	0.907157	Up	NA	NA	NA	K12133//MYB-related transcription factor LHY	gi|645243287|ref|XP_008227906.1|//PREDICTED: LOW QUALITY PROTEIN: protein REVEILLE 1 [Prunus mume]
Pa4	1013752	Pm012997_Pm012998_intergenic	21.1917	Pm012998	2489	10.5133	105.4	3.32558	0.907157	Up	NA	NA	NA	K12133//MYB-related transcription factor LHY	gi|645243287|ref|XP_008227906.1|//PREDICTED: LOW QUALITY PROTEIN: protein REVEILLE 1 [Prunus mume]
Pa4	1013820	Pm012997_Pm012998_intergenic	21.7346	Pm012998	2489	10.5133	105.4	3.32558	0.907157	Up	NA	NA	NA	K12133//MYB-related transcription factor LHY	gi|645243287|ref|XP_008227906.1|//PREDICTED: LOW QUALITY PROTEIN: protein REVEILLE 1 [Prunus mume]
Pa4	1014142	Pm012997_Pm012998_intergenic	24.288	Pm012998	2489	10.5133	105.4	3.32558	0.907157	Up	NA	NA	NA	K12133//MYB-related transcription factor LHY	gi|645243287|ref|XP_008227906.1|//PREDICTED: LOW QUALITY PROTEIN: protein REVEILLE 1 [Prunus mume]
Pa4	1014150	Pm012997_Pm012998_intergenic	20.2601	Pm012998	2489	10.5133	105.4	3.32558	0.907157	Up	NA	NA	NA	K12133//MYB-related transcription factor LHY	gi|645243287|ref|XP_008227906.1|//PREDICTED: LOW QUALITY PROTEIN: protein REVEILLE 1 [Prunus mume]
Pa4	1014266	Pm012997_Pm012998_intergenic	22.0913	Pm012998	2489	10.5133	105.4	3.32558	0.907157	Up	NA	NA	NA	K12133//MYB-related transcription factor LHY	gi|645243287|ref|XP_008227906.1|//PREDICTED: LOW QUALITY PROTEIN: protein REVEILLE 1 [Prunus mume]
Pa4	1019891	Pm012998_Pm012999_intergenic	20.5029	Pm012998	2489	10.5133	105.4	3.32558	0.907157	Up	NA	NA	NA	K12133//MYB-related transcription factor LHY	gi|645243287|ref|XP_008227906.1|//PREDICTED: LOW QUALITY PROTEIN: protein REVEILLE 1 [Prunus mume]
Pa4	1020721	Pm012998_Pm012999_intergenic	21.0487	Pm012998	2489	10.5133	105.4	3.32558	0.907157	Up	NA	NA	NA	K12133//MYB-related transcription factor LHY	gi|645243287|ref|XP_008227906.1|//PREDICTED: LOW QUALITY PROTEIN: protein REVEILLE 1 [Prunus mume]
Pa4	1023682	Pm012998_Pm012999_intergenic	20.5029	Pm012998	2489	10.5133	105.4	3.32558	0.907157	Up	NA	NA	NA	K12133//MYB-related transcription factor LHY	gi|645243287|ref|XP_008227906.1|//PREDICTED: LOW QUALITY PROTEIN: protein REVEILLE 1 [Prunus mume]
Pa4	1024553	Pm012998_Pm012999_intergenic	23.9353	Pm012998	2489	10.5133	105.4	3.32558	0.907157	Up	NA	NA	NA	K12133//MYB-related transcription factor LHY	gi|645243287|ref|XP_008227906.1|//PREDICTED: LOW QUALITY PROTEIN: protein REVEILLE 1 [Prunus mume]
Pa4	1024896	Pm012998_Pm012999_intergenic	20.5029	Pm012998	2489	10.5133	105.4	3.32558	0.907157	Up	NA	NA	NA	K12133//MYB-related transcription factor LHY	gi|645243287|ref|XP_008227906.1|//PREDICTED: LOW QUALITY PROTEIN: protein REVEILLE 1 [Prunus mume]
Pa4	1054993	Pm013002_Pm013003_intergenic	23.9907	Pm013003	1977	217.497	482.74	1.15025	0.810926	Up	NA	GO:0004448//isocitrate dehydrogenase activity;GO:0046872//metal ion binding;GO:0000166//nucleotide binding	GO:0019752//carboxylic acid metabolic process;GO:0009060//aerobic respiration	K00031//isocitrate dehydrogenase [EC:1.1.1.42]	gi|595967025|ref|XP_007217240.1|//hypothetical protein PRUPE_ppa006356mg [Prunus persica];gi|645243301|ref|XP_008227912.1|//PREDICTED: isocitrate dehydrogenase [NADP] [Prunus mume]
Pa4	1055637	Pm013002_Pm013003_intergenic	26.004	Pm013003	1977	217.497	482.74	1.15025	0.810926	Up	NA	GO:0004448//isocitrate dehydrogenase activity;GO:0046872//metal ion binding;GO:0000166//nucleotide binding	GO:0019752//carboxylic acid metabolic process;GO:0009060//aerobic respiration	K00031//isocitrate dehydrogenase [EC:1.1.1.42]	gi|595967025|ref|XP_007217240.1|//hypothetical protein PRUPE_ppa006356mg [Prunus persica];gi|645243301|ref|XP_008227912.1|//PREDICTED: isocitrate dehydrogenase [NADP] [Prunus mume]
Pa4	1056668	Pm013002_Pm013003_intergenic	20.0114	Pm013003	1977	217.497	482.74	1.15025	0.810926	Up	NA	GO:0004448//isocitrate dehydrogenase activity;GO:0046872//metal ion binding;GO:0000166//nucleotide binding	GO:0019752//carboxylic acid metabolic process;GO:0009060//aerobic respiration	K00031//isocitrate dehydrogenase [EC:1.1.1.42]	gi|595967025|ref|XP_007217240.1|//hypothetical protein PRUPE_ppa006356mg [Prunus persica];gi|645243301|ref|XP_008227912.1|//PREDICTED: isocitrate dehydrogenase [NADP] [Prunus mume]
Pa4	1058872	Pm013003_CDS	26.004	Pm013003	1977	217.497	482.74	1.15025	0.810926	Up	NA	GO:0004448//isocitrate dehydrogenase activity;GO:0046872//metal ion binding;GO:0000166//nucleotide binding	GO:0019752//carboxylic acid metabolic process;GO:0009060//aerobic respiration	K00031//isocitrate dehydrogenase [EC:1.1.1.42]	gi|595967025|ref|XP_007217240.1|//hypothetical protein PRUPE_ppa006356mg [Prunus persica];gi|645243301|ref|XP_008227912.1|//PREDICTED: isocitrate dehydrogenase [NADP] [Prunus mume]
Pa4	1062617	Pm013003_Pm013004_intergenic	20.4166	Pm013003	1977	217.497	482.74	1.15025	0.810926	Up	NA	GO:0004448//isocitrate dehydrogenase activity;GO:0046872//metal ion binding;GO:0000166//nucleotide binding	GO:0019752//carboxylic acid metabolic process;GO:0009060//aerobic respiration	K00031//isocitrate dehydrogenase [EC:1.1.1.42]	gi|595967025|ref|XP_007217240.1|//hypothetical protein PRUPE_ppa006356mg [Prunus persica];gi|645243301|ref|XP_008227912.1|//PREDICTED: isocitrate dehydrogenase [NADP] [Prunus mume]
Pa4	1062773	Pm013003_Pm013004_intergenic	23.6632	Pm013003	1977	217.497	482.74	1.15025	0.810926	Up	NA	GO:0004448//isocitrate dehydrogenase activity;GO:0046872//metal ion binding;GO:0000166//nucleotide binding	GO:0019752//carboxylic acid metabolic process;GO:0009060//aerobic respiration	K00031//isocitrate dehydrogenase [EC:1.1.1.42]	gi|595967025|ref|XP_007217240.1|//hypothetical protein PRUPE_ppa006356mg [Prunus persica];gi|645243301|ref|XP_008227912.1|//PREDICTED: isocitrate dehydrogenase [NADP] [Prunus mume]
Pa4	1062782	Pm013003_Pm013004_intergenic	20.6073	Pm013003	1977	217.497	482.74	1.15025	0.810926	Up	NA	GO:0004448//isocitrate dehydrogenase activity;GO:0046872//metal ion binding;GO:0000166//nucleotide binding	GO:0019752//carboxylic acid metabolic process;GO:0009060//aerobic respiration	K00031//isocitrate dehydrogenase [EC:1.1.1.42]	gi|595967025|ref|XP_007217240.1|//hypothetical protein PRUPE_ppa006356mg [Prunus persica];gi|645243301|ref|XP_008227912.1|//PREDICTED: isocitrate dehydrogenase [NADP] [Prunus mume]
Pa4	1066186	Pm013003_Pm013004_intergenic	20.4166	Pm013003	1977	217.497	482.74	1.15025	0.810926	Up	NA	GO:0004448//isocitrate dehydrogenase activity;GO:0046872//metal ion binding;GO:0000166//nucleotide binding	GO:0019752//carboxylic acid metabolic process;GO:0009060//aerobic respiration	K00031//isocitrate dehydrogenase [EC:1.1.1.42]	gi|595967025|ref|XP_007217240.1|//hypothetical protein PRUPE_ppa006356mg [Prunus persica];gi|645243301|ref|XP_008227912.1|//PREDICTED: isocitrate dehydrogenase [NADP] [Prunus mume]
Pa4	1093851	Pm013006_Pm013007_intergenic	24.1683	Pm013007	1512	1.39667	10.7133	2.93935	0.772107	*	NA	GO:0016831//carboxy-lyase activity;GO:0048037//cofactor binding	GO:0009064//glutamine family amino acid metabolic process	K01580//glutamate decarboxylase [EC:4.1.1.15]	gi|645243314|ref|XP_008227918.1|//PREDICTED: glutamate decarboxylase 1-like [Prunus mume]
Pa4	1094342	Pm013006_Pm013007_intergenic	26.2034	Pm013007	1512	1.39667	10.7133	2.93935	0.772107	*	NA	GO:0016831//carboxy-lyase activity;GO:0048037//cofactor binding	GO:0009064//glutamine family amino acid metabolic process	K01580//glutamate decarboxylase [EC:4.1.1.15]	gi|645243314|ref|XP_008227918.1|//PREDICTED: glutamate decarboxylase 1-like [Prunus mume]
Pa4	1094357	Pm013006_Pm013007_intergenic	20.7182	Pm013007	1512	1.39667	10.7133	2.93935	0.772107	*	NA	GO:0016831//carboxy-lyase activity;GO:0048037//cofactor binding	GO:0009064//glutamine family amino acid metabolic process	K01580//glutamate decarboxylase [EC:4.1.1.15]	gi|645243314|ref|XP_008227918.1|//PREDICTED: glutamate decarboxylase 1-like [Prunus mume]
Pa4	1095421	Pm013006_Pm013007_intergenic	24.3095	Pm013007	1512	1.39667	10.7133	2.93935	0.772107	*	NA	GO:0016831//carboxy-lyase activity;GO:0048037//cofactor binding	GO:0009064//glutamine family amino acid metabolic process	K01580//glutamate decarboxylase [EC:4.1.1.15]	gi|645243314|ref|XP_008227918.1|//PREDICTED: glutamate decarboxylase 1-like [Prunus mume]
Pa4	1096133	Pm013007_intron	20.54	Pm013007	1512	1.39667	10.7133	2.93935	0.772107	*	NA	GO:0016831//carboxy-lyase activity;GO:0048037//cofactor binding	GO:0009064//glutamine family amino acid metabolic process	K01580//glutamate decarboxylase [EC:4.1.1.15]	gi|645243314|ref|XP_008227918.1|//PREDICTED: glutamate decarboxylase 1-like [Prunus mume]
Pa4	1096495	Pm013007_intron	20.5029	Pm013007	1512	1.39667	10.7133	2.93935	0.772107	*	NA	GO:0016831//carboxy-lyase activity;GO:0048037//cofactor binding	GO:0009064//glutamine family amino acid metabolic process	K01580//glutamate decarboxylase [EC:4.1.1.15]	gi|645243314|ref|XP_008227918.1|//PREDICTED: glutamate decarboxylase 1-like [Prunus mume]
Pa4	1096856	Pm013007_intron	21.9757	Pm013007	1512	1.39667	10.7133	2.93935	0.772107	*	NA	GO:0016831//carboxy-lyase activity;GO:0048037//cofactor binding	GO:0009064//glutamine family amino acid metabolic process	K01580//glutamate decarboxylase [EC:4.1.1.15]	gi|645243314|ref|XP_008227918.1|//PREDICTED: glutamate decarboxylase 1-like [Prunus mume]
Pa4	1100287	Pm013007_intron	20.6174	Pm013007	1512	1.39667	10.7133	2.93935	0.772107	*	NA	GO:0016831//carboxy-lyase activity;GO:0048037//cofactor binding	GO:0009064//glutamine family amino acid metabolic process	K01580//glutamate decarboxylase [EC:4.1.1.15]	gi|645243314|ref|XP_008227918.1|//PREDICTED: glutamate decarboxylase 1-like [Prunus mume]
Pa4	1101154	Pm013007_Pm013008_intergenic	20.5918	Pm013007	1512	1.39667	10.7133	2.93935	0.772107	*	NA	GO:0016831//carboxy-lyase activity;GO:0048037//cofactor binding	GO:0009064//glutamine family amino acid metabolic process	K01580//glutamate decarboxylase [EC:4.1.1.15]	gi|645243314|ref|XP_008227918.1|//PREDICTED: glutamate decarboxylase 1-like [Prunus mume]
Pa4	1101330	Pm013007_Pm013008_intergenic	24.4331	Pm013007	1512	1.39667	10.7133	2.93935	0.772107	*	NA	GO:0016831//carboxy-lyase activity;GO:0048037//cofactor binding	GO:0009064//glutamine family amino acid metabolic process	K01580//glutamate decarboxylase [EC:4.1.1.15]	gi|645243314|ref|XP_008227918.1|//PREDICTED: glutamate decarboxylase 1-like [Prunus mume]
Pa4	1101356	Pm013007_Pm013008_intergenic	21.0115	Pm013007	1512	1.39667	10.7133	2.93935	0.772107	*	NA	GO:0016831//carboxy-lyase activity;GO:0048037//cofactor binding	GO:0009064//glutamine family amino acid metabolic process	K01580//glutamate decarboxylase [EC:4.1.1.15]	gi|645243314|ref|XP_008227918.1|//PREDICTED: glutamate decarboxylase 1-like [Prunus mume]
Pa4	1107862	Pm013009_Pm013010_intergenic	20.6966	Pm013010	1353	14.1667	3.19667	-2.14786	0.772584	*	NA	NA	GO:0006629//lipid metabolic process	K13806//sn1-specific diacylglycerol lipase [EC:3.1.1.-]	gi|645243321|ref|XP_008227921.1|//PREDICTED: uncharacterized protein LOC103327384 [Prunus mume]
Pa4	1107913	Pm013009_Pm013010_intergenic	22.5066	Pm013010	1353	14.1667	3.19667	-2.14786	0.772584	*	NA	NA	GO:0006629//lipid metabolic process	K13806//sn1-specific diacylglycerol lipase [EC:3.1.1.-]	gi|645243321|ref|XP_008227921.1|//PREDICTED: uncharacterized protein LOC103327384 [Prunus mume]
Pa4	1112146	Pm013010_CDS	26.004	Pm013010	1353	14.1667	3.19667	-2.14786	0.772584	*	NA	NA	GO:0006629//lipid metabolic process	K13806//sn1-specific diacylglycerol lipase [EC:3.1.1.-]	gi|645243321|ref|XP_008227921.1|//PREDICTED: uncharacterized protein LOC103327384 [Prunus mume]
Pa4	1112496	Pm013010_intron	20.4972	Pm013010	1353	14.1667	3.19667	-2.14786	0.772584	*	NA	NA	GO:0006629//lipid metabolic process	K13806//sn1-specific diacylglycerol lipase [EC:3.1.1.-]	gi|645243321|ref|XP_008227921.1|//PREDICTED: uncharacterized protein LOC103327384 [Prunus mume]
Pa4	1112736	Pm013010_intron	25.958	Pm013010	1353	14.1667	3.19667	-2.14786	0.772584	*	NA	NA	GO:0006629//lipid metabolic process	K13806//sn1-specific diacylglycerol lipase [EC:3.1.1.-]	gi|645243321|ref|XP_008227921.1|//PREDICTED: uncharacterized protein LOC103327384 [Prunus mume]
Pa4	1113342	Pm013010_CDS	22.7221	Pm013010	1353	14.1667	3.19667	-2.14786	0.772584	*	NA	NA	GO:0006629//lipid metabolic process	K13806//sn1-specific diacylglycerol lipase [EC:3.1.1.-]	gi|645243321|ref|XP_008227921.1|//PREDICTED: uncharacterized protein LOC103327384 [Prunus mume]
Pa4	1113417	Pm013010_intron	22.6662	Pm013010	1353	14.1667	3.19667	-2.14786	0.772584	*	NA	NA	GO:0006629//lipid metabolic process	K13806//sn1-specific diacylglycerol lipase [EC:3.1.1.-]	gi|645243321|ref|XP_008227921.1|//PREDICTED: uncharacterized protein LOC103327384 [Prunus mume]
Pa4	1113721	Pm013010_intron	20.6835	Pm013010	1353	14.1667	3.19667	-2.14786	0.772584	*	NA	NA	GO:0006629//lipid metabolic process	K13806//sn1-specific diacylglycerol lipase [EC:3.1.1.-]	gi|645243321|ref|XP_008227921.1|//PREDICTED: uncharacterized protein LOC103327384 [Prunus mume]
Pa4	1114346	Pm013010_intron	20.8302	Pm013010	1353	14.1667	3.19667	-2.14786	0.772584	*	NA	NA	GO:0006629//lipid metabolic process	K13806//sn1-specific diacylglycerol lipase [EC:3.1.1.-]	gi|645243321|ref|XP_008227921.1|//PREDICTED: uncharacterized protein LOC103327384 [Prunus mume]
Pa4	1116494	Pm013010_Pm013011_intergenic	20.876	Pm013010	1353	14.1667	3.19667	-2.14786	0.772584	*	NA	NA	GO:0006629//lipid metabolic process	K13806//sn1-specific diacylglycerol lipase [EC:3.1.1.-]	gi|645243321|ref|XP_008227921.1|//PREDICTED: uncharacterized protein LOC103327384 [Prunus mume]
Pa4	1116527	Pm013010_Pm013011_intergenic	20.6835	Pm013010	1353	14.1667	3.19667	-2.14786	0.772584	*	NA	NA	GO:0006629//lipid metabolic process	K13806//sn1-specific diacylglycerol lipase [EC:3.1.1.-]	gi|645243321|ref|XP_008227921.1|//PREDICTED: uncharacterized protein LOC103327384 [Prunus mume]
Pa4	1116529	Pm013010_Pm013011_intergenic	26.3133	Pm013010	1353	14.1667	3.19667	-2.14786	0.772584	*	NA	NA	GO:0006629//lipid metabolic process	K13806//sn1-specific diacylglycerol lipase [EC:3.1.1.-]	gi|645243321|ref|XP_008227921.1|//PREDICTED: uncharacterized protein LOC103327384 [Prunus mume]
Pa4	1116535	Pm013010_Pm013011_intergenic	26.2575	Pm013010	1353	14.1667	3.19667	-2.14786	0.772584	*	NA	NA	GO:0006629//lipid metabolic process	K13806//sn1-specific diacylglycerol lipase [EC:3.1.1.-]	gi|645243321|ref|XP_008227921.1|//PREDICTED: uncharacterized protein LOC103327384 [Prunus mume]
Pa4	1116564	Pm013010_Pm013011_intergenic	26.2034	Pm013010	1353	14.1667	3.19667	-2.14786	0.772584	*	NA	NA	GO:0006629//lipid metabolic process	K13806//sn1-specific diacylglycerol lipase [EC:3.1.1.-]	gi|645243321|ref|XP_008227921.1|//PREDICTED: uncharacterized protein LOC103327384 [Prunus mume]
Pa4	1116577	Pm013010_Pm013011_intergenic	20.5918	Pm013010	1353	14.1667	3.19667	-2.14786	0.772584	*	NA	NA	GO:0006629//lipid metabolic process	K13806//sn1-specific diacylglycerol lipase [EC:3.1.1.-]	gi|645243321|ref|XP_008227921.1|//PREDICTED: uncharacterized protein LOC103327384 [Prunus mume]
Pa4	1116581	Pm013010_Pm013011_intergenic	28.485	Pm013010	1353	14.1667	3.19667	-2.14786	0.772584	*	NA	NA	GO:0006629//lipid metabolic process	K13806//sn1-specific diacylglycerol lipase [EC:3.1.1.-]	gi|645243321|ref|XP_008227921.1|//PREDICTED: uncharacterized protein LOC103327384 [Prunus mume]
Pa4	1820678	Pm013117_Pm013118_intergenic	20.5838	Pm013117	1413	8.55667	1.79667	-2.25173	0.717164	*	NA	NA	NA	NA	gi|595930589|ref|XP_007215246.1|//hypothetical protein PRUPE_ppa014642mg [Prunus persica]
Pa4	2078918	Pm013145_Pm013146_intergenic	20.2518	Pm013145	3657	52.05	22.09	-1.2365	0.785877	*	NA	NA	NA	K01535//H+-transporting ATPase [EC:3.6.3.6]	gi|645243691|ref|XP_008228092.1|//PREDICTED: ATPase 10, plasma membrane-type [Prunus mume]
Pa4	2659548	Pm013234_Pm013235_intergenic	21.5062	Pm013235	2486	20.9467	8.00333	-1.38805	0.747151	*	NA	NA	NA	K01074//palmitoyl-protein thioesterase [EC:3.1.2.22]	gi|645243869|ref|XP_008228173.1|//PREDICTED: inter-alpha-trypsin inhibitor heavy chain H3 [Prunus mume]
Pa4	2659595	Pm013234_Pm013235_intergenic	23.7797	Pm013235	2486	20.9467	8.00333	-1.38805	0.747151	*	NA	NA	NA	K01074//palmitoyl-protein thioesterase [EC:3.1.2.22]	gi|645243869|ref|XP_008228173.1|//PREDICTED: inter-alpha-trypsin inhibitor heavy chain H3 [Prunus mume]
Pa4	2659608	Pm013234_Pm013235_intergenic	24.4836	Pm013235	2486	20.9467	8.00333	-1.38805	0.747151	*	NA	NA	NA	K01074//palmitoyl-protein thioesterase [EC:3.1.2.22]	gi|645243869|ref|XP_008228173.1|//PREDICTED: inter-alpha-trypsin inhibitor heavy chain H3 [Prunus mume]
Pa4	2659627	Pm013234_Pm013235_intergenic	20.2909	Pm013235	2486	20.9467	8.00333	-1.38805	0.747151	*	NA	NA	NA	K01074//palmitoyl-protein thioesterase [EC:3.1.2.22]	gi|645243869|ref|XP_008228173.1|//PREDICTED: inter-alpha-trypsin inhibitor heavy chain H3 [Prunus mume]
Pa4	2912754	Pm013274_Pm013275_intergenic	20.1326	Pm013275	570	15.4267	30.9533	1.00467	0.717439	*	NA	NA	NA	NA	gi|645243924|ref|XP_008228201.1|//PREDICTED: leucine-rich repeat extensin-like protein 3 [Prunus mume]
Pa4	2919146	Pm013275_Pm013276_intergenic	20.4722	Pm013275	570	15.4267	30.9533	1.00467	0.717439	*	NA	NA	NA	NA	gi|645243924|ref|XP_008228201.1|//PREDICTED: leucine-rich repeat extensin-like protein 3 [Prunus mume]
Pa4	2919220	Pm013275_Pm013276_intergenic	21.652	Pm013275	570	15.4267	30.9533	1.00467	0.717439	*	NA	NA	NA	NA	gi|645243924|ref|XP_008228201.1|//PREDICTED: leucine-rich repeat extensin-like protein 3 [Prunus mume]
Pa4	2919524	Pm013275_Pm013276_intergenic	20.0673	Pm013275	570	15.4267	30.9533	1.00467	0.717439	*	NA	NA	NA	NA	gi|645243924|ref|XP_008228201.1|//PREDICTED: leucine-rich repeat extensin-like protein 3 [Prunus mume]
Pa4	2919585	Pm013275_Pm013276_intergenic	21.5084	Pm013275	570	15.4267	30.9533	1.00467	0.717439	*	NA	NA	NA	NA	gi|645243924|ref|XP_008228201.1|//PREDICTED: leucine-rich repeat extensin-like protein 3 [Prunus mume]
Pa4	2919672	Pm013275_Pm013276_intergenic	21.3816	Pm013275	570	15.4267	30.9533	1.00467	0.717439	*	NA	NA	NA	NA	gi|645243924|ref|XP_008228201.1|//PREDICTED: leucine-rich repeat extensin-like protein 3 [Prunus mume]
Pa4	2922720	Pm013275_Pm013276_intergenic	20.2332	Pm013275	570	15.4267	30.9533	1.00467	0.717439	*	NA	NA	NA	NA	gi|645243924|ref|XP_008228201.1|//PREDICTED: leucine-rich repeat extensin-like protein 3 [Prunus mume]
Pa4	2922766	Pm013275_Pm013276_intergenic	21.652	Pm013275	570	15.4267	30.9533	1.00467	0.717439	*	NA	NA	NA	NA	gi|645243924|ref|XP_008228201.1|//PREDICTED: leucine-rich repeat extensin-like protein 3 [Prunus mume]
Pa4	2922774	Pm013275_Pm013276_intergenic	21.8014	Pm013275	570	15.4267	30.9533	1.00467	0.717439	*	NA	NA	NA	NA	gi|645243924|ref|XP_008228201.1|//PREDICTED: leucine-rich repeat extensin-like protein 3 [Prunus mume]
Pa4	2922871	Pm013275_Pm013276_intergenic	21.8014	Pm013275	570	15.4267	30.9533	1.00467	0.717439	*	NA	NA	NA	NA	gi|645243924|ref|XP_008228201.1|//PREDICTED: leucine-rich repeat extensin-like protein 3 [Prunus mume]
Pa4	2922971	Pm013275_Pm013276_intergenic	21.1089	Pm013275	570	15.4267	30.9533	1.00467	0.717439	*	NA	NA	NA	NA	gi|645243924|ref|XP_008228201.1|//PREDICTED: leucine-rich repeat extensin-like protein 3 [Prunus mume]
Pa4	2923860	Pm013275_Pm013276_intergenic	21.006	Pm013275	570	15.4267	30.9533	1.00467	0.717439	*	NA	NA	NA	NA	gi|645243924|ref|XP_008228201.1|//PREDICTED: leucine-rich repeat extensin-like protein 3 [Prunus mume]
Pa4	3192652	Pm013313_Pm013314_intergenic	20.4858	Pm013313	354	107.193	51.73	-1.05114	0.777225	*	NA	NA	NA	NA	gi|645244045|ref|XP_008228257.1|//PREDICTED: uncharacterized protein LOC103327672 [Prunus mume]
Pa4	3392209	Pm013348_Pm013349_intergenic	22.3494	Pm013349	2412	53.94	8.74	-2.62565	0.874158	Down	NA	GO:0016832//aldehyde-lyase activity;GO:0050662//coenzyme binding;GO:0016491//oxidoreductase activity	GO:0044281//small molecule metabolic process	K15403//fatty acid omega-hydroxy dehydrogenase [EC:1.1.-.-]	gi|645244351|ref|XP_008228391.1|//PREDICTED: protein ROOT HAIR DEFECTIVE 3 homolog 1-like [Prunus mume];gi|645244124|ref|XP_008228294.1|//PREDICTED: protein HOTHEAD [Prunus mume]
Pa4	3402104	Pm013349_intron	22.3494	Pm013349	2412	53.94	8.74	-2.62565	0.874158	Down	NA	GO:0016832//aldehyde-lyase activity;GO:0050662//coenzyme binding;GO:0016491//oxidoreductase activity	GO:0044281//small molecule metabolic process	K15403//fatty acid omega-hydroxy dehydrogenase [EC:1.1.-.-]	gi|645244351|ref|XP_008228391.1|//PREDICTED: protein ROOT HAIR DEFECTIVE 3 homolog 1-like [Prunus mume];gi|645244124|ref|XP_008228294.1|//PREDICTED: protein HOTHEAD [Prunus mume]
Pa4	3407250	Pm013349_intron	20.7163	Pm013349	2412	53.94	8.74	-2.62565	0.874158	Down	NA	GO:0016832//aldehyde-lyase activity;GO:0050662//coenzyme binding;GO:0016491//oxidoreductase activity	GO:0044281//small molecule metabolic process	K15403//fatty acid omega-hydroxy dehydrogenase [EC:1.1.-.-]	gi|645244351|ref|XP_008228391.1|//PREDICTED: protein ROOT HAIR DEFECTIVE 3 homolog 1-like [Prunus mume];gi|645244124|ref|XP_008228294.1|//PREDICTED: protein HOTHEAD [Prunus mume]
Pa4	3430754	Pm013349_intron	23.0745	Pm013349	2412	53.94	8.74	-2.62565	0.874158	Down	NA	GO:0016832//aldehyde-lyase activity;GO:0050662//coenzyme binding;GO:0016491//oxidoreductase activity	GO:0044281//small molecule metabolic process	K15403//fatty acid omega-hydroxy dehydrogenase [EC:1.1.-.-]	gi|645244351|ref|XP_008228391.1|//PREDICTED: protein ROOT HAIR DEFECTIVE 3 homolog 1-like [Prunus mume];gi|645244124|ref|XP_008228294.1|//PREDICTED: protein HOTHEAD [Prunus mume]
Pa4	3430834	Pm013349_intron	20.4949	Pm013349	2412	53.94	8.74	-2.62565	0.874158	Down	NA	GO:0016832//aldehyde-lyase activity;GO:0050662//coenzyme binding;GO:0016491//oxidoreductase activity	GO:0044281//small molecule metabolic process	K15403//fatty acid omega-hydroxy dehydrogenase [EC:1.1.-.-]	gi|645244351|ref|XP_008228391.1|//PREDICTED: protein ROOT HAIR DEFECTIVE 3 homolog 1-like [Prunus mume];gi|645244124|ref|XP_008228294.1|//PREDICTED: protein HOTHEAD [Prunus mume]
Pa4	3430853	Pm013349_intron	22.9549	Pm013349	2412	53.94	8.74	-2.62565	0.874158	Down	NA	GO:0016832//aldehyde-lyase activity;GO:0050662//coenzyme binding;GO:0016491//oxidoreductase activity	GO:0044281//small molecule metabolic process	K15403//fatty acid omega-hydroxy dehydrogenase [EC:1.1.-.-]	gi|645244351|ref|XP_008228391.1|//PREDICTED: protein ROOT HAIR DEFECTIVE 3 homolog 1-like [Prunus mume];gi|645244124|ref|XP_008228294.1|//PREDICTED: protein HOTHEAD [Prunus mume]
Pa4	3430967	Pm013349_intron	20.4722	Pm013349	2412	53.94	8.74	-2.62565	0.874158	Down	NA	GO:0016832//aldehyde-lyase activity;GO:0050662//coenzyme binding;GO:0016491//oxidoreductase activity	GO:0044281//small molecule metabolic process	K15403//fatty acid omega-hydroxy dehydrogenase [EC:1.1.-.-]	gi|645244351|ref|XP_008228391.1|//PREDICTED: protein ROOT HAIR DEFECTIVE 3 homolog 1-like [Prunus mume];gi|645244124|ref|XP_008228294.1|//PREDICTED: protein HOTHEAD [Prunus mume]
Pa4	3431621	Pm013349_intron	20.9712	Pm013349	2412	53.94	8.74	-2.62565	0.874158	Down	NA	GO:0016832//aldehyde-lyase activity;GO:0050662//coenzyme binding;GO:0016491//oxidoreductase activity	GO:0044281//small molecule metabolic process	K15403//fatty acid omega-hydroxy dehydrogenase [EC:1.1.-.-]	gi|645244351|ref|XP_008228391.1|//PREDICTED: protein ROOT HAIR DEFECTIVE 3 homolog 1-like [Prunus mume];gi|645244124|ref|XP_008228294.1|//PREDICTED: protein HOTHEAD [Prunus mume]
Pa4	3431800	Pm013349_Pm013350_intergenic	21.0988	Pm013349	2412	53.94	8.74	-2.62565	0.874158	Down	NA	GO:0016832//aldehyde-lyase activity;GO:0050662//coenzyme binding;GO:0016491//oxidoreductase activity	GO:0044281//small molecule metabolic process	K15403//fatty acid omega-hydroxy dehydrogenase [EC:1.1.-.-]	gi|645244351|ref|XP_008228391.1|//PREDICTED: protein ROOT HAIR DEFECTIVE 3 homolog 1-like [Prunus mume];gi|645244124|ref|XP_008228294.1|//PREDICTED: protein HOTHEAD [Prunus mume]
Pa4	3435705	Pm013349_Pm013350_intergenic	21.2312	Pm013349	2412	53.94	8.74	-2.62565	0.874158	Down	NA	GO:0016832//aldehyde-lyase activity;GO:0050662//coenzyme binding;GO:0016491//oxidoreductase activity	GO:0044281//small molecule metabolic process	K15403//fatty acid omega-hydroxy dehydrogenase [EC:1.1.-.-]	gi|645244351|ref|XP_008228391.1|//PREDICTED: protein ROOT HAIR DEFECTIVE 3 homolog 1-like [Prunus mume];gi|645244124|ref|XP_008228294.1|//PREDICTED: protein HOTHEAD [Prunus mume]
Pa4	3435775	Pm013349_Pm013350_intergenic	23.0745	Pm013349	2412	53.94	8.74	-2.62565	0.874158	Down	NA	GO:0016832//aldehyde-lyase activity;GO:0050662//coenzyme binding;GO:0016491//oxidoreductase activity	GO:0044281//small molecule metabolic process	K15403//fatty acid omega-hydroxy dehydrogenase [EC:1.1.-.-]	gi|645244351|ref|XP_008228391.1|//PREDICTED: protein ROOT HAIR DEFECTIVE 3 homolog 1-like [Prunus mume];gi|645244124|ref|XP_008228294.1|//PREDICTED: protein HOTHEAD [Prunus mume]
Pa4	3436421	Pm013349_Pm013350_intergenic	22.9549	Pm013349	2412	53.94	8.74	-2.62565	0.874158	Down	NA	GO:0016832//aldehyde-lyase activity;GO:0050662//coenzyme binding;GO:0016491//oxidoreductase activity	GO:0044281//small molecule metabolic process	K15403//fatty acid omega-hydroxy dehydrogenase [EC:1.1.-.-]	gi|645244351|ref|XP_008228391.1|//PREDICTED: protein ROOT HAIR DEFECTIVE 3 homolog 1-like [Prunus mume];gi|645244124|ref|XP_008228294.1|//PREDICTED: protein HOTHEAD [Prunus mume]
Pa4	3436644	Pm013349_Pm013350_intergenic	22.8398	Pm013349	2412	53.94	8.74	-2.62565	0.874158	Down	NA	GO:0016832//aldehyde-lyase activity;GO:0050662//coenzyme binding;GO:0016491//oxidoreductase activity	GO:0044281//small molecule metabolic process	K15403//fatty acid omega-hydroxy dehydrogenase [EC:1.1.-.-]	gi|645244351|ref|XP_008228391.1|//PREDICTED: protein ROOT HAIR DEFECTIVE 3 homolog 1-like [Prunus mume];gi|645244124|ref|XP_008228294.1|//PREDICTED: protein HOTHEAD [Prunus mume]
Pa4	3436717	Pm013349_Pm013350_intergenic	22.8398	Pm013349	2412	53.94	8.74	-2.62565	0.874158	Down	NA	GO:0016832//aldehyde-lyase activity;GO:0050662//coenzyme binding;GO:0016491//oxidoreductase activity	GO:0044281//small molecule metabolic process	K15403//fatty acid omega-hydroxy dehydrogenase [EC:1.1.-.-]	gi|645244351|ref|XP_008228391.1|//PREDICTED: protein ROOT HAIR DEFECTIVE 3 homolog 1-like [Prunus mume];gi|645244124|ref|XP_008228294.1|//PREDICTED: protein HOTHEAD [Prunus mume]
Pa4	3438462	Pm013349_Pm013350_intergenic	24.1292	Pm013349	2412	53.94	8.74	-2.62565	0.874158	Down	NA	GO:0016832//aldehyde-lyase activity;GO:0050662//coenzyme binding;GO:0016491//oxidoreductase activity	GO:0044281//small molecule metabolic process	K15403//fatty acid omega-hydroxy dehydrogenase [EC:1.1.-.-]	gi|645244351|ref|XP_008228391.1|//PREDICTED: protein ROOT HAIR DEFECTIVE 3 homolog 1-like [Prunus mume];gi|645244124|ref|XP_008228294.1|//PREDICTED: protein HOTHEAD [Prunus mume]
Pa4	3438496	Pm013349_Pm013350_intergenic	22.3419	Pm013349	2412	53.94	8.74	-2.62565	0.874158	Down	NA	GO:0016832//aldehyde-lyase activity;GO:0050662//coenzyme binding;GO:0016491//oxidoreductase activity	GO:0044281//small molecule metabolic process	K15403//fatty acid omega-hydroxy dehydrogenase [EC:1.1.-.-]	gi|645244351|ref|XP_008228391.1|//PREDICTED: protein ROOT HAIR DEFECTIVE 3 homolog 1-like [Prunus mume];gi|645244124|ref|XP_008228294.1|//PREDICTED: protein HOTHEAD [Prunus mume]
Pa4	3482861	Pm013354_Pm013355_intergenic	22.729	Pm013354	1347	16.2033	6.73	-1.26761	0.708665	*	NA	NA	NA	NA	gi|645244142|ref|XP_008228299.1|//PREDICTED: uncharacterized protein LOC103327711 [Prunus mume]
Pa4	3482869	Pm013354_Pm013355_intergenic	22.729	Pm013354	1347	16.2033	6.73	-1.26761	0.708665	*	NA	NA	NA	NA	gi|645244142|ref|XP_008228299.1|//PREDICTED: uncharacterized protein LOC103327711 [Prunus mume]
Pa4	3482891	Pm013354_Pm013355_intergenic	22.729	Pm013354	1347	16.2033	6.73	-1.26761	0.708665	*	NA	NA	NA	NA	gi|645244142|ref|XP_008228299.1|//PREDICTED: uncharacterized protein LOC103327711 [Prunus mume]
Pa4	3489276	Pm013355_intron	20.8482	Pm013355	2508	171.05	63.8833	-1.42091	0.832928	Down	NA	GO:0030246//carbohydrate binding;GO:0015925//galactosidase activity;GO:0043167//ion binding	GO:0044238//primary metabolic process	K12309//beta-galactosidase [EC:3.2.1.23]	gi|645244144|ref|XP_008228300.1|//PREDICTED: beta-galactosidase 1 [Prunus mume]
Pa4	3494543	Pm013355_Pm013356_intergenic	21.6875	Pm013355	2508	171.05	63.8833	-1.42091	0.832928	Down	NA	GO:0030246//carbohydrate binding;GO:0015925//galactosidase activity;GO:0043167//ion binding	GO:0044238//primary metabolic process	K12309//beta-galactosidase [EC:3.2.1.23]	gi|645244144|ref|XP_008228300.1|//PREDICTED: beta-galactosidase 1 [Prunus mume]
Pa4	3496068	Pm013355_Pm013356_intergenic	21.9654	Pm013355	2508	171.05	63.8833	-1.42091	0.832928	Down	NA	GO:0030246//carbohydrate binding;GO:0015925//galactosidase activity;GO:0043167//ion binding	GO:0044238//primary metabolic process	K12309//beta-galactosidase [EC:3.2.1.23]	gi|645244144|ref|XP_008228300.1|//PREDICTED: beta-galactosidase 1 [Prunus mume]
Pa4	3497229	Pm013355_Pm013356_intergenic	20.9712	Pm013355	2508	171.05	63.8833	-1.42091	0.832928	Down	NA	GO:0030246//carbohydrate binding;GO:0015925//galactosidase activity;GO:0043167//ion binding	GO:0044238//primary metabolic process	K12309//beta-galactosidase [EC:3.2.1.23]	gi|645244144|ref|XP_008228300.1|//PREDICTED: beta-galactosidase 1 [Prunus mume]
Pa4	3500854	Pm013355_Pm013356_intergenic	22.729	Pm013355	2508	171.05	63.8833	-1.42091	0.832928	Down	NA	GO:0030246//carbohydrate binding;GO:0015925//galactosidase activity;GO:0043167//ion binding	GO:0044238//primary metabolic process	K12309//beta-galactosidase [EC:3.2.1.23]	gi|645244144|ref|XP_008228300.1|//PREDICTED: beta-galactosidase 1 [Prunus mume]
Pa4	3500864	Pm013355_Pm013356_intergenic	20.8482	Pm013355	2508	171.05	63.8833	-1.42091	0.832928	Down	NA	GO:0030246//carbohydrate binding;GO:0015925//galactosidase activity;GO:0043167//ion binding	GO:0044238//primary metabolic process	K12309//beta-galactosidase [EC:3.2.1.23]	gi|645244144|ref|XP_008228300.1|//PREDICTED: beta-galactosidase 1 [Prunus mume]
Pa5	4300984	Pm016742_Pm016743_intergenic	20.6211	Pm016742	1308	123.517	14.88	-3.05326	0.902567	Down	NA	GO:0004175//endopeptidase activity	GO:0019538//protein metabolic process	K00924//null;K01381//saccharopepsin [EC:3.4.23.25]	gi|645251460|ref|XP_008231689.1|//PREDICTED: protein ASPARTIC PROTEASE IN GUARD CELL 2 [Prunus mume]
Pa5	22059058	Pm019088_Pm019089_intergenic	20.69	Pm019089	297	361.71	199.56	-0.858011	0.743835	*	NA	NA	NA	K12162//ubiquitin-fold modifier 1	gi|645256331|ref|XP_008233903.1|//PREDICTED: ubiquitin-fold modifier 1 [Prunus mume]
Pa8	16077994	Pm027596_Pm027597_intergenic	20.2848	Pm027597	1347	748.327	212.123	-1.81876	0.872855	Down	NA	NA	GO:0010876//lipid localization	K03006//DNA-directed RNA polymerase II subunit RPB1 [EC:2.7.7.6];K02883//large subunit ribosomal protein L18e;K14709//solute carrier family 39 (zinc transporter), member 1/2/3;K11855//ubiquitin carboxyl-terminal hydrolase 36/42 [EC:3.4.19.12]	gi|645275450|ref|XP_008242820.1|//PREDICTED: repetitive proline-rich cell wall protein 1 [Prunus mume]
Pa8	16332138	Pm027642_Pm027643_intergenic	21.6991	Pm027642	1554	18.5567	4.97667	-1.89869	0.78225	*	NA	NA	NA	K08150//MFS transporter, SP family, solute carrier family 2 (myo-inositol transporter), member 13	gi|645275590|ref|XP_008242891.1|//PREDICTED: sugar transport protein 7 [Prunus mume]
