# Supplementary material for: The genetic architecture of floral traits in the woody plant Prunus mume
Source: Nat Commun. 2018 Apr 27;9:1702. doi: 10.1038/s41467-018-04093-z (PMC5923208; doi:10.1038/s41467-018-04093-z)
Supplement: Supplementary file 11 — Supplementary Data 8 [file 41467_2018_4093_MOESM11_ESM.xlsx]

## Sheet: Supplementary Data 8
Supplementary Data 8. SNPs located within DEGs and associated with calyx color.
Chromosome	Position	Annotation	-log(P)	Gene	Gene length	Mean FPKM of MDL	Mean FPKM of WYY	log2FoldChange(WYY/MDL)	Probability	Up/Down-Regulation(WYY/MDL)	Cellular Component	Molecular	FunctBiological Procession	KEGG Orthology	Nr Description
Pa4	219740	Pm012878_Pm012879_intergenic	19.3271	Pm012879	3167	11.2633	24.57	1.12526	0.726518	*	GO:0012507//ER to Golgi transport vesicle membrane	GO:0046914//transition metal ion binding	GO:0048193//Golgi vesicle transport;GO:0015031//protein transport	K14006//protein transport protein SEC23	gi|645242990|ref|XP_008227780.1|//PREDICTED: protein transport protein SEC23-2 [Prunus mume]
Pa4	221197	Pm012879_intron	18.8899	Pm012879	3167	11.2633	24.57	1.12526	0.726518	*	GO:0012507//ER to Golgi transport vesicle membrane	GO:0046914//transition metal ion binding	GO:0048193//Golgi vesicle transport;GO:0015031//protein transport	K14006//protein transport protein SEC23	gi|645242990|ref|XP_008227780.1|//PREDICTED: protein transport protein SEC23-2 [Prunus mume]
Pa4	223845	Pm012879_intron	19.7222	Pm012879	3167	11.2633	24.57	1.12526	0.726518	*	GO:0012507//ER to Golgi transport vesicle membrane	GO:0046914//transition metal ion binding	GO:0048193//Golgi vesicle transport;GO:0015031//protein transport	K14006//protein transport protein SEC23	gi|645242990|ref|XP_008227780.1|//PREDICTED: protein transport protein SEC23-2 [Prunus mume]
Pa4	224950	Pm012879_Pm012880_intergenic	17.7019	Pm012879	3167	11.2633	24.57	1.12526	0.726518	*	GO:0012507//ER to Golgi transport vesicle membrane	GO:0046914//transition metal ion binding	GO:0048193//Golgi vesicle transport;GO:0015031//protein transport	K14006//protein transport protein SEC23	gi|645242990|ref|XP_008227780.1|//PREDICTED: protein transport protein SEC23-2 [Prunus mume]
Pa4	229717	Pm012880_Pm012881_intergenic	16.9541	Pm012880	441	175.617	93.3067	-0.912378	0.751271	*	GO:0030529//ribonucleoprotein complex	GO:0005198//structural molecule activity	GO:0010467//gene expression	K02898//large subunit ribosomal protein L26e	gi|596110848|ref|XP_007221514.1|//hypothetical protein PRUPE_ppa012984mg [Prunus persica]
Pa4	229985	Pm012880_Pm012881_intergenic	19.2547	Pm012880	441	175.617	93.3067	-0.912378	0.751271	*	GO:0030529//ribonucleoprotein complex	GO:0005198//structural molecule activity	GO:0010467//gene expression	K02898//large subunit ribosomal protein L26e	gi|596110848|ref|XP_007221514.1|//hypothetical protein PRUPE_ppa012984mg [Prunus persica]
Pa4	231151	Pm012880_Pm012881_intergenic	17.8323	Pm012880	441	175.617	93.3067	-0.912378	0.751271	*	GO:0030529//ribonucleoprotein complex	GO:0005198//structural molecule activity	GO:0010467//gene expression	K02898//large subunit ribosomal protein L26e	gi|596110848|ref|XP_007221514.1|//hypothetical protein PRUPE_ppa012984mg [Prunus persica]
Pa4	231233	Pm012880_Pm012881_intergenic	19.669	Pm012880	441	175.617	93.3067	-0.912378	0.751271	*	GO:0030529//ribonucleoprotein complex	GO:0005198//structural molecule activity	GO:0010467//gene expression	K02898//large subunit ribosomal protein L26e	gi|596110848|ref|XP_007221514.1|//hypothetical protein PRUPE_ppa012984mg [Prunus persica]
Pa4	231299	Pm012880_Pm012881_intergenic	18.3485	Pm012880	441	175.617	93.3067	-0.912378	0.751271	*	GO:0030529//ribonucleoprotein complex	GO:0005198//structural molecule activity	GO:0010467//gene expression	K02898//large subunit ribosomal protein L26e	gi|596110848|ref|XP_007221514.1|//hypothetical protein PRUPE_ppa012984mg [Prunus persica]
Pa4	231499	Pm012880_Pm012881_intergenic	18.8464	Pm012880	441	175.617	93.3067	-0.912378	0.751271	*	GO:0030529//ribonucleoprotein complex	GO:0005198//structural molecule activity	GO:0010467//gene expression	K02898//large subunit ribosomal protein L26e	gi|596110848|ref|XP_007221514.1|//hypothetical protein PRUPE_ppa012984mg [Prunus persica]
Pa4	231691	Pm012880_Pm012881_intergenic	17.9096	Pm012880	441	175.617	93.3067	-0.912378	0.751271	*	GO:0030529//ribonucleoprotein complex	GO:0005198//structural molecule activity	GO:0010467//gene expression	K02898//large subunit ribosomal protein L26e	gi|596110848|ref|XP_007221514.1|//hypothetical protein PRUPE_ppa012984mg [Prunus persica]
Pa4	252707	Pm012883_Pm012884_intergenic	18.6662	Pm012884	1473	365.32	733.777	1.00618	0.786572	*	NA	NA	NA	NA	gi|645243013|ref|XP_008227790.1|//PREDICTED: uncharacterized protein LOC103327263 [Prunus mume]
Pa4	302952	Pm012890_Pm012891_intergenic	15.0128	Pm012891	798	251.257	67.3167	-1.90013	0.872421	Down	GO:0009536//plastid	NA	GO:0006091//generation of precursor metabolites and energy	K08912//light-harvesting complex II chlorophyll a/b binding protein 1	gi|596109522|ref|XP_007221496.1|//hypothetical protein PRUPE_ppa010066mg [Prunus persica]
Pa4	411795	Pm012912_CDS	20.9649	Pm012912	897	0.46	8.38667	4.18839	0.778688	*	NA	NA	NA	K09422//myb proto-oncogene protein, plant	gi|645243081|ref|XP_008227817.1|//PREDICTED: transcription factor MYB108 [Prunus mume]
Pa4	748177	Pm012960_Pm012961_intergenic	15.5895	Pm012960	1686	173.477	364.807	1.07239	0.795947	*	NA	GO:0016874//ligase activity	NA	K00666//fatty-acyl-CoA synthase [EC:6.2.1.-];K10526//OPC-8:0 CoA ligase 1 [EC:6.2.1.-]	gi|645243209|ref|XP_008227873.1|//PREDICTED: probable acyl-activating enzyme 6 [Prunus mume]
Pa4	851099	Pm012977_intron	17.602	Pm012977	1191	276.49	95.3933	-1.53527	0.848971	Down	NA	GO:0016787//hydrolase activity	NA	K18881//D-lactate dehydratase [EC:4.2.1.130]	gi|645243183|ref|XP_008227861.1|//PREDICTED: protein DJ-1 homolog D-like [Prunus mume]
Pa4	851101	Pm012977_intron	17.602	Pm012977	1191	276.49	95.3933	-1.53527	0.848971	Down	NA	GO:0016787//hydrolase activity	NA	K18881//D-lactate dehydratase [EC:4.2.1.130]	gi|645243183|ref|XP_008227861.1|//PREDICTED: protein DJ-1 homolog D-like [Prunus mume]
Pa4	855856	Pm012978_intron	17.6932	Pm012978	1152	6.71333	17.5367	1.38527	0.731245	*	NA	GO:0016787//hydrolase activity	NA	K18881//D-lactate dehydratase [EC:4.2.1.130]	gi|645243181|ref|XP_008227860.1|//PREDICTED: protein DJ-1 homolog D-like [Prunus mume]
Pa4	856419	Pm012978_intron	16.2865	Pm012978	1152	6.71333	17.5367	1.38527	0.731245	*	NA	GO:0016787//hydrolase activity	NA	K18881//D-lactate dehydratase [EC:4.2.1.130]	gi|645243181|ref|XP_008227860.1|//PREDICTED: protein DJ-1 homolog D-like [Prunus mume]
Pa4	857455	Pm012978_intron	17.4314	Pm012978	1152	6.71333	17.5367	1.38527	0.731245	*	NA	GO:0016787//hydrolase activity	NA	K18881//D-lactate dehydratase [EC:4.2.1.130]	gi|645243181|ref|XP_008227860.1|//PREDICTED: protein DJ-1 homolog D-like [Prunus mume]
Pa4	857972	Pm012978_Pm012979_intergenic	15.8277	Pm012978	1152	6.71333	17.5367	1.38527	0.731245	*	NA	GO:0016787//hydrolase activity	NA	K18881//D-lactate dehydratase [EC:4.2.1.130]	gi|645243181|ref|XP_008227860.1|//PREDICTED: protein DJ-1 homolog D-like [Prunus mume]
Pa4	864414	Pm012978_Pm012979_intergenic	15.9666	Pm012978	1152	6.71333	17.5367	1.38527	0.731245	*	NA	GO:0016787//hydrolase activity	NA	K18881//D-lactate dehydratase [EC:4.2.1.130]	gi|645243181|ref|XP_008227860.1|//PREDICTED: protein DJ-1 homolog D-like [Prunus mume]
Pa4	907343	Pm012985_Pm012986_intergenic	20.5724	Pm012986	1725	719.55	5.24	-7.10138	0.990574	Down	NA	GO:0003824//catalytic activity	NA	K00666//fatty-acyl-CoA synthase [EC:6.2.1.-];K01904//4-coumarate--CoA ligase [EC:6.2.1.12]	gi|645243251|ref|XP_008227890.1|//PREDICTED: butyrate--CoA ligase AAE11, peroxisomal-like [Prunus mume]
Pa4	907585	Pm012985_Pm012986_intergenic	18.2925	Pm012986	1725	719.55	5.24	-7.10138	0.990574	Down	NA	GO:0003824//catalytic activity	NA	K00666//fatty-acyl-CoA synthase [EC:6.2.1.-];K01904//4-coumarate--CoA ligase [EC:6.2.1.12]	gi|645243251|ref|XP_008227890.1|//PREDICTED: butyrate--CoA ligase AAE11, peroxisomal-like [Prunus mume]
Pa4	909731	Pm012985_Pm012986_intergenic	19.9642	Pm012986	1725	719.55	5.24	-7.10138	0.990574	Down	NA	GO:0003824//catalytic activity	NA	K00666//fatty-acyl-CoA synthase [EC:6.2.1.-];K01904//4-coumarate--CoA ligase [EC:6.2.1.12]	gi|645243251|ref|XP_008227890.1|//PREDICTED: butyrate--CoA ligase AAE11, peroxisomal-like [Prunus mume]
Pa4	911421	Pm012985_Pm012986_intergenic	18.2294	Pm012986	1725	719.55	5.24	-7.10138	0.990574	Down	NA	GO:0003824//catalytic activity	NA	K00666//fatty-acyl-CoA synthase [EC:6.2.1.-];K01904//4-coumarate--CoA ligase [EC:6.2.1.12]	gi|645243251|ref|XP_008227890.1|//PREDICTED: butyrate--CoA ligase AAE11, peroxisomal-like [Prunus mume]
Pa4	911961	Pm012985_Pm012986_intergenic	20.0848	Pm012986	1725	719.55	5.24	-7.10138	0.990574	Down	NA	GO:0003824//catalytic activity	NA	K00666//fatty-acyl-CoA synthase [EC:6.2.1.-];K01904//4-coumarate--CoA ligase [EC:6.2.1.12]	gi|645243251|ref|XP_008227890.1|//PREDICTED: butyrate--CoA ligase AAE11, peroxisomal-like [Prunus mume]
Pa4	926610	Pm012985_Pm012986_intergenic	17.4643	Pm012986	1725	719.55	5.24	-7.10138	0.990574	Down	NA	GO:0003824//catalytic activity	NA	K00666//fatty-acyl-CoA synthase [EC:6.2.1.-];K01904//4-coumarate--CoA ligase [EC:6.2.1.12]	gi|645243251|ref|XP_008227890.1|//PREDICTED: butyrate--CoA ligase AAE11, peroxisomal-like [Prunus mume]
Pa4	930336	Pm012986_CDS	15.7999	Pm012986	1725	719.55	5.24	-7.10138	0.990574	Down	NA	GO:0003824//catalytic activity	NA	K00666//fatty-acyl-CoA synthase [EC:6.2.1.-];K01904//4-coumarate--CoA ligase [EC:6.2.1.12]	gi|645243251|ref|XP_008227890.1|//PREDICTED: butyrate--CoA ligase AAE11, peroxisomal-like [Prunus mume]
Pa4	1020863	Pm012998_Pm012999_intergenic	15.1874	Pm012998	2489	10.5133	105.4	3.32558	0.907157	Up	NA	NA	NA	K12133//MYB-related transcription factor LHY	gi|645243287|ref|XP_008227906.1|//PREDICTED: LOW QUALITY PROTEIN: protein REVEILLE 1 [Prunus mume]
Pa4	1021233	Pm012998_Pm012999_intergenic	16.3033	Pm012998	2489	10.5133	105.4	3.32558	0.907157	Up	NA	NA	NA	K12133//MYB-related transcription factor LHY	gi|645243287|ref|XP_008227906.1|//PREDICTED: LOW QUALITY PROTEIN: protein REVEILLE 1 [Prunus mume]
Pa4	1022535	Pm012998_Pm012999_intergenic	17.1238	Pm012998	2489	10.5133	105.4	3.32558	0.907157	Up	NA	NA	NA	K12133//MYB-related transcription factor LHY	gi|645243287|ref|XP_008227906.1|//PREDICTED: LOW QUALITY PROTEIN: protein REVEILLE 1 [Prunus mume]
Pa4	1024144	Pm012998_Pm012999_intergenic	25.7693	Pm012998	2489	10.5133	105.4	3.32558	0.907157	Up	NA	NA	NA	K12133//MYB-related transcription factor LHY	gi|645243287|ref|XP_008227906.1|//PREDICTED: LOW QUALITY PROTEIN: protein REVEILLE 1 [Prunus mume]
Pa4	1024736	Pm012998_Pm012999_intergenic	24.9428	Pm012998	2489	10.5133	105.4	3.32558	0.907157	Up	NA	NA	NA	K12133//MYB-related transcription factor LHY	gi|645243287|ref|XP_008227906.1|//PREDICTED: LOW QUALITY PROTEIN: protein REVEILLE 1 [Prunus mume]
Pa4	1059085	Pm013003_intron	17.0902	Pm013003	1977	217.497	482.74	1.15025	0.810926	Up	NA	GO:0004448//isocitrate dehydrogenase activity;GO:0046872//metal ion binding;GO:0000166//nucleotide binding	GO:0019752//carboxylic acid metabolic process;GO:0009060//aerobic respiration	K00031//isocitrate dehydrogenase [EC:1.1.1.42]	gi|595967025|ref|XP_007217240.1|//hypothetical protein PRUPE_ppa006356mg [Prunus persica];gi|645243301|ref|XP_008227912.1|//PREDICTED: isocitrate dehydrogenase [NADP] [Prunus mume]
Pa4	1060621	Pm013003_intron	20.4335	Pm013003	1977	217.497	482.74	1.15025	0.810926	Up	NA	GO:0004448//isocitrate dehydrogenase activity;GO:0046872//metal ion binding;GO:0000166//nucleotide binding	GO:0019752//carboxylic acid metabolic process;GO:0009060//aerobic respiration	K00031//isocitrate dehydrogenase [EC:1.1.1.42]	gi|595967025|ref|XP_007217240.1|//hypothetical protein PRUPE_ppa006356mg [Prunus persica];gi|645243301|ref|XP_008227912.1|//PREDICTED: isocitrate dehydrogenase [NADP] [Prunus mume]
Pa4	1060649	Pm013003_intron	16.5459	Pm013003	1977	217.497	482.74	1.15025	0.810926	Up	NA	GO:0004448//isocitrate dehydrogenase activity;GO:0046872//metal ion binding;GO:0000166//nucleotide binding	GO:0019752//carboxylic acid metabolic process;GO:0009060//aerobic respiration	K00031//isocitrate dehydrogenase [EC:1.1.1.42]	gi|595967025|ref|XP_007217240.1|//hypothetical protein PRUPE_ppa006356mg [Prunus persica];gi|645243301|ref|XP_008227912.1|//PREDICTED: isocitrate dehydrogenase [NADP] [Prunus mume]
Pa4	1061119	Pm013003_intron	16.2392	Pm013003	1977	217.497	482.74	1.15025	0.810926	Up	NA	GO:0004448//isocitrate dehydrogenase activity;GO:0046872//metal ion binding;GO:0000166//nucleotide binding	GO:0019752//carboxylic acid metabolic process;GO:0009060//aerobic respiration	K00031//isocitrate dehydrogenase [EC:1.1.1.42]	gi|595967025|ref|XP_007217240.1|//hypothetical protein PRUPE_ppa006356mg [Prunus persica];gi|645243301|ref|XP_008227912.1|//PREDICTED: isocitrate dehydrogenase [NADP] [Prunus mume]
Pa4	1062407	Pm013003_Pm013004_intergenic	20.4335	Pm013003	1977	217.497	482.74	1.15025	0.810926	Up	NA	GO:0004448//isocitrate dehydrogenase activity;GO:0046872//metal ion binding;GO:0000166//nucleotide binding	GO:0019752//carboxylic acid metabolic process;GO:0009060//aerobic respiration	K00031//isocitrate dehydrogenase [EC:1.1.1.42]	gi|595967025|ref|XP_007217240.1|//hypothetical protein PRUPE_ppa006356mg [Prunus persica];gi|645243301|ref|XP_008227912.1|//PREDICTED: isocitrate dehydrogenase [NADP] [Prunus mume]
Pa4	1062470	Pm013003_Pm013004_intergenic	20.7507	Pm013003	1977	217.497	482.74	1.15025	0.810926	Up	NA	GO:0004448//isocitrate dehydrogenase activity;GO:0046872//metal ion binding;GO:0000166//nucleotide binding	GO:0019752//carboxylic acid metabolic process;GO:0009060//aerobic respiration	K00031//isocitrate dehydrogenase [EC:1.1.1.42]	gi|595967025|ref|XP_007217240.1|//hypothetical protein PRUPE_ppa006356mg [Prunus persica];gi|645243301|ref|XP_008227912.1|//PREDICTED: isocitrate dehydrogenase [NADP] [Prunus mume]
Pa4	1062578	Pm013003_Pm013004_intergenic	19.6492	Pm013003	1977	217.497	482.74	1.15025	0.810926	Up	NA	GO:0004448//isocitrate dehydrogenase activity;GO:0046872//metal ion binding;GO:0000166//nucleotide binding	GO:0019752//carboxylic acid metabolic process;GO:0009060//aerobic respiration	K00031//isocitrate dehydrogenase [EC:1.1.1.42]	gi|595967025|ref|XP_007217240.1|//hypothetical protein PRUPE_ppa006356mg [Prunus persica];gi|645243301|ref|XP_008227912.1|//PREDICTED: isocitrate dehydrogenase [NADP] [Prunus mume]
Pa4	1062629	Pm013003_Pm013004_intergenic	20.1548	Pm013003	1977	217.497	482.74	1.15025	0.810926	Up	NA	GO:0004448//isocitrate dehydrogenase activity;GO:0046872//metal ion binding;GO:0000166//nucleotide binding	GO:0019752//carboxylic acid metabolic process;GO:0009060//aerobic respiration	K00031//isocitrate dehydrogenase [EC:1.1.1.42]	gi|595967025|ref|XP_007217240.1|//hypothetical protein PRUPE_ppa006356mg [Prunus persica];gi|645243301|ref|XP_008227912.1|//PREDICTED: isocitrate dehydrogenase [NADP] [Prunus mume]
Pa4	1062675	Pm013003_Pm013004_intergenic	19.4956	Pm013003	1977	217.497	482.74	1.15025	0.810926	Up	NA	GO:0004448//isocitrate dehydrogenase activity;GO:0046872//metal ion binding;GO:0000166//nucleotide binding	GO:0019752//carboxylic acid metabolic process;GO:0009060//aerobic respiration	K00031//isocitrate dehydrogenase [EC:1.1.1.42]	gi|595967025|ref|XP_007217240.1|//hypothetical protein PRUPE_ppa006356mg [Prunus persica];gi|645243301|ref|XP_008227912.1|//PREDICTED: isocitrate dehydrogenase [NADP] [Prunus mume]
Pa4	1062776	Pm013003_Pm013004_intergenic	17.7043	Pm013003	1977	217.497	482.74	1.15025	0.810926	Up	NA	GO:0004448//isocitrate dehydrogenase activity;GO:0046872//metal ion binding;GO:0000166//nucleotide binding	GO:0019752//carboxylic acid metabolic process;GO:0009060//aerobic respiration	K00031//isocitrate dehydrogenase [EC:1.1.1.42]	gi|595967025|ref|XP_007217240.1|//hypothetical protein PRUPE_ppa006356mg [Prunus persica];gi|645243301|ref|XP_008227912.1|//PREDICTED: isocitrate dehydrogenase [NADP] [Prunus mume]
Pa4	1062795	Pm013003_Pm013004_intergenic	19.1945	Pm013003	1977	217.497	482.74	1.15025	0.810926	Up	NA	GO:0004448//isocitrate dehydrogenase activity;GO:0046872//metal ion binding;GO:0000166//nucleotide binding	GO:0019752//carboxylic acid metabolic process;GO:0009060//aerobic respiration	K00031//isocitrate dehydrogenase [EC:1.1.1.42]	gi|595967025|ref|XP_007217240.1|//hypothetical protein PRUPE_ppa006356mg [Prunus persica];gi|645243301|ref|XP_008227912.1|//PREDICTED: isocitrate dehydrogenase [NADP] [Prunus mume]
Pa4	1062895	Pm013003_Pm013004_intergenic	17.913	Pm013003	1977	217.497	482.74	1.15025	0.810926	Up	NA	GO:0004448//isocitrate dehydrogenase activity;GO:0046872//metal ion binding;GO:0000166//nucleotide binding	GO:0019752//carboxylic acid metabolic process;GO:0009060//aerobic respiration	K00031//isocitrate dehydrogenase [EC:1.1.1.42]	gi|595967025|ref|XP_007217240.1|//hypothetical protein PRUPE_ppa006356mg [Prunus persica];gi|645243301|ref|XP_008227912.1|//PREDICTED: isocitrate dehydrogenase [NADP] [Prunus mume]
Pa4	1062919	Pm013003_Pm013004_intergenic	19.0951	Pm013003	1977	217.497	482.74	1.15025	0.810926	Up	NA	GO:0004448//isocitrate dehydrogenase activity;GO:0046872//metal ion binding;GO:0000166//nucleotide binding	GO:0019752//carboxylic acid metabolic process;GO:0009060//aerobic respiration	K00031//isocitrate dehydrogenase [EC:1.1.1.42]	gi|595967025|ref|XP_007217240.1|//hypothetical protein PRUPE_ppa006356mg [Prunus persica];gi|645243301|ref|XP_008227912.1|//PREDICTED: isocitrate dehydrogenase [NADP] [Prunus mume]
Pa4	1063072	Pm013003_Pm013004_intergenic	17.3377	Pm013003	1977	217.497	482.74	1.15025	0.810926	Up	NA	GO:0004448//isocitrate dehydrogenase activity;GO:0046872//metal ion binding;GO:0000166//nucleotide binding	GO:0019752//carboxylic acid metabolic process;GO:0009060//aerobic respiration	K00031//isocitrate dehydrogenase [EC:1.1.1.42]	gi|595967025|ref|XP_007217240.1|//hypothetical protein PRUPE_ppa006356mg [Prunus persica];gi|645243301|ref|XP_008227912.1|//PREDICTED: isocitrate dehydrogenase [NADP] [Prunus mume]
Pa4	1063166	Pm013003_Pm013004_intergenic	18.7897	Pm013003	1977	217.497	482.74	1.15025	0.810926	Up	NA	GO:0004448//isocitrate dehydrogenase activity;GO:0046872//metal ion binding;GO:0000166//nucleotide binding	GO:0019752//carboxylic acid metabolic process;GO:0009060//aerobic respiration	K00031//isocitrate dehydrogenase [EC:1.1.1.42]	gi|595967025|ref|XP_007217240.1|//hypothetical protein PRUPE_ppa006356mg [Prunus persica];gi|645243301|ref|XP_008227912.1|//PREDICTED: isocitrate dehydrogenase [NADP] [Prunus mume]
Pa4	1063172	Pm013003_Pm013004_intergenic	18.4521	Pm013003	1977	217.497	482.74	1.15025	0.810926	Up	NA	GO:0004448//isocitrate dehydrogenase activity;GO:0046872//metal ion binding;GO:0000166//nucleotide binding	GO:0019752//carboxylic acid metabolic process;GO:0009060//aerobic respiration	K00031//isocitrate dehydrogenase [EC:1.1.1.42]	gi|595967025|ref|XP_007217240.1|//hypothetical protein PRUPE_ppa006356mg [Prunus persica];gi|645243301|ref|XP_008227912.1|//PREDICTED: isocitrate dehydrogenase [NADP] [Prunus mume]
Pa4	1064093	Pm013003_Pm013004_intergenic	17.314	Pm013003	1977	217.497	482.74	1.15025	0.810926	Up	NA	GO:0004448//isocitrate dehydrogenase activity;GO:0046872//metal ion binding;GO:0000166//nucleotide binding	GO:0019752//carboxylic acid metabolic process;GO:0009060//aerobic respiration	K00031//isocitrate dehydrogenase [EC:1.1.1.42]	gi|595967025|ref|XP_007217240.1|//hypothetical protein PRUPE_ppa006356mg [Prunus persica];gi|645243301|ref|XP_008227912.1|//PREDICTED: isocitrate dehydrogenase [NADP] [Prunus mume]
Pa4	1064345	Pm013003_Pm013004_intergenic	15.3093	Pm013003	1977	217.497	482.74	1.15025	0.810926	Up	NA	GO:0004448//isocitrate dehydrogenase activity;GO:0046872//metal ion binding;GO:0000166//nucleotide binding	GO:0019752//carboxylic acid metabolic process;GO:0009060//aerobic respiration	K00031//isocitrate dehydrogenase [EC:1.1.1.42]	gi|595967025|ref|XP_007217240.1|//hypothetical protein PRUPE_ppa006356mg [Prunus persica];gi|645243301|ref|XP_008227912.1|//PREDICTED: isocitrate dehydrogenase [NADP] [Prunus mume]
Pa4	1064351	Pm013003_Pm013004_intergenic	19.9642	Pm013003	1977	217.497	482.74	1.15025	0.810926	Up	NA	GO:0004448//isocitrate dehydrogenase activity;GO:0046872//metal ion binding;GO:0000166//nucleotide binding	GO:0019752//carboxylic acid metabolic process;GO:0009060//aerobic respiration	K00031//isocitrate dehydrogenase [EC:1.1.1.42]	gi|595967025|ref|XP_007217240.1|//hypothetical protein PRUPE_ppa006356mg [Prunus persica];gi|645243301|ref|XP_008227912.1|//PREDICTED: isocitrate dehydrogenase [NADP] [Prunus mume]
Pa4	1064488	Pm013003_Pm013004_intergenic	15.2413	Pm013003	1977	217.497	482.74	1.15025	0.810926	Up	NA	GO:0004448//isocitrate dehydrogenase activity;GO:0046872//metal ion binding;GO:0000166//nucleotide binding	GO:0019752//carboxylic acid metabolic process;GO:0009060//aerobic respiration	K00031//isocitrate dehydrogenase [EC:1.1.1.42]	gi|595967025|ref|XP_007217240.1|//hypothetical protein PRUPE_ppa006356mg [Prunus persica];gi|645243301|ref|XP_008227912.1|//PREDICTED: isocitrate dehydrogenase [NADP] [Prunus mume]
Pa4	1064608	Pm013003_Pm013004_intergenic	16.8357	Pm013003	1977	217.497	482.74	1.15025	0.810926	Up	NA	GO:0004448//isocitrate dehydrogenase activity;GO:0046872//metal ion binding;GO:0000166//nucleotide binding	GO:0019752//carboxylic acid metabolic process;GO:0009060//aerobic respiration	K00031//isocitrate dehydrogenase [EC:1.1.1.42]	gi|595967025|ref|XP_007217240.1|//hypothetical protein PRUPE_ppa006356mg [Prunus persica];gi|645243301|ref|XP_008227912.1|//PREDICTED: isocitrate dehydrogenase [NADP] [Prunus mume]
Pa4	1064948	Pm013003_Pm013004_intergenic	18.4715	Pm013003	1977	217.497	482.74	1.15025	0.810926	Up	NA	GO:0004448//isocitrate dehydrogenase activity;GO:0046872//metal ion binding;GO:0000166//nucleotide binding	GO:0019752//carboxylic acid metabolic process;GO:0009060//aerobic respiration	K00031//isocitrate dehydrogenase [EC:1.1.1.42]	gi|595967025|ref|XP_007217240.1|//hypothetical protein PRUPE_ppa006356mg [Prunus persica];gi|645243301|ref|XP_008227912.1|//PREDICTED: isocitrate dehydrogenase [NADP] [Prunus mume]
Pa4	1065028	Pm013003_Pm013004_intergenic	15.1076	Pm013003	1977	217.497	482.74	1.15025	0.810926	Up	NA	GO:0004448//isocitrate dehydrogenase activity;GO:0046872//metal ion binding;GO:0000166//nucleotide binding	GO:0019752//carboxylic acid metabolic process;GO:0009060//aerobic respiration	K00031//isocitrate dehydrogenase [EC:1.1.1.42]	gi|595967025|ref|XP_007217240.1|//hypothetical protein PRUPE_ppa006356mg [Prunus persica];gi|645243301|ref|XP_008227912.1|//PREDICTED: isocitrate dehydrogenase [NADP] [Prunus mume]
Pa4	1065190	Pm013003_Pm013004_intergenic	17.54	Pm013003	1977	217.497	482.74	1.15025	0.810926	Up	NA	GO:0004448//isocitrate dehydrogenase activity;GO:0046872//metal ion binding;GO:0000166//nucleotide binding	GO:0019752//carboxylic acid metabolic process;GO:0009060//aerobic respiration	K00031//isocitrate dehydrogenase [EC:1.1.1.42]	gi|595967025|ref|XP_007217240.1|//hypothetical protein PRUPE_ppa006356mg [Prunus persica];gi|645243301|ref|XP_008227912.1|//PREDICTED: isocitrate dehydrogenase [NADP] [Prunus mume]
Pa4	1065391	Pm013003_Pm013004_intergenic	16.2057	Pm013003	1977	217.497	482.74	1.15025	0.810926	Up	NA	GO:0004448//isocitrate dehydrogenase activity;GO:0046872//metal ion binding;GO:0000166//nucleotide binding	GO:0019752//carboxylic acid metabolic process;GO:0009060//aerobic respiration	K00031//isocitrate dehydrogenase [EC:1.1.1.42]	gi|595967025|ref|XP_007217240.1|//hypothetical protein PRUPE_ppa006356mg [Prunus persica];gi|645243301|ref|XP_008227912.1|//PREDICTED: isocitrate dehydrogenase [NADP] [Prunus mume]
Pa4	1065402	Pm013003_Pm013004_intergenic	17.5344	Pm013003	1977	217.497	482.74	1.15025	0.810926	Up	NA	GO:0004448//isocitrate dehydrogenase activity;GO:0046872//metal ion binding;GO:0000166//nucleotide binding	GO:0019752//carboxylic acid metabolic process;GO:0009060//aerobic respiration	K00031//isocitrate dehydrogenase [EC:1.1.1.42]	gi|595967025|ref|XP_007217240.1|//hypothetical protein PRUPE_ppa006356mg [Prunus persica];gi|645243301|ref|XP_008227912.1|//PREDICTED: isocitrate dehydrogenase [NADP] [Prunus mume]
Pa4	1065987	Pm013003_Pm013004_intergenic	18.8972	Pm013003	1977	217.497	482.74	1.15025	0.810926	Up	NA	GO:0004448//isocitrate dehydrogenase activity;GO:0046872//metal ion binding;GO:0000166//nucleotide binding	GO:0019752//carboxylic acid metabolic process;GO:0009060//aerobic respiration	K00031//isocitrate dehydrogenase [EC:1.1.1.42]	gi|595967025|ref|XP_007217240.1|//hypothetical protein PRUPE_ppa006356mg [Prunus persica];gi|645243301|ref|XP_008227912.1|//PREDICTED: isocitrate dehydrogenase [NADP] [Prunus mume]
Pa4	1066012	Pm013003_Pm013004_intergenic	19.1918	Pm013003	1977	217.497	482.74	1.15025	0.810926	Up	NA	GO:0004448//isocitrate dehydrogenase activity;GO:0046872//metal ion binding;GO:0000166//nucleotide binding	GO:0019752//carboxylic acid metabolic process;GO:0009060//aerobic respiration	K00031//isocitrate dehydrogenase [EC:1.1.1.42]	gi|595967025|ref|XP_007217240.1|//hypothetical protein PRUPE_ppa006356mg [Prunus persica];gi|645243301|ref|XP_008227912.1|//PREDICTED: isocitrate dehydrogenase [NADP] [Prunus mume]
Pa4	1066279	Pm013003_Pm013004_intergenic	16.6919	Pm013003	1977	217.497	482.74	1.15025	0.810926	Up	NA	GO:0004448//isocitrate dehydrogenase activity;GO:0046872//metal ion binding;GO:0000166//nucleotide binding	GO:0019752//carboxylic acid metabolic process;GO:0009060//aerobic respiration	K00031//isocitrate dehydrogenase [EC:1.1.1.42]	gi|595967025|ref|XP_007217240.1|//hypothetical protein PRUPE_ppa006356mg [Prunus persica];gi|645243301|ref|XP_008227912.1|//PREDICTED: isocitrate dehydrogenase [NADP] [Prunus mume]
Pa4	1107158	Pm013009_Pm013010_intergenic	15.0837	Pm013010	1353	14.1667	3.19667	-2.14786	0.772584	*	NA	NA	GO:0006629//lipid metabolic process	K13806//sn1-specific diacylglycerol lipase [EC:3.1.1.-]	gi|645243321|ref|XP_008227921.1|//PREDICTED: uncharacterized protein LOC103327384 [Prunus mume]
Pa4	1166782	Pm013017_Pm013018_intergenic	15.4191	Pm013017	1128	2.54333	17.9733	2.82107	0.81999	Up	GO:0030529//ribonucleoprotein complex	GO:0005198//structural molecule activity	GO:0010467//gene expression	K02993//small subunit ribosomal protein S7e	gi|645243325|ref|XP_008227922.1|//PREDICTED: 40S ribosomal protein S7-like [Prunus mume]
Pa4	1166953	Pm013017_Pm013018_intergenic	15.1883	Pm013017	1128	2.54333	17.9733	2.82107	0.81999	Up	GO:0030529//ribonucleoprotein complex	GO:0005198//structural molecule activity	GO:0010467//gene expression	K02993//small subunit ribosomal protein S7e	gi|645243325|ref|XP_008227922.1|//PREDICTED: 40S ribosomal protein S7-like [Prunus mume]
Pa4	1802755	Pm013116_Pm013117_intergenic	17.3515	Pm013117	1413	8.55667	1.79667	-2.25173	0.717164	*	NA	NA	NA	NA	gi|595930589|ref|XP_007215246.1|//hypothetical protein PRUPE_ppa014642mg [Prunus persica]
Pa4	1849161	Pm013119_Pm013120_intergenic	15.1012	Pm013120	2519	33.35	75.3933	1.17675	0.791068	*	NA	GO:0016853//isomerase activity;GO:0016866//intramolecular transferase activity	GO:0008152//metabolic process	K15813//beta-amyrin synthase [EC:5.4.99.39]	gi|645243539|ref|XP_008228020.1|//PREDICTED: beta-amyrin synthase-like [Prunus mume]
Pa4	2063632	Pm013144_Pm013145_intergenic	16.3785	Pm013145	3657	52.05	22.09	-1.2365	0.785877	*	NA	NA	NA	K01535//H+-transporting ATPase [EC:3.6.3.6]	gi|645243691|ref|XP_008228092.1|//PREDICTED: ATPase 10, plasma membrane-type [Prunus mume]
Pa4	2064375	Pm013144_Pm013145_intergenic	16.0423	Pm013145	3657	52.05	22.09	-1.2365	0.785877	*	NA	NA	NA	K01535//H+-transporting ATPase [EC:3.6.3.6]	gi|645243691|ref|XP_008228092.1|//PREDICTED: ATPase 10, plasma membrane-type [Prunus mume]
Pa4	2065803	Pm013144_Pm013145_intergenic	15.9563	Pm013145	3657	52.05	22.09	-1.2365	0.785877	*	NA	NA	NA	K01535//H+-transporting ATPase [EC:3.6.3.6]	gi|645243691|ref|XP_008228092.1|//PREDICTED: ATPase 10, plasma membrane-type [Prunus mume]
Pa4	2065956	Pm013144_Pm013145_intergenic	15.8768	Pm013145	3657	52.05	22.09	-1.2365	0.785877	*	NA	NA	NA	K01535//H+-transporting ATPase [EC:3.6.3.6]	gi|645243691|ref|XP_008228092.1|//PREDICTED: ATPase 10, plasma membrane-type [Prunus mume]
Pa4	2116246	Pm013151_Pm013152_intergenic	17.4208	Pm013151	1959	12.5067	2.02333	-2.62789	0.779955	*	NA	NA	NA	NA	gi|645243704|ref|XP_008228097.1|//PREDICTED: uncharacterized abhydrolase domain-containing protein DDB_G0269086 [Prunus mume]
Pa4	2203278	Pm013166_Pm013167_intergenic	17.1569	Pm013167	444	41.99	18.5433	-1.17915	0.767915	*	NA	NA	NA	NA	gi|645243742|ref|XP_008228115.1|//PREDICTED: uncharacterized protein LOC103327560 [Prunus mume]
Pa4	2203317	Pm013166_Pm013167_intergenic	15.3785	Pm013167	444	41.99	18.5433	-1.17915	0.767915	*	NA	NA	NA	NA	gi|645243742|ref|XP_008228115.1|//PREDICTED: uncharacterized protein LOC103327560 [Prunus mume]
Pa4	2220708	Pm013170_Pm013171_intergenic	16.2294	Pm013171	2214	21.8333	4.14333	-2.39767	0.820229	Down	NA	NA	NA	K13199//plasminogen activator inhibitor 1 RNA-binding protein;K11267//sister chromatid cohesion protein PDS5;K18443//golgi-specific brefeldin A-resistance guanine nucleotide exchange factor 1	gi|645244232|ref|XP_008228336.1|//PREDICTED: subtilisin-like protease [Prunus mume]
Pa4	2687071	Pm013239_Pm013240_intergenic	17.3353	Pm013240	2319	243.51	129.3	-0.913259	0.754825	*	NA	NA	NA	K11262//acetyl-CoA carboxylase / biotin carboxylase 1 [EC:6.4.1.2 6.3.4.14];K13199//plasminogen activator inhibitor 1 RNA-binding protein;K11267//sister chromatid cohesion protein PDS5;K18443//golgi-specific brefeldin A-resistance guanine nucleotide exchange factor 1	gi|645243879|ref|XP_008228179.1|//PREDICTED: subtilisin-like protease [Prunus mume]
Pa4	2687534	Pm013239_Pm013240_intergenic	15.834	Pm013240	2319	243.51	129.3	-0.913259	0.754825	*	NA	NA	NA	K11262//acetyl-CoA carboxylase / biotin carboxylase 1 [EC:6.4.1.2 6.3.4.14];K13199//plasminogen activator inhibitor 1 RNA-binding protein;K11267//sister chromatid cohesion protein PDS5;K18443//golgi-specific brefeldin A-resistance guanine nucleotide exchange factor 1	gi|645243879|ref|XP_008228179.1|//PREDICTED: subtilisin-like protease [Prunus mume]
Pa4	2687540	Pm013239_Pm013240_intergenic	16.0046	Pm013240	2319	243.51	129.3	-0.913259	0.754825	*	NA	NA	NA	K11262//acetyl-CoA carboxylase / biotin carboxylase 1 [EC:6.4.1.2 6.3.4.14];K13199//plasminogen activator inhibitor 1 RNA-binding protein;K11267//sister chromatid cohesion protein PDS5;K18443//golgi-specific brefeldin A-resistance guanine nucleotide exchange factor 1	gi|645243879|ref|XP_008228179.1|//PREDICTED: subtilisin-like protease [Prunus mume]
Pa4	2687564	Pm013239_Pm013240_intergenic	15.9755	Pm013240	2319	243.51	129.3	-0.913259	0.754825	*	NA	NA	NA	K11262//acetyl-CoA carboxylase / biotin carboxylase 1 [EC:6.4.1.2 6.3.4.14];K13199//plasminogen activator inhibitor 1 RNA-binding protein;K11267//sister chromatid cohesion protein PDS5;K18443//golgi-specific brefeldin A-resistance guanine nucleotide exchange factor 1	gi|645243879|ref|XP_008228179.1|//PREDICTED: subtilisin-like protease [Prunus mume]
Pa4	2687623	Pm013239_Pm013240_intergenic	16.3707	Pm013240	2319	243.51	129.3	-0.913259	0.754825	*	NA	NA	NA	K11262//acetyl-CoA carboxylase / biotin carboxylase 1 [EC:6.4.1.2 6.3.4.14];K13199//plasminogen activator inhibitor 1 RNA-binding protein;K11267//sister chromatid cohesion protein PDS5;K18443//golgi-specific brefeldin A-resistance guanine nucleotide exchange factor 1	gi|645243879|ref|XP_008228179.1|//PREDICTED: subtilisin-like protease [Prunus mume]
Pa4	2939789	Pm013278_CDS	16.0616	Pm013278	1368	13.6233	32.1333	1.23799	0.761138	*	GO:0044424//intracellular part	NA	GO:0006810//transport;GO:0044248//cellular catabolic process;GO:0007033//vacuole organization	K08336//ubiquitin-like protein ATG12	gi|645243932|ref|XP_008228204.1|//PREDICTED: ubiquitin-like protein ATG12 [Prunus mume]
Pa4	2940192	Pm013278_intron	15.7825	Pm013278	1368	13.6233	32.1333	1.23799	0.761138	*	GO:0044424//intracellular part	NA	GO:0006810//transport;GO:0044248//cellular catabolic process;GO:0007033//vacuole organization	K08336//ubiquitin-like protein ATG12	gi|645243932|ref|XP_008228204.1|//PREDICTED: ubiquitin-like protein ATG12 [Prunus mume]
Pa4	2940798	Pm013278_Pm013279_intergenic	18.4715	Pm013278	1368	13.6233	32.1333	1.23799	0.761138	*	GO:0044424//intracellular part	NA	GO:0006810//transport;GO:0044248//cellular catabolic process;GO:0007033//vacuole organization	K08336//ubiquitin-like protein ATG12	gi|645243932|ref|XP_008228204.1|//PREDICTED: ubiquitin-like protein ATG12 [Prunus mume]
Pa4	2940837	Pm013278_Pm013279_intergenic	17.2817	Pm013278	1368	13.6233	32.1333	1.23799	0.761138	*	GO:0044424//intracellular part	NA	GO:0006810//transport;GO:0044248//cellular catabolic process;GO:0007033//vacuole organization	K08336//ubiquitin-like protein ATG12	gi|645243932|ref|XP_008228204.1|//PREDICTED: ubiquitin-like protein ATG12 [Prunus mume]
Pa4	2942368	Pm013278_Pm013279_intergenic	18.9473	Pm013278	1368	13.6233	32.1333	1.23799	0.761138	*	GO:0044424//intracellular part	NA	GO:0006810//transport;GO:0044248//cellular catabolic process;GO:0007033//vacuole organization	K08336//ubiquitin-like protein ATG12	gi|645243932|ref|XP_008228204.1|//PREDICTED: ubiquitin-like protein ATG12 [Prunus mume]
Pa4	2942402	Pm013278_Pm013279_intergenic	15.0115	Pm013278	1368	13.6233	32.1333	1.23799	0.761138	*	GO:0044424//intracellular part	NA	GO:0006810//transport;GO:0044248//cellular catabolic process;GO:0007033//vacuole organization	K08336//ubiquitin-like protein ATG12	gi|645243932|ref|XP_008228204.1|//PREDICTED: ubiquitin-like protein ATG12 [Prunus mume]
Pa4	2942428	Pm013278_Pm013279_intergenic	15.1058	Pm013278	1368	13.6233	32.1333	1.23799	0.761138	*	GO:0044424//intracellular part	NA	GO:0006810//transport;GO:0044248//cellular catabolic process;GO:0007033//vacuole organization	K08336//ubiquitin-like protein ATG12	gi|645243932|ref|XP_008228204.1|//PREDICTED: ubiquitin-like protein ATG12 [Prunus mume]
Pa4	2942702	Pm013278_Pm013279_intergenic	18.5499	Pm013278	1368	13.6233	32.1333	1.23799	0.761138	*	GO:0044424//intracellular part	NA	GO:0006810//transport;GO:0044248//cellular catabolic process;GO:0007033//vacuole organization	K08336//ubiquitin-like protein ATG12	gi|645243932|ref|XP_008228204.1|//PREDICTED: ubiquitin-like protein ATG12 [Prunus mume]
Pa4	2991662	Pm013285_Pm013286_intergenic	15.5057	Pm013285	839	41.5667	22.3733	-0.893647	0.703524	*	GO:0030529//ribonucleoprotein complex	GO:0005198//structural molecule activity;GO:0003676//nucleic acid binding	GO:0010467//gene expression	K02985//small subunit ribosomal protein S3e	gi|645243947|ref|XP_008228210.1|//PREDICTED: 40S ribosomal protein S3-3 [Prunus mume]
Pa4	4120736	Pm013436_Pm013437_intergenic	16.6151	Pm013436	501	10.8667	2.32333	-2.22564	0.746196	*	NA	NA	NA	K03350//anaphase-promoting complex subunit 3	gi|645244452|ref|XP_008228436.1|//PREDICTED: uncharacterized protein LOC103327847 [Prunus mume]
