# Supplementary material for: The genetic architecture of floral traits in the woody plant Prunus mume
Source: Nat Commun. 2018 Apr 27;9:1702. doi: 10.1038/s41467-018-04093-z (PMC5923208; doi:10.1038/s41467-018-04093-z)
Supplement: Supplementary file 12 — Supplementary Data 9 [file 41467_2018_4093_MOESM12_ESM.xlsx]

## Sheet: Supplementary Data 9
Supplementary Data 9. SNPs located within DEGs and associated with bud color.
Chromosome	Position	Annotation	-log(P)	Gene	Gene length	Mean FPKM of MDL	Mean FPKM of WYY	log2FoldChange(WYY/MDL)	Probability	Up/Down-Regulation(WYY/MDL)	Cellular Component	Molecular	FunctBiological Procession	KEGG Orthology	Nr Description
Pa4	254882	Pm012883_Pm012884_intergenic	15.4966	Pm012884	1473	365.32	733.777	1.00618	0.786572	*	NA	NA	NA	NA	gi|645243013|ref|XP_008227790.1|//PREDICTED: uncharacterized protein LOC103327263 [Prunus mume]
Pa4	257532	Pm012883_Pm012884_intergenic	16.3566	Pm012884	1473	365.32	733.777	1.00618	0.786572	*	NA	NA	NA	NA	gi|645243013|ref|XP_008227790.1|//PREDICTED: uncharacterized protein LOC103327263 [Prunus mume]
Pa4	302880	Pm012890_Pm012891_intergenic	15.6186	Pm012891	798	251.257	67.3167	-1.90013	0.872421	Down	GO:0009536//plastid	NA	GO:0006091//generation of precursor metabolites and energy	K08912//light-harvesting complex II chlorophyll a/b binding protein 1	gi|596109522|ref|XP_007221496.1|//hypothetical protein PRUPE_ppa010066mg [Prunus persica]
Pa4	302952	Pm012890_Pm012891_intergenic	18.8979	Pm012891	798	251.257	67.3167	-1.90013	0.872421	Down	GO:0009536//plastid	NA	GO:0006091//generation of precursor metabolites and energy	K08912//light-harvesting complex II chlorophyll a/b binding protein 1	gi|596109522|ref|XP_007221496.1|//hypothetical protein PRUPE_ppa010066mg [Prunus persica]
Pa4	304189	Pm012890_Pm012891_intergenic	18.7431	Pm012891	798	251.257	67.3167	-1.90013	0.872421	Down	GO:0009536//plastid	NA	GO:0006091//generation of precursor metabolites and energy	K08912//light-harvesting complex II chlorophyll a/b binding protein 1	gi|596109522|ref|XP_007221496.1|//hypothetical protein PRUPE_ppa010066mg [Prunus persica]
Pa4	354630	Pm012901_Pm012902_intergenic	21.3166	Pm012902	591	14.48	3.84	-1.91488	0.760161	*	NA	NA	GO:0019222//regulation of metabolic process;GO:0019740//nitrogen utilization	NA	gi|645243062|ref|XP_008227809.1|//PREDICTED: nitrogen regulatory protein P-II homolog [Prunus mume]
Pa4	354688	Pm012901_Pm012902_intergenic	18.517	Pm012902	591	14.48	3.84	-1.91488	0.760161	*	NA	NA	GO:0019222//regulation of metabolic process;GO:0019740//nitrogen utilization	NA	gi|645243062|ref|XP_008227809.1|//PREDICTED: nitrogen regulatory protein P-II homolog [Prunus mume]
Pa4	354853	Pm012901_Pm012902_intergenic	17.4403	Pm012902	591	14.48	3.84	-1.91488	0.760161	*	NA	NA	GO:0019222//regulation of metabolic process;GO:0019740//nitrogen utilization	NA	gi|645243062|ref|XP_008227809.1|//PREDICTED: nitrogen regulatory protein P-II homolog [Prunus mume]
Pa4	362638	Pm012903_Pm012904_intergenic	15.25	Pm012903	384	16.45	5.13333	-1.68012	0.756852	*	NA	NA	NA	NA	gi|645243064|ref|XP_008227810.1|//PREDICTED: uncharacterized protein LOC103327283 [Prunus mume]
Pa4	366023	Pm012903_Pm012904_intergenic	19.8504	Pm012903	384	16.45	5.13333	-1.68012	0.756852	*	NA	NA	NA	NA	gi|645243064|ref|XP_008227810.1|//PREDICTED: uncharacterized protein LOC103327283 [Prunus mume]
Pa4	408886	Pm012911_Pm012912_intergenic	21.0943	Pm012912	897	0.46	8.38667	4.18839	0.778688	*	NA	NA	NA	K09422//myb proto-oncogene protein, plant	gi|645243081|ref|XP_008227817.1|//PREDICTED: transcription factor MYB108 [Prunus mume]
Pa4	409474	Pm012911_Pm012912_intergenic	18.4611	Pm012912	897	0.46	8.38667	4.18839	0.778688	*	NA	NA	NA	K09422//myb proto-oncogene protein, plant	gi|645243081|ref|XP_008227817.1|//PREDICTED: transcription factor MYB108 [Prunus mume]
Pa4	409595	Pm012911_Pm012912_intergenic	16.5465	Pm012912	897	0.46	8.38667	4.18839	0.778688	*	NA	NA	NA	K09422//myb proto-oncogene protein, plant	gi|645243081|ref|XP_008227817.1|//PREDICTED: transcription factor MYB108 [Prunus mume]
Pa4	410893	Pm012911_Pm012912_intergenic	17.8838	Pm012912	897	0.46	8.38667	4.18839	0.778688	*	NA	NA	NA	K09422//myb proto-oncogene protein, plant	gi|645243081|ref|XP_008227817.1|//PREDICTED: transcription factor MYB108 [Prunus mume]
Pa4	412670	Pm012912_CDS	17.0106	Pm012912	897	0.46	8.38667	4.18839	0.778688	*	NA	NA	NA	K09422//myb proto-oncogene protein, plant	gi|645243081|ref|XP_008227817.1|//PREDICTED: transcription factor MYB108 [Prunus mume]
Pa4	542391	Pm012930_Pm012931_intergenic	15.5536	Pm012931	1905	16.6267	6.82667	-1.28425	0.713479	*	NA	GO:0046914//transition metal ion binding	NA	NA	gi|645243128|ref|XP_008227837.1|//PREDICTED: uncharacterized protein LOC103327302 [Prunus mume]
Pa4	549924	Pm012931_Pm012932_intergenic	18.1756	Pm012931	1905	16.6267	6.82667	-1.28425	0.713479	*	NA	GO:0046914//transition metal ion binding	NA	NA	gi|645243128|ref|XP_008227837.1|//PREDICTED: uncharacterized protein LOC103327302 [Prunus mume]
Pa4	589002	Pm012937_Pm012938_intergenic	19.1584	Pm012937	507	19.0133	5.82	-1.70792	0.772396	*	NA	NA	NA	K09008//NADH dehydrogenase [ubiquinone] 1 alpha subcomplex assembly factor 3	gi|645243140|ref|XP_008227842.1|//PREDICTED: NADH dehydrogenase [ubiquinone] 1 alpha subcomplex assembly factor 3-like [Prunus mume]
Pa4	591846	Pm012937_Pm012938_intergenic	19.1959	Pm012937	507	19.0133	5.82	-1.70792	0.772396	*	NA	NA	NA	K09008//NADH dehydrogenase [ubiquinone] 1 alpha subcomplex assembly factor 3	gi|645243140|ref|XP_008227842.1|//PREDICTED: NADH dehydrogenase [ubiquinone] 1 alpha subcomplex assembly factor 3-like [Prunus mume]
Pa4	592544	Pm012937_Pm012938_intergenic	16.9205	Pm012937	507	19.0133	5.82	-1.70792	0.772396	*	NA	NA	NA	K09008//NADH dehydrogenase [ubiquinone] 1 alpha subcomplex assembly factor 3	gi|645243140|ref|XP_008227842.1|//PREDICTED: NADH dehydrogenase [ubiquinone] 1 alpha subcomplex assembly factor 3-like [Prunus mume]
Pa4	592771	Pm012937_Pm012938_intergenic	15.0078	Pm012937	507	19.0133	5.82	-1.70792	0.772396	*	NA	NA	NA	K09008//NADH dehydrogenase [ubiquinone] 1 alpha subcomplex assembly factor 3	gi|645243140|ref|XP_008227842.1|//PREDICTED: NADH dehydrogenase [ubiquinone] 1 alpha subcomplex assembly factor 3-like [Prunus mume]
Pa4	593759	Pm012937_Pm012938_intergenic	16.0973	Pm012937	507	19.0133	5.82	-1.70792	0.772396	*	NA	NA	NA	K09008//NADH dehydrogenase [ubiquinone] 1 alpha subcomplex assembly factor 3	gi|645243140|ref|XP_008227842.1|//PREDICTED: NADH dehydrogenase [ubiquinone] 1 alpha subcomplex assembly factor 3-like [Prunus mume]
Pa4	593868	Pm012937_Pm012938_intergenic	17.6035	Pm012937	507	19.0133	5.82	-1.70792	0.772396	*	NA	NA	NA	K09008//NADH dehydrogenase [ubiquinone] 1 alpha subcomplex assembly factor 3	gi|645243140|ref|XP_008227842.1|//PREDICTED: NADH dehydrogenase [ubiquinone] 1 alpha subcomplex assembly factor 3-like [Prunus mume]
Pa4	864405	Pm012978_Pm012979_intergenic	15.5283	Pm012978	1152	6.71333	17.5367	1.38527	0.731245	*	NA	GO:0016787//hydrolase activity	NA	K18881//D-lactate dehydratase [EC:4.2.1.130]	gi|645243181|ref|XP_008227860.1|//PREDICTED: protein DJ-1 homolog D-like [Prunus mume]
Pa4	864421	Pm012978_Pm012979_intergenic	16.8464	Pm012978	1152	6.71333	17.5367	1.38527	0.731245	*	NA	GO:0016787//hydrolase activity	NA	K18881//D-lactate dehydratase [EC:4.2.1.130]	gi|645243181|ref|XP_008227860.1|//PREDICTED: protein DJ-1 homolog D-like [Prunus mume]
Pa4	908875	Pm012985_Pm012986_intergenic	15.1178	Pm012986	1725	719.55	5.24	-7.10138	0.990574	Down	NA	GO:0003824//catalytic activity	NA	K00666//fatty-acyl-CoA synthase [EC:6.2.1.-];K01904//4-coumarate--CoA ligase [EC:6.2.1.12]	gi|645243251|ref|XP_008227890.1|//PREDICTED: butyrate--CoA ligase AAE11, peroxisomal-like [Prunus mume]
Pa4	912609	Pm012985_Pm012986_intergenic	26.3223	Pm012986	1725	719.55	5.24	-7.10138	0.990574	Down	NA	GO:0003824//catalytic activity	NA	K00666//fatty-acyl-CoA synthase [EC:6.2.1.-];K01904//4-coumarate--CoA ligase [EC:6.2.1.12]	gi|645243251|ref|XP_008227890.1|//PREDICTED: butyrate--CoA ligase AAE11, peroxisomal-like [Prunus mume]
Pa4	912678	Pm012985_Pm012986_intergenic	16.1134	Pm012986	1725	719.55	5.24	-7.10138	0.990574	Down	NA	GO:0003824//catalytic activity	NA	K00666//fatty-acyl-CoA synthase [EC:6.2.1.-];K01904//4-coumarate--CoA ligase [EC:6.2.1.12]	gi|645243251|ref|XP_008227890.1|//PREDICTED: butyrate--CoA ligase AAE11, peroxisomal-like [Prunus mume]
Pa4	913641	Pm012985_Pm012986_intergenic	17.8911	Pm012986	1725	719.55	5.24	-7.10138	0.990574	Down	NA	GO:0003824//catalytic activity	NA	K00666//fatty-acyl-CoA synthase [EC:6.2.1.-];K01904//4-coumarate--CoA ligase [EC:6.2.1.12]	gi|645243251|ref|XP_008227890.1|//PREDICTED: butyrate--CoA ligase AAE11, peroxisomal-like [Prunus mume]
Pa4	913784	Pm012985_Pm012986_intergenic	16.1371	Pm012986	1725	719.55	5.24	-7.10138	0.990574	Down	NA	GO:0003824//catalytic activity	NA	K00666//fatty-acyl-CoA synthase [EC:6.2.1.-];K01904//4-coumarate--CoA ligase [EC:6.2.1.12]	gi|645243251|ref|XP_008227890.1|//PREDICTED: butyrate--CoA ligase AAE11, peroxisomal-like [Prunus mume]
Pa4	913938	Pm012985_Pm012986_intergenic	16.6304	Pm012986	1725	719.55	5.24	-7.10138	0.990574	Down	NA	GO:0003824//catalytic activity	NA	K00666//fatty-acyl-CoA synthase [EC:6.2.1.-];K01904//4-coumarate--CoA ligase [EC:6.2.1.12]	gi|645243251|ref|XP_008227890.1|//PREDICTED: butyrate--CoA ligase AAE11, peroxisomal-like [Prunus mume]
Pa4	914360	Pm012985_Pm012986_intergenic	17.0357	Pm012986	1725	719.55	5.24	-7.10138	0.990574	Down	NA	GO:0003824//catalytic activity	NA	K00666//fatty-acyl-CoA synthase [EC:6.2.1.-];K01904//4-coumarate--CoA ligase [EC:6.2.1.12]	gi|645243251|ref|XP_008227890.1|//PREDICTED: butyrate--CoA ligase AAE11, peroxisomal-like [Prunus mume]
Pa4	1006569	Pm012996_CDS	16.2235	Pm012996	1131	10.6633	22.46	1.0747	0.708064	*	NA	NA	NA	NA	gi|645243280|ref|XP_008227902.1|//PREDICTED: uncharacterized protein LOC103327370 [Prunus mume]
Pa4	1006801	Pm012996_CDS	18.1817	Pm012996	1131	10.6633	22.46	1.0747	0.708064	*	NA	NA	NA	NA	gi|645243280|ref|XP_008227902.1|//PREDICTED: uncharacterized protein LOC103327370 [Prunus mume]
Pa4	1020694	Pm012998_Pm012999_intergenic	15.6969	Pm012998	2489	10.5133	105.4	3.32558	0.907157	Up	NA	NA	NA	K12133//MYB-related transcription factor LHY	gi|645243287|ref|XP_008227906.1|//PREDICTED: LOW QUALITY PROTEIN: protein REVEILLE 1 [Prunus mume]
Pa4	1022747	Pm012998_Pm012999_intergenic	15.1748	Pm012998	2489	10.5133	105.4	3.32558	0.907157	Up	NA	NA	NA	K12133//MYB-related transcription factor LHY	gi|645243287|ref|XP_008227906.1|//PREDICTED: LOW QUALITY PROTEIN: protein REVEILLE 1 [Prunus mume]
Pa4	1022748	Pm012998_Pm012999_intergenic	18.381	Pm012998	2489	10.5133	105.4	3.32558	0.907157	Up	NA	NA	NA	K12133//MYB-related transcription factor LHY	gi|645243287|ref|XP_008227906.1|//PREDICTED: LOW QUALITY PROTEIN: protein REVEILLE 1 [Prunus mume]
Pa4	1024371	Pm012998_Pm012999_intergenic	15.8292	Pm012998	2489	10.5133	105.4	3.32558	0.907157	Up	NA	NA	NA	K12133//MYB-related transcription factor LHY	gi|645243287|ref|XP_008227906.1|//PREDICTED: LOW QUALITY PROTEIN: protein REVEILLE 1 [Prunus mume]
Pa4	1024925	Pm012998_Pm012999_intergenic	19.8887	Pm012998	2489	10.5133	105.4	3.32558	0.907157	Up	NA	NA	NA	K12133//MYB-related transcription factor LHY	gi|645243287|ref|XP_008227906.1|//PREDICTED: LOW QUALITY PROTEIN: protein REVEILLE 1 [Prunus mume]
Pa4	1024968	Pm012998_Pm012999_intergenic	20.3541	Pm012998	2489	10.5133	105.4	3.32558	0.907157	Up	NA	NA	NA	K12133//MYB-related transcription factor LHY	gi|645243287|ref|XP_008227906.1|//PREDICTED: LOW QUALITY PROTEIN: protein REVEILLE 1 [Prunus mume]
Pa4	1025014	Pm012998_Pm012999_intergenic	15.6654	Pm012998	2489	10.5133	105.4	3.32558	0.907157	Up	NA	NA	NA	K12133//MYB-related transcription factor LHY	gi|645243287|ref|XP_008227906.1|//PREDICTED: LOW QUALITY PROTEIN: protein REVEILLE 1 [Prunus mume]
Pa4	1025066	Pm012998_Pm012999_intergenic	19.0063	Pm012998	2489	10.5133	105.4	3.32558	0.907157	Up	NA	NA	NA	K12133//MYB-related transcription factor LHY	gi|645243287|ref|XP_008227906.1|//PREDICTED: LOW QUALITY PROTEIN: protein REVEILLE 1 [Prunus mume]
Pa4	1025178	Pm012998_Pm012999_intergenic	22.8636	Pm012998	2489	10.5133	105.4	3.32558	0.907157	Up	NA	NA	NA	K12133//MYB-related transcription factor LHY	gi|645243287|ref|XP_008227906.1|//PREDICTED: LOW QUALITY PROTEIN: protein REVEILLE 1 [Prunus mume]
Pa4	1056596	Pm013002_Pm013003_intergenic	17.9413	Pm013003	1977	217.497	482.74	1.15025	0.810926	Up	NA	GO:0004448//isocitrate dehydrogenase activity;GO:0046872//metal ion binding;GO:0000166//nucleotide binding	GO:0019752//carboxylic acid metabolic process;GO:0009060//aerobic respiration	K00031//isocitrate dehydrogenase [EC:1.1.1.42]	gi|595967025|ref|XP_007217240.1|//hypothetical protein PRUPE_ppa006356mg [Prunus persica];gi|645243301|ref|XP_008227912.1|//PREDICTED: isocitrate dehydrogenase [NADP] [Prunus mume]
Pa4	1057127	Pm013002_Pm013003_intergenic	17.0985	Pm013003	1977	217.497	482.74	1.15025	0.810926	Up	NA	GO:0004448//isocitrate dehydrogenase activity;GO:0046872//metal ion binding;GO:0000166//nucleotide binding	GO:0019752//carboxylic acid metabolic process;GO:0009060//aerobic respiration	K00031//isocitrate dehydrogenase [EC:1.1.1.42]	gi|595967025|ref|XP_007217240.1|//hypothetical protein PRUPE_ppa006356mg [Prunus persica];gi|645243301|ref|XP_008227912.1|//PREDICTED: isocitrate dehydrogenase [NADP] [Prunus mume]
Pa4	1059901	Pm013003_intron	15.3695	Pm013003	1977	217.497	482.74	1.15025	0.810926	Up	NA	GO:0004448//isocitrate dehydrogenase activity;GO:0046872//metal ion binding;GO:0000166//nucleotide binding	GO:0019752//carboxylic acid metabolic process;GO:0009060//aerobic respiration	K00031//isocitrate dehydrogenase [EC:1.1.1.42]	gi|595967025|ref|XP_007217240.1|//hypothetical protein PRUPE_ppa006356mg [Prunus persica];gi|645243301|ref|XP_008227912.1|//PREDICTED: isocitrate dehydrogenase [NADP] [Prunus mume]
Pa4	1061924	Pm013003_Pm013004_intergenic	15.1261	Pm013003	1977	217.497	482.74	1.15025	0.810926	Up	NA	GO:0004448//isocitrate dehydrogenase activity;GO:0046872//metal ion binding;GO:0000166//nucleotide binding	GO:0019752//carboxylic acid metabolic process;GO:0009060//aerobic respiration	K00031//isocitrate dehydrogenase [EC:1.1.1.42]	gi|595967025|ref|XP_007217240.1|//hypothetical protein PRUPE_ppa006356mg [Prunus persica];gi|645243301|ref|XP_008227912.1|//PREDICTED: isocitrate dehydrogenase [NADP] [Prunus mume]
Pa4	1062824	Pm013003_Pm013004_intergenic	15.9431	Pm013003	1977	217.497	482.74	1.15025	0.810926	Up	NA	GO:0004448//isocitrate dehydrogenase activity;GO:0046872//metal ion binding;GO:0000166//nucleotide binding	GO:0019752//carboxylic acid metabolic process;GO:0009060//aerobic respiration	K00031//isocitrate dehydrogenase [EC:1.1.1.42]	gi|595967025|ref|XP_007217240.1|//hypothetical protein PRUPE_ppa006356mg [Prunus persica];gi|645243301|ref|XP_008227912.1|//PREDICTED: isocitrate dehydrogenase [NADP] [Prunus mume]
Pa4	1065455	Pm013003_Pm013004_intergenic	16.4303	Pm013003	1977	217.497	482.74	1.15025	0.810926	Up	NA	GO:0004448//isocitrate dehydrogenase activity;GO:0046872//metal ion binding;GO:0000166//nucleotide binding	GO:0019752//carboxylic acid metabolic process;GO:0009060//aerobic respiration	K00031//isocitrate dehydrogenase [EC:1.1.1.42]	gi|595967025|ref|XP_007217240.1|//hypothetical protein PRUPE_ppa006356mg [Prunus persica];gi|645243301|ref|XP_008227912.1|//PREDICTED: isocitrate dehydrogenase [NADP] [Prunus mume]
Pa4	1094370	Pm013006_Pm013007_intergenic	15.3073	Pm013007	1512	1.39667	10.7133	2.93935	0.772107	*	NA	GO:0016831//carboxy-lyase activity;GO:0048037//cofactor binding	GO:0009064//glutamine family amino acid metabolic process	K01580//glutamate decarboxylase [EC:4.1.1.15]	gi|645243314|ref|XP_008227918.1|//PREDICTED: glutamate decarboxylase 1-like [Prunus mume]
Pa4	1095845	Pm013007_intron	16.5701	Pm013007	1512	1.39667	10.7133	2.93935	0.772107	*	NA	GO:0016831//carboxy-lyase activity;GO:0048037//cofactor binding	GO:0009064//glutamine family amino acid metabolic process	K01580//glutamate decarboxylase [EC:4.1.1.15]	gi|645243314|ref|XP_008227918.1|//PREDICTED: glutamate decarboxylase 1-like [Prunus mume]
Pa4	1098218	Pm013007_intron	17.1498	Pm013007	1512	1.39667	10.7133	2.93935	0.772107	*	NA	GO:0016831//carboxy-lyase activity;GO:0048037//cofactor binding	GO:0009064//glutamine family amino acid metabolic process	K01580//glutamate decarboxylase [EC:4.1.1.15]	gi|645243314|ref|XP_008227918.1|//PREDICTED: glutamate decarboxylase 1-like [Prunus mume]
Pa4	1107257	Pm013009_Pm013010_intergenic	15.6612	Pm013010	1353	14.1667	3.19667	-2.14786	0.772584	*	NA	NA	GO:0006629//lipid metabolic process	K13806//sn1-specific diacylglycerol lipase [EC:3.1.1.-]	gi|645243321|ref|XP_008227921.1|//PREDICTED: uncharacterized protein LOC103327384 [Prunus mume]
Pa4	1107432	Pm013009_Pm013010_intergenic	15.5391	Pm013010	1353	14.1667	3.19667	-2.14786	0.772584	*	NA	NA	GO:0006629//lipid metabolic process	K13806//sn1-specific diacylglycerol lipase [EC:3.1.1.-]	gi|645243321|ref|XP_008227921.1|//PREDICTED: uncharacterized protein LOC103327384 [Prunus mume]
Pa4	1301542	Pm013034_Pm013035_intergenic	15.0365	Pm013035	2000	35.3267	8.5	-2.05522	0.835462	Down	NA	NA	NA	K01835//phosphoglucomutase [EC:5.4.2.2];K13506//glycerol-3-phosphate O-acyltransferase 3/4 [EC:2.3.1.15]	gi|645243363|ref|XP_008227941.1|//PREDICTED: uncharacterized protein At1g04910 [Prunus mume]
Pa4	1301692	Pm013034_Pm013035_intergenic	16.9616	Pm013035	2000	35.3267	8.5	-2.05522	0.835462	Down	NA	NA	NA	K01835//phosphoglucomutase [EC:5.4.2.2];K13506//glycerol-3-phosphate O-acyltransferase 3/4 [EC:2.3.1.15]	gi|645243363|ref|XP_008227941.1|//PREDICTED: uncharacterized protein At1g04910 [Prunus mume]
Pa4	1422408	Pm013050_Pm013051_intergenic	18.5918	Pm013051	795	47.97	293.247	2.61191	0.900287	Up	NA	NA	NA	K12135//zinc finger protein CONSTANS	gi|645243393|ref|XP_008227956.1|//PREDICTED: uncharacterized protein LOC103327411 [Prunus mume]
Pa4	1426885	Pm013051_Pm013052_intergenic	18.9345	Pm013051	795	47.97	293.247	2.61191	0.900287	Up	NA	NA	NA	K12135//zinc finger protein CONSTANS	gi|645243393|ref|XP_008227956.1|//PREDICTED: uncharacterized protein LOC103327411 [Prunus mume]
Pa4	1751868	Pm013108_CDS	15.5696	Pm013108	2334	4.85333	22.8133	2.23283	0.816124	Up	NA	NA	NA	K19613//leucine-rich repeat protein SHOC2;K13420//LRR receptor-like serine/threonine-protein kinase FLS2 [EC:2.7.11.1]	gi|645243514|ref|XP_008228009.1|//PREDICTED: receptor-like protein 2 [Prunus mume]
Pa4	1752206	Pm013108_CDS	16.9535	Pm013108	2334	4.85333	22.8133	2.23283	0.816124	Up	NA	NA	NA	K19613//leucine-rich repeat protein SHOC2;K13420//LRR receptor-like serine/threonine-protein kinase FLS2 [EC:2.7.11.1]	gi|645243514|ref|XP_008228009.1|//PREDICTED: receptor-like protein 2 [Prunus mume]
Pa4	1752305	Pm013108_CDS	15.0953	Pm013108	2334	4.85333	22.8133	2.23283	0.816124	Up	NA	NA	NA	K19613//leucine-rich repeat protein SHOC2;K13420//LRR receptor-like serine/threonine-protein kinase FLS2 [EC:2.7.11.1]	gi|645243514|ref|XP_008228009.1|//PREDICTED: receptor-like protein 2 [Prunus mume]
Pa4	1752319	Pm013108_CDS	17.0585	Pm013108	2334	4.85333	22.8133	2.23283	0.816124	Up	NA	NA	NA	K19613//leucine-rich repeat protein SHOC2;K13420//LRR receptor-like serine/threonine-protein kinase FLS2 [EC:2.7.11.1]	gi|645243514|ref|XP_008228009.1|//PREDICTED: receptor-like protein 2 [Prunus mume]
Pa4	1752377	Pm013108_CDS	16.532	Pm013108	2334	4.85333	22.8133	2.23283	0.816124	Up	NA	NA	NA	K19613//leucine-rich repeat protein SHOC2;K13420//LRR receptor-like serine/threonine-protein kinase FLS2 [EC:2.7.11.1]	gi|645243514|ref|XP_008228009.1|//PREDICTED: receptor-like protein 2 [Prunus mume]
Pa4	1752435	Pm013108_CDS	17.401	Pm013108	2334	4.85333	22.8133	2.23283	0.816124	Up	NA	NA	NA	K19613//leucine-rich repeat protein SHOC2;K13420//LRR receptor-like serine/threonine-protein kinase FLS2 [EC:2.7.11.1]	gi|645243514|ref|XP_008228009.1|//PREDICTED: receptor-like protein 2 [Prunus mume]
Pa4	1915791	Pm013126_Pm013127_intergenic	25.5767	Pm013127	2599	68.6133	31.9067	-1.10463	0.776204	*	NA	GO:0016853//isomerase activity	NA	K15813//beta-amyrin synthase [EC:5.4.99.39]	gi|595925194|ref|XP_007214977.1|//hypothetical protein PRUPE_ppa001810mg [Prunus persica]
Pa4	1919058	Pm013127_intron	16.2087	Pm013127	2599	68.6133	31.9067	-1.10463	0.776204	*	NA	GO:0016853//isomerase activity	NA	K15813//beta-amyrin synthase [EC:5.4.99.39]	gi|595925194|ref|XP_007214977.1|//hypothetical protein PRUPE_ppa001810mg [Prunus persica]
Pa4	1989801	Pm013136_Pm013137_intergenic	16.05	Pm013137	597	19.61	57.6633	1.55606	0.822778	Up	NA	GO:0016747//transferase activity, transferring acyl groups other than amino-acyl groups	NA	K13065//shikimate O-hydroxycinnamoyltransferase [EC:2.3.1.133]	gi|595966913|ref|XP_007217230.1|//hypothetical protein PRUPE_ppa005452mg [Prunus persica]
Pa4	2064150	Pm013144_Pm013145_intergenic	20.452	Pm013145	3657	52.05	22.09	-1.2365	0.785877	*	NA	NA	NA	K01535//H+-transporting ATPase [EC:3.6.3.6]	gi|645243691|ref|XP_008228092.1|//PREDICTED: ATPase 10, plasma membrane-type [Prunus mume]
Pa4	2203898	Pm013167_CDS	15.603	Pm013167	444	41.99	18.5433	-1.17915	0.767915	*	NA	NA	NA	NA	gi|645243742|ref|XP_008228115.1|//PREDICTED: uncharacterized protein LOC103327560 [Prunus mume]
Pa4	2235852	Pm013171_Pm013172_intergenic	16.9919	Pm013171	2214	21.8333	4.14333	-2.39767	0.820229	Down	NA	NA	NA	K13199//plasminogen activator inhibitor 1 RNA-binding protein;K11267//sister chromatid cohesion protein PDS5;K18443//golgi-specific brefeldin A-resistance guanine nucleotide exchange factor 1	gi|645244232|ref|XP_008228336.1|//PREDICTED: subtilisin-like protease [Prunus mume]
Pa4	2235861	Pm013171_Pm013172_intergenic	16.3975	Pm013171	2214	21.8333	4.14333	-2.39767	0.820229	Down	NA	NA	NA	K13199//plasminogen activator inhibitor 1 RNA-binding protein;K11267//sister chromatid cohesion protein PDS5;K18443//golgi-specific brefeldin A-resistance guanine nucleotide exchange factor 1	gi|645244232|ref|XP_008228336.1|//PREDICTED: subtilisin-like protease [Prunus mume]
Pa4	2236084	Pm013171_Pm013172_intergenic	15.1937	Pm013171	2214	21.8333	4.14333	-2.39767	0.820229	Down	NA	NA	NA	K13199//plasminogen activator inhibitor 1 RNA-binding protein;K11267//sister chromatid cohesion protein PDS5;K18443//golgi-specific brefeldin A-resistance guanine nucleotide exchange factor 1	gi|645244232|ref|XP_008228336.1|//PREDICTED: subtilisin-like protease [Prunus mume]
Pa4	2236728	Pm013171_Pm013172_intergenic	16.0555	Pm013171	2214	21.8333	4.14333	-2.39767	0.820229	Down	NA	NA	NA	K13199//plasminogen activator inhibitor 1 RNA-binding protein;K11267//sister chromatid cohesion protein PDS5;K18443//golgi-specific brefeldin A-resistance guanine nucleotide exchange factor 1	gi|645244232|ref|XP_008228336.1|//PREDICTED: subtilisin-like protease [Prunus mume]
Pa4	2696146	Pm013240_Pm013241_intergenic	15.6365	Pm013240	2319	243.51	129.3	-0.913259	0.754825	*	NA	NA	NA	K11262//acetyl-CoA carboxylase / biotin carboxylase 1 [EC:6.4.1.2 6.3.4.14];K13199//plasminogen activator inhibitor 1 RNA-binding protein;K11267//sister chromatid cohesion protein PDS5;K18443//golgi-specific brefeldin A-resistance guanine nucleotide exchange factor 1	gi|645243879|ref|XP_008228179.1|//PREDICTED: subtilisin-like protease [Prunus mume]
Pa4	2701061	Pm013241_Pm013242_intergenic	17.2779	Pm013241	369	9.80333	36.8933	1.91202	0.828758	Up	NA	NA	NA	K15718//linoleate 9S-lipoxygenase [EC:1.13.11.58]	gi|645243881|ref|XP_008228180.1|//PREDICTED: uncharacterized protein LOC103327617 [Prunus mume]
Pa4	3529575	Pm013358_Pm013359_intergenic	17.5551	Pm013358	528	36.7367	84.5767	1.20304	0.79699	*	NA	NA	NA	K07870//Ras homolog gene family, member T1;K08472//mlo protein;K00600//glycine hydroxymethyltransferase [EC:2.1.2.1]	gi|645244160|ref|XP_008228306.1|//PREDICTED: uncharacterized protein LOC103327716 [Prunus mume]
