# Supplementary material for: The genetic architecture of floral traits in the woody plant Prunus mume
Source: Nat Commun. 2018 Apr 27;9:1702. doi: 10.1038/s41467-018-04093-z (PMC5923208; doi:10.1038/s41467-018-04093-z)
Supplement: Supplementary file 13 — Supplementary Data 10 [file 41467_2018_4093_MOESM13_ESM.xlsx]

## Sheet: Supplementary Data 10
Supplementary Data 10. Results of promoter/enhancer(s) prediction for MYB108 genes.
GeneID:	MYB108
Length of sequence - 2779
Thresholds for TATA+ promoters - 0.02, for TATA-/enhancers - 0.04
3 promoter/enhancer(s) are predicted
Enhancer Pos: 810 LDF- 0.13
Promoter Pos: 875 LDF- 0.12 TATA box at 841 21.83
Promoter Pos: 2530 LDF- 0.05 TATA box at 2503 21.19
Transcription factor binding sites/RegSite DB:
for promoter at position - 810
566 (-) RSP00016	caTGCAC
510 (-) RSP00024	TATTATTT
579 (-) RSP00026	gcttttgaTGACtTcaaacac
530 (-) RSP00096	GGTTT
532 (+) RSP00161	WAAAG
804 (-) RSP00161	WAAAG
747 (-) RSP00161	WAAAG
737 (-) RSP00161	WAAAG
702 (-) RSP00241	CGGTCA
644 (+) RSP00100	TGTCTC
561 (+) RSP00301	TGCAAAG
670 (-) RSP00337	ATATTTAWW
596 (-) RSP00337	ATATTTAWW
567 (+) RSP00383	GGTCAAA
575 (+) RSP00383	GGTCAAA
613 (-) RSP00416	CATCCAT
593 (-) RSP00477	TTTAA
608 (-) RSP00486	atactaattattaTATTTAAT
608 (-) RSP00487	atattaattagaaTATTTAAT
614 (+) RSP00508	gcaTTTTTatca
615 (+) RSP00508	gcaTTTTTatca
731 (+) RSP00508	gcaTTTTTatca
732 (+) RSP00508	gcaTTTTTatca
610 (-) RSP00508	gcaTTTTTatca
609 (-) RSP00508	gcaTTTTTatca
608 (-) RSP00508	gcaTTTTTatca
566 (-) RSP00512	cttgtaacCATCAgccaatcgaccagccaatcattc
for promoter at posit	ion - 875
579 (-) RSP00026	gcttttgaTGACtTcaaacac
856 (-) RSP00046	atccattcTATATAAGaaacata
854 (-) RSP00096	GGTTT
804 (-) RSP00161	WAAAG
747 (-) RSP00161	WAAAG
737 (-) RSP00161	WAAAG
702 (-) RSP00241	CGGTCA
644 (+) RSP00100	TGTCTC
670 (-) RSP00337	ATATTTAWW
596 (-) RSP00337	ATATTTAWW
575 (+) RSP00383	GGTCAAA
872 (-) RSP00398	TTTGAA
613 (-) RSP00416	CATCCAT
593 (-) RSP00477	TTTAA
608 (-) RSP00486	atactaattattaTATTTAAT
608 (-) RSP00487	atattaattagaaTATTTAAT
614 (+) RSP00508	gcaTTTTTatca
615 (+) RSP00508	gcaTTTTTatca
731 (+) RSP00508	gcaTTTTTatca
732 (+) RSP00508	gcaTTTTTatca
610 (-) RSP00508	gcaTTTTTatca
609 (-) RSP00508	gcaTTTTTatca
608 (-) RSP00508	gcaTTTTTatca
for promoter at posit	ion - 2530
2320 (-) RSP00004	tagaCACGTaga
2311 (+) RSP00010	cACGTG
2308 (+) RSP00011	ctccACGTGgt
2326 (+) RSP00026	gcttttgaTGACtTcaaacac
2312 (+) RSP00065	ACGTGgcgc
2312 (+) RSP00066	ACGTGccgc
2311 (+) RSP00069	tACGTG
2435 (+) RSP00098	cttaatatATTTTTAattattttattctcttaa
2443 (+) RSP00098	cttaatatATTTTTAattattttattctcttaa
2527 (-) RSP00098	cttaatatATTTTTAattattttattctcttaa
2312 (+) RSP00102	aaaTGACGaaaatgc
2331 (+) RSP00102	aaaTGACGaaaatgc
2334 (+) RSP00112	TGACGTAA
2439 (+) RSP00117	aattATTTTTAaa
2447 (+) RSP00117	aattATTTTTAaa
2523 (-) RSP00117	aattATTTTTAaa
2440 (+) RSP00125	aatATTTTTAtt
2448 (+) RSP00125	aatATTTTTAtt
2522 (-) RSP00125	aatATTTTTAtt
2431 (+) RSP00126	gaaaattttaatATTTTTAtttagtatt
2439 (+) RSP00126	gaaaattttaatATTTTTAtttagtatt
2440 (+) RSP00135	aatATTTTTAtc
2448 (+) RSP00135	aatATTTTTAtc
2522 (-) RSP00135	aatATTTTTAtc
2439 (+) RSP00140	aattATTTTTAtt
2447 (+) RSP00140	aattATTTTTAtt
2523 (-) RSP00140	aattATTTTTAtt
2410 (-) RSP00161	WAAAG
2396 (-) RSP00161	WAAAG
2310 (+) RSP00186	cTACGTGgcca
2334 (+) RSP00214	TGACGTgg
2391 (+) RSP00265	ACTTTA
2300 (+) RSP00269	atcttatgtcattgaTGACGacctcc
2319 (+) RSP00269	atcttatgtcattgaTGACGacctcc
2405 (+) RSP00305	CCTTTT
2247 (+) RSP00308	CAACA
2250 (+) RSP00308	CAACA
2414 (-) RSP00308	CAACA
2327 (+) RSP00331	GWWWCCATG
2443 (+) RSP00339	RTTTTTR
2451 (+) RSP00339	RTTTTTR
2519 (-) RSP00339	RTTTTTR
2311 (+) RSP00069	TACGTG
2316 (-) RSP00427	CACGTA
2339 (-) RSP00437	ACGTCA
2417 (+) RSP00477	TTTAA
2503 (+) RSP00502	TACGTA
2508 (-) RSP00502	TACGTA
2441 (+) RSP00508	gcaTTTTTatca
2449 (+) RSP00508	gcaTTTTTatca
2519 (+) RSP00508	gcaTTTTTatca
2520 (+) RSP00508	gcaTTTTTatca
2521 (-) RSP00508	gcaTTTTTatca
2273 (-) RSP00512	cttgtaacCATCAgccaatcgaccagccaatcattc
2427 (-) RSP00595	GCTTAATTA
2406 (-) RSP00630	aagccaagccgccaagTTGatccgtTTGatcgc
