# Supplementary material for: The genetic architecture of floral traits in the woody plant Prunus mume
Source: Nat Commun. 2018 Apr 27;9:1702. doi: 10.1038/s41467-018-04093-z (PMC5923208; doi:10.1038/s41467-018-04093-z)
Supplement: Supplementary file 14 — Supplementary Data 11 [file 41467_2018_4093_MOESM14_ESM.xlsx]

## Sheet: Supplementary Data 11
Supplementary Data 11. SNPs located within DEGs and associated with wood color.
Chromosome	Position	Annotation	-log(P)	Gene	Gene length	Mean FPKM of MDL	Mean FPKM of WYY	log2FoldChange(WYY/MDL)	Probability	Up/Down-Regulation(WYY/MDL)	Cellular Component	Molecular	FunctBiological Procession	KEGG Orthology	Nr Description
Pa3	35958	Pm009609_Pm009610_intergenic	25.35	Pm009610	964	54.18	30.3667	-0.835272	0.702706	*	NA	NA	NA	K01674//carbonic anhydrase [EC:4.2.1.1]	gi|645236201|ref|XP_008224624.1|//PREDICTED: anthrax toxin receptor-like [Prunus mume]
Pa3	36171	Pm009609_Pm009610_intergenic	26.8828	Pm009610	964	54.18	30.3667	-0.835272	0.702706	*	NA	NA	NA	K01674//carbonic anhydrase [EC:4.2.1.1]	gi|645236201|ref|XP_008224624.1|//PREDICTED: anthrax toxin receptor-like [Prunus mume]
Pa3	36493	Pm009609_Pm009610_intergenic	26.9058	Pm009610	964	54.18	30.3667	-0.835272	0.702706	*	NA	NA	NA	K01674//carbonic anhydrase [EC:4.2.1.1]	gi|645236201|ref|XP_008224624.1|//PREDICTED: anthrax toxin receptor-like [Prunus mume]
Pa3	37025	Pm009609_Pm009610_intergenic	26.8307	Pm009610	964	54.18	30.3667	-0.835272	0.702706	*	NA	NA	NA	K01674//carbonic anhydrase [EC:4.2.1.1]	gi|645236201|ref|XP_008224624.1|//PREDICTED: anthrax toxin receptor-like [Prunus mume]
Pa3	44549	Pm009612_Pm009613_intergenic	30.3707	Pm009613	807	90.67	52.19	-0.796852	0.710373	*	NA	NA	NA	K00430//peroxidase [EC:1.11.1.7]	gi|645236204|ref|XP_008224625.1|//PREDICTED: nucleolar protein 58-like [Prunus mume]
Pa3	45208	Pm009612_Pm009613_intergenic	25.7046	Pm009613	807	90.67	52.19	-0.796852	0.710373	*	NA	NA	NA	K00430//peroxidase [EC:1.11.1.7]	gi|645236204|ref|XP_008224625.1|//PREDICTED: nucleolar protein 58-like [Prunus mume]
Pa3	45860	Pm009612_Pm009613_intergenic	25.6128	Pm009613	807	90.67	52.19	-0.796852	0.710373	*	NA	NA	NA	K00430//peroxidase [EC:1.11.1.7]	gi|645236204|ref|XP_008224625.1|//PREDICTED: nucleolar protein 58-like [Prunus mume]
Pa3	51273	Pm009613_Pm009614_intergenic	26.0297	Pm009613	807	90.67	52.19	-0.796852	0.710373	*	NA	NA	NA	K00430//peroxidase [EC:1.11.1.7]	gi|645236204|ref|XP_008224625.1|//PREDICTED: nucleolar protein 58-like [Prunus mume]
Pa3	55966	Pm009613_Pm009614_intergenic	26.9835	Pm009613	807	90.67	52.19	-0.796852	0.710373	*	NA	NA	NA	K00430//peroxidase [EC:1.11.1.7]	gi|645236204|ref|XP_008224625.1|//PREDICTED: nucleolar protein 58-like [Prunus mume]
Pa3	56299	Pm009613_Pm009614_intergenic	26.1036	Pm009613	807	90.67	52.19	-0.796852	0.710373	*	NA	NA	NA	K00430//peroxidase [EC:1.11.1.7]	gi|645236204|ref|XP_008224625.1|//PREDICTED: nucleolar protein 58-like [Prunus mume]
Pa3	57037	Pm009614_intron	27.3016	Pm009614	2220	38.9767	17.56	-1.15032	0.760052	*	NA	NA	GO:0006810//transport	K04773//protease IV [EC:3.4.21.-]	gi|645236206|ref|XP_008224626.1|//PREDICTED: oligopeptide transporter 3 [Prunus mume]
Pa3	57254	Pm009614_intron	25.5836	Pm009614	2220	38.9767	17.56	-1.15032	0.760052	*	NA	NA	GO:0006810//transport	K04773//protease IV [EC:3.4.21.-]	gi|645236206|ref|XP_008224626.1|//PREDICTED: oligopeptide transporter 3 [Prunus mume]
Pa3	149481	Pm009635_Pm009636_intergenic	25.2023	Pm009636	1029	109.903	28.9867	-1.92277	0.863299	Down	GO:0044424//intracellular part	GO:0004659//prenyltransferase activity;GO:0043169//cation binding	GO:0006694//steroid biosynthetic process;GO:0008203//cholesterol metabolic process;GO:0006720//isoprenoid metabolic process	K00787//farnesyl diphosphate synthase [EC:2.5.1.1 2.5.1.10]	gi|595863150|ref|XP_007211529.1|//hypothetical protein PRUPE_ppa008181mg [Prunus persica]
Pa3	190006	Pm009643_Pm009644_intergenic	26.3724	Pm009644	1482	8.51	1.74333	-2.28731	0.718141	*	NA	NA	NA	K10761//tRNA(His) guanylyltransferase [EC:2.7.7.79];K15429//tRNA (guanine37-N1)-methyltransferase [EC:2.1.1.228];K13098//RNA-binding protein FUS	gi|645236261|ref|XP_008224651.1|//PREDICTED: glucan endo-1,3-beta-glucosidase 5 [Prunus mume]
Pa3	190136	Pm009644_CDS	26.2602	Pm009644	1482	8.51	1.74333	-2.28731	0.718141	*	NA	NA	NA	K10761//tRNA(His) guanylyltransferase [EC:2.7.7.79];K15429//tRNA (guanine37-N1)-methyltransferase [EC:2.1.1.228];K13098//RNA-binding protein FUS	gi|645236261|ref|XP_008224651.1|//PREDICTED: glucan endo-1,3-beta-glucosidase 5 [Prunus mume]
Pa3	191885	Pm009644_intron	25.5514	Pm009644	1482	8.51	1.74333	-2.28731	0.718141	*	NA	NA	NA	K10761//tRNA(His) guanylyltransferase [EC:2.7.7.79];K15429//tRNA (guanine37-N1)-methyltransferase [EC:2.1.1.228];K13098//RNA-binding protein FUS	gi|645236261|ref|XP_008224651.1|//PREDICTED: glucan endo-1,3-beta-glucosidase 5 [Prunus mume]
Pa3	192048	Pm009644_intron	25.7743	Pm009644	1482	8.51	1.74333	-2.28731	0.718141	*	NA	NA	NA	K10761//tRNA(His) guanylyltransferase [EC:2.7.7.79];K15429//tRNA (guanine37-N1)-methyltransferase [EC:2.1.1.228];K13098//RNA-binding protein FUS	gi|645236261|ref|XP_008224651.1|//PREDICTED: glucan endo-1,3-beta-glucosidase 5 [Prunus mume]
Pa3	192901	Pm009644_Pm009645_intergenic	26.9835	Pm009644	1482	8.51	1.74333	-2.28731	0.718141	*	NA	NA	NA	K10761//tRNA(His) guanylyltransferase [EC:2.7.7.79];K15429//tRNA (guanine37-N1)-methyltransferase [EC:2.1.1.228];K13098//RNA-binding protein FUS	gi|645236261|ref|XP_008224651.1|//PREDICTED: glucan endo-1,3-beta-glucosidase 5 [Prunus mume]
Pa3	444623	Pm009690_intron	32.4776	Pm009690	741	32.0233	12.7433	-1.32938	0.771375	*	NA	NA	NA	K06997//PLP dependent protein	gi|645236370|ref|XP_008224704.1|//PREDICTED: proline synthase co-transcribed bacterial homolog protein [Prunus mume]
Pa3	445767	Pm009690_Pm009691_intergenic	32.6242	Pm009690	741	32.0233	12.7433	-1.32938	0.771375	*	NA	NA	NA	K06997//PLP dependent protein	gi|645236370|ref|XP_008224704.1|//PREDICTED: proline synthase co-transcribed bacterial homolog protein [Prunus mume]
Pa3	514285	Pm009702_Pm009703_intergenic	37.9976	Pm009703	1277	13.95	5.25333	-1.40896	0.709258	*	NA	GO:0046914//transition metal ion binding;GO:0003676//nucleic acid binding	NA	K06758//L1 cell adhesion molecule like protein;K03283//heat shock 70kDa protein 1/8;K02603//origin recognition complex subunit 1	gi|645236392|ref|XP_008224715.1|//PREDICTED: protein polybromo-1-like [Prunus mume];gi|595873766|ref|XP_007212039.1|//hypothetical protein PRUPE_ppa011288mg [Prunus persica]
Pa3	516250	Pm009703_intron	37.9604	Pm009703	1277	13.95	5.25333	-1.40896	0.709258	*	NA	GO:0046914//transition metal ion binding;GO:0003676//nucleic acid binding	NA	K06758//L1 cell adhesion molecule like protein;K03283//heat shock 70kDa protein 1/8;K02603//origin recognition complex subunit 1	gi|645236392|ref|XP_008224715.1|//PREDICTED: protein polybromo-1-like [Prunus mume];gi|595873766|ref|XP_007212039.1|//hypothetical protein PRUPE_ppa011288mg [Prunus persica]
Pa3	516823	Pm009703_intron	30.7792	Pm009703	1277	13.95	5.25333	-1.40896	0.709258	*	NA	GO:0046914//transition metal ion binding;GO:0003676//nucleic acid binding	NA	K06758//L1 cell adhesion molecule like protein;K03283//heat shock 70kDa protein 1/8;K02603//origin recognition complex subunit 1	gi|645236392|ref|XP_008224715.1|//PREDICTED: protein polybromo-1-like [Prunus mume];gi|595873766|ref|XP_007212039.1|//hypothetical protein PRUPE_ppa011288mg [Prunus persica]
Pa3	516835	Pm009703_intron	29.8138	Pm009703	1277	13.95	5.25333	-1.40896	0.709258	*	NA	GO:0046914//transition metal ion binding;GO:0003676//nucleic acid binding	NA	K06758//L1 cell adhesion molecule like protein;K03283//heat shock 70kDa protein 1/8;K02603//origin recognition complex subunit 1	gi|645236392|ref|XP_008224715.1|//PREDICTED: protein polybromo-1-like [Prunus mume];gi|595873766|ref|XP_007212039.1|//hypothetical protein PRUPE_ppa011288mg [Prunus persica]
Pa3	544756	Pm009709_Pm009710_intergenic	26.1774	Pm009710	1707	35.7267	11.68	-1.61296	0.806966	Down	NA	NA	NA	K00895//pyrophosphate--fructose-6-phosphate 1-phosphotransferase [EC:2.7.1.90]	gi|645236405|ref|XP_008224722.1|//PREDICTED: pyrophosphate--fructose 6-phosphate 1-phosphotransferase subunit beta [Prunus mume]
Pa3	544869	Pm009709_Pm009710_intergenic	30.2833	Pm009710	1707	35.7267	11.68	-1.61296	0.806966	Down	NA	NA	NA	K00895//pyrophosphate--fructose-6-phosphate 1-phosphotransferase [EC:2.7.1.90]	gi|645236405|ref|XP_008224722.1|//PREDICTED: pyrophosphate--fructose 6-phosphate 1-phosphotransferase subunit beta [Prunus mume]
Pa3	545037	Pm009709_Pm009710_intergenic	30.2731	Pm009710	1707	35.7267	11.68	-1.61296	0.806966	Down	NA	NA	NA	K00895//pyrophosphate--fructose-6-phosphate 1-phosphotransferase [EC:2.7.1.90]	gi|645236405|ref|XP_008224722.1|//PREDICTED: pyrophosphate--fructose 6-phosphate 1-phosphotransferase subunit beta [Prunus mume]
Pa3	546637	Pm009709_Pm009710_intergenic	29.2267	Pm009710	1707	35.7267	11.68	-1.61296	0.806966	Down	NA	NA	NA	K00895//pyrophosphate--fructose-6-phosphate 1-phosphotransferase [EC:2.7.1.90]	gi|645236405|ref|XP_008224722.1|//PREDICTED: pyrophosphate--fructose 6-phosphate 1-phosphotransferase subunit beta [Prunus mume]
Pa3	546651	Pm009709_Pm009710_intergenic	31.3067	Pm009710	1707	35.7267	11.68	-1.61296	0.806966	Down	NA	NA	NA	K00895//pyrophosphate--fructose-6-phosphate 1-phosphotransferase [EC:2.7.1.90]	gi|645236405|ref|XP_008224722.1|//PREDICTED: pyrophosphate--fructose 6-phosphate 1-phosphotransferase subunit beta [Prunus mume]
Pa3	546715	Pm009709_Pm009710_intergenic	31.3935	Pm009710	1707	35.7267	11.68	-1.61296	0.806966	Down	NA	NA	NA	K00895//pyrophosphate--fructose-6-phosphate 1-phosphotransferase [EC:2.7.1.90]	gi|645236405|ref|XP_008224722.1|//PREDICTED: pyrophosphate--fructose 6-phosphate 1-phosphotransferase subunit beta [Prunus mume]
Pa3	554121	Pm009710_Pm009711_intergenic	31.2226	Pm009710	1707	35.7267	11.68	-1.61296	0.806966	Down	NA	NA	NA	K00895//pyrophosphate--fructose-6-phosphate 1-phosphotransferase [EC:2.7.1.90]	gi|645236405|ref|XP_008224722.1|//PREDICTED: pyrophosphate--fructose 6-phosphate 1-phosphotransferase subunit beta [Prunus mume]
Pa3	554173	Pm009710_Pm009711_intergenic	30.574	Pm009710	1707	35.7267	11.68	-1.61296	0.806966	Down	NA	NA	NA	K00895//pyrophosphate--fructose-6-phosphate 1-phosphotransferase [EC:2.7.1.90]	gi|645236405|ref|XP_008224722.1|//PREDICTED: pyrophosphate--fructose 6-phosphate 1-phosphotransferase subunit beta [Prunus mume]
Pa3	588420	Pm009718_Pm009719_intergenic	29.2954	Pm009719	1042	15.4333	6.39333	-1.27141	0.703676	*	NA	NA	NA	K17592//sacsin;K13346//peroxin-10;K12169//Kip1 ubiquitination-promoting complex protein 1 [EC:2.3.2.27];K15688//E3 ubiquitin-protein ligase MUL1 [EC:2.3.2.27]	gi|645236412|ref|XP_008224725.1|//PREDICTED: uncharacterized protein LOC103324448 isoform X1 [Prunus mume]
Pa3	589082	Pm009718_Pm009719_intergenic	31.2226	Pm009719	1042	15.4333	6.39333	-1.27141	0.703676	*	NA	NA	NA	K17592//sacsin;K13346//peroxin-10;K12169//Kip1 ubiquitination-promoting complex protein 1 [EC:2.3.2.27];K15688//E3 ubiquitin-protein ligase MUL1 [EC:2.3.2.27]	gi|645236412|ref|XP_008224725.1|//PREDICTED: uncharacterized protein LOC103324448 isoform X1 [Prunus mume]
Pa3	589083	Pm009718_Pm009719_intergenic	31.2226	Pm009719	1042	15.4333	6.39333	-1.27141	0.703676	*	NA	NA	NA	K17592//sacsin;K13346//peroxin-10;K12169//Kip1 ubiquitination-promoting complex protein 1 [EC:2.3.2.27];K15688//E3 ubiquitin-protein ligase MUL1 [EC:2.3.2.27]	gi|645236412|ref|XP_008224725.1|//PREDICTED: uncharacterized protein LOC103324448 isoform X1 [Prunus mume]
Pa3	625964	Pm009725_intron	26.2406	Pm009725	2387	12.0367	0.83	-3.85818	0.812273	Down	NA	NA	NA	K12483//EH domain-containing protein 1	gi|645236442|ref|XP_008224739.1|//PREDICTED: EH domain-containing protein 1-like [Prunus mume]
Pa3	626165	Pm009725_intron	27.2023	Pm009725	2387	12.0367	0.83	-3.85818	0.812273	Down	NA	NA	NA	K12483//EH domain-containing protein 1	gi|645236442|ref|XP_008224739.1|//PREDICTED: EH domain-containing protein 1-like [Prunus mume]
Pa3	628185	Pm009725_intron	30.2531	Pm009725	2387	12.0367	0.83	-3.85818	0.812273	Down	NA	NA	NA	K12483//EH domain-containing protein 1	gi|645236442|ref|XP_008224739.1|//PREDICTED: EH domain-containing protein 1-like [Prunus mume]
Pa3	628426	Pm009725_intron	27.4601	Pm009725	2387	12.0367	0.83	-3.85818	0.812273	Down	NA	NA	NA	K12483//EH domain-containing protein 1	gi|645236442|ref|XP_008224739.1|//PREDICTED: EH domain-containing protein 1-like [Prunus mume]
Pa3	628780	Pm009725_CDS	26.3724	Pm009725	2387	12.0367	0.83	-3.85818	0.812273	Down	NA	NA	NA	K12483//EH domain-containing protein 1	gi|645236442|ref|XP_008224739.1|//PREDICTED: EH domain-containing protein 1-like [Prunus mume]
Pa3	630320	Pm009725_intron	28.7048	Pm009725	2387	12.0367	0.83	-3.85818	0.812273	Down	NA	NA	NA	K12483//EH domain-containing protein 1	gi|645236442|ref|XP_008224739.1|//PREDICTED: EH domain-containing protein 1-like [Prunus mume]
Pa3	630653	Pm009725_intron	25.1079	Pm009725	2387	12.0367	0.83	-3.85818	0.812273	Down	NA	NA	NA	K12483//EH domain-containing protein 1	gi|645236442|ref|XP_008224739.1|//PREDICTED: EH domain-containing protein 1-like [Prunus mume]
Pa3	632030	Pm009725_intron	27.0921	Pm009725	2387	12.0367	0.83	-3.85818	0.812273	Down	NA	NA	NA	K12483//EH domain-containing protein 1	gi|645236442|ref|XP_008224739.1|//PREDICTED: EH domain-containing protein 1-like [Prunus mume]
Pa3	730440	Pm009744_Pm009745_intergenic	29.2598	Pm009744	1825	9.39333	1.03667	-3.17969	0.76541	*	NA	GO:0016701//oxidoreductase activity, acting on single donors with incorporation of molecular oxygen	GO:0008152//metabolic process	K04125//gibberellin 2-oxidase [EC:1.14.11.13]	gi|645236515|ref|XP_008224774.1|//PREDICTED: gibberellin 2-beta-dioxygenase 8 isoform X1 [Prunus mume]
Pa3	730846	Pm009744_Pm009745_intergenic	35.073	Pm009744	1825	9.39333	1.03667	-3.17969	0.76541	*	NA	GO:0016701//oxidoreductase activity, acting on single donors with incorporation of molecular oxygen	GO:0008152//metabolic process	K04125//gibberellin 2-oxidase [EC:1.14.11.13]	gi|645236515|ref|XP_008224774.1|//PREDICTED: gibberellin 2-beta-dioxygenase 8 isoform X1 [Prunus mume]
Pa3	734363	Pm009745_intron	33.5101	Pm009745	1609	24.61	12.2567	-1.00568	0.702163	*	NA	NA	NA	K19371//DnaJ homolog subfamily C member 25;K10862//tyrosyl-DNA phosphodiesterase 1 [EC:3.1.4.-]	gi|645236524|ref|XP_008224779.1|//PREDICTED: tyrosyl-DNA phosphodiesterase 1 isoform X1 [Prunus mume];gi|645236526|ref|XP_008224780.1|//PREDICTED: tyrosyl-DNA phosphodiesterase 1 isoform X2 [Prunus mume];gi|645236521|ref|XP_008224778.1|//PREDICTED: dnaJ homolog subfamily C member 25 homolog [Prunus mume]
Pa3	735922	Pm009745_intron	29.1077	Pm009745	1609	24.61	12.2567	-1.00568	0.702163	*	NA	NA	NA	K19371//DnaJ homolog subfamily C member 25;K10862//tyrosyl-DNA phosphodiesterase 1 [EC:3.1.4.-]	gi|645236524|ref|XP_008224779.1|//PREDICTED: tyrosyl-DNA phosphodiesterase 1 isoform X1 [Prunus mume];gi|645236526|ref|XP_008224780.1|//PREDICTED: tyrosyl-DNA phosphodiesterase 1 isoform X2 [Prunus mume];gi|645236521|ref|XP_008224778.1|//PREDICTED: dnaJ homolog subfamily C member 25 homolog [Prunus mume]
Pa3	736673	Pm009745_CDS	25.9934	Pm009745	1609	24.61	12.2567	-1.00568	0.702163	*	NA	NA	NA	K19371//DnaJ homolog subfamily C member 25;K10862//tyrosyl-DNA phosphodiesterase 1 [EC:3.1.4.-]	gi|645236524|ref|XP_008224779.1|//PREDICTED: tyrosyl-DNA phosphodiesterase 1 isoform X1 [Prunus mume];gi|645236526|ref|XP_008224780.1|//PREDICTED: tyrosyl-DNA phosphodiesterase 1 isoform X2 [Prunus mume];gi|645236521|ref|XP_008224778.1|//PREDICTED: dnaJ homolog subfamily C member 25 homolog [Prunus mume]
Pa3	736883	Pm009745_intron	28.3123	Pm009745	1609	24.61	12.2567	-1.00568	0.702163	*	NA	NA	NA	K19371//DnaJ homolog subfamily C member 25;K10862//tyrosyl-DNA phosphodiesterase 1 [EC:3.1.4.-]	gi|645236524|ref|XP_008224779.1|//PREDICTED: tyrosyl-DNA phosphodiesterase 1 isoform X1 [Prunus mume];gi|645236526|ref|XP_008224780.1|//PREDICTED: tyrosyl-DNA phosphodiesterase 1 isoform X2 [Prunus mume];gi|645236521|ref|XP_008224778.1|//PREDICTED: dnaJ homolog subfamily C member 25 homolog [Prunus mume]
Pa3	737017	Pm009745_CDS	27.6648	Pm009745	1609	24.61	12.2567	-1.00568	0.702163	*	NA	NA	NA	K19371//DnaJ homolog subfamily C member 25;K10862//tyrosyl-DNA phosphodiesterase 1 [EC:3.1.4.-]	gi|645236524|ref|XP_008224779.1|//PREDICTED: tyrosyl-DNA phosphodiesterase 1 isoform X1 [Prunus mume];gi|645236526|ref|XP_008224780.1|//PREDICTED: tyrosyl-DNA phosphodiesterase 1 isoform X2 [Prunus mume];gi|645236521|ref|XP_008224778.1|//PREDICTED: dnaJ homolog subfamily C member 25 homolog [Prunus mume]
Pa3	737577	Pm009745_intron	25.2126	Pm009745	1609	24.61	12.2567	-1.00568	0.702163	*	NA	NA	NA	K19371//DnaJ homolog subfamily C member 25;K10862//tyrosyl-DNA phosphodiesterase 1 [EC:3.1.4.-]	gi|645236524|ref|XP_008224779.1|//PREDICTED: tyrosyl-DNA phosphodiesterase 1 isoform X1 [Prunus mume];gi|645236526|ref|XP_008224780.1|//PREDICTED: tyrosyl-DNA phosphodiesterase 1 isoform X2 [Prunus mume];gi|645236521|ref|XP_008224778.1|//PREDICTED: dnaJ homolog subfamily C member 25 homolog [Prunus mume]
Pa3	737620	Pm009745_intron	27.3768	Pm009745	1609	24.61	12.2567	-1.00568	0.702163	*	NA	NA	NA	K19371//DnaJ homolog subfamily C member 25;K10862//tyrosyl-DNA phosphodiesterase 1 [EC:3.1.4.-]	gi|645236524|ref|XP_008224779.1|//PREDICTED: tyrosyl-DNA phosphodiesterase 1 isoform X1 [Prunus mume];gi|645236526|ref|XP_008224780.1|//PREDICTED: tyrosyl-DNA phosphodiesterase 1 isoform X2 [Prunus mume];gi|645236521|ref|XP_008224778.1|//PREDICTED: dnaJ homolog subfamily C member 25 homolog [Prunus mume]
Pa3	737627	Pm009745_intron	25.211	Pm009745	1609	24.61	12.2567	-1.00568	0.702163	*	NA	NA	NA	K19371//DnaJ homolog subfamily C member 25;K10862//tyrosyl-DNA phosphodiesterase 1 [EC:3.1.4.-]	gi|645236524|ref|XP_008224779.1|//PREDICTED: tyrosyl-DNA phosphodiesterase 1 isoform X1 [Prunus mume];gi|645236526|ref|XP_008224780.1|//PREDICTED: tyrosyl-DNA phosphodiesterase 1 isoform X2 [Prunus mume];gi|645236521|ref|XP_008224778.1|//PREDICTED: dnaJ homolog subfamily C member 25 homolog [Prunus mume]
Pa3	737653	Pm009745_intron	29.2649	Pm009745	1609	24.61	12.2567	-1.00568	0.702163	*	NA	NA	NA	K19371//DnaJ homolog subfamily C member 25;K10862//tyrosyl-DNA phosphodiesterase 1 [EC:3.1.4.-]	gi|645236524|ref|XP_008224779.1|//PREDICTED: tyrosyl-DNA phosphodiesterase 1 isoform X1 [Prunus mume];gi|645236526|ref|XP_008224780.1|//PREDICTED: tyrosyl-DNA phosphodiesterase 1 isoform X2 [Prunus mume];gi|645236521|ref|XP_008224778.1|//PREDICTED: dnaJ homolog subfamily C member 25 homolog [Prunus mume]
Pa3	737912	Pm009745_intron	25.211	Pm009745	1609	24.61	12.2567	-1.00568	0.702163	*	NA	NA	NA	K19371//DnaJ homolog subfamily C member 25;K10862//tyrosyl-DNA phosphodiesterase 1 [EC:3.1.4.-]	gi|645236524|ref|XP_008224779.1|//PREDICTED: tyrosyl-DNA phosphodiesterase 1 isoform X1 [Prunus mume];gi|645236526|ref|XP_008224780.1|//PREDICTED: tyrosyl-DNA phosphodiesterase 1 isoform X2 [Prunus mume];gi|645236521|ref|XP_008224778.1|//PREDICTED: dnaJ homolog subfamily C member 25 homolog [Prunus mume]
Pa3	738839	Pm009745_CDS	25.211	Pm009745	1609	24.61	12.2567	-1.00568	0.702163	*	NA	NA	NA	K19371//DnaJ homolog subfamily C member 25;K10862//tyrosyl-DNA phosphodiesterase 1 [EC:3.1.4.-]	gi|645236524|ref|XP_008224779.1|//PREDICTED: tyrosyl-DNA phosphodiesterase 1 isoform X1 [Prunus mume];gi|645236526|ref|XP_008224780.1|//PREDICTED: tyrosyl-DNA phosphodiesterase 1 isoform X2 [Prunus mume];gi|645236521|ref|XP_008224778.1|//PREDICTED: dnaJ homolog subfamily C member 25 homolog [Prunus mume]
Pa3	738888	Pm009745_CDS	27.1083	Pm009745	1609	24.61	12.2567	-1.00568	0.702163	*	NA	NA	NA	K19371//DnaJ homolog subfamily C member 25;K10862//tyrosyl-DNA phosphodiesterase 1 [EC:3.1.4.-]	gi|645236524|ref|XP_008224779.1|//PREDICTED: tyrosyl-DNA phosphodiesterase 1 isoform X1 [Prunus mume];gi|645236526|ref|XP_008224780.1|//PREDICTED: tyrosyl-DNA phosphodiesterase 1 isoform X2 [Prunus mume];gi|645236521|ref|XP_008224778.1|//PREDICTED: dnaJ homolog subfamily C member 25 homolog [Prunus mume]
Pa3	738889	Pm009745_CDS	25.2137	Pm009745	1609	24.61	12.2567	-1.00568	0.702163	*	NA	NA	NA	K19371//DnaJ homolog subfamily C member 25;K10862//tyrosyl-DNA phosphodiesterase 1 [EC:3.1.4.-]	gi|645236524|ref|XP_008224779.1|//PREDICTED: tyrosyl-DNA phosphodiesterase 1 isoform X1 [Prunus mume];gi|645236526|ref|XP_008224780.1|//PREDICTED: tyrosyl-DNA phosphodiesterase 1 isoform X2 [Prunus mume];gi|645236521|ref|XP_008224778.1|//PREDICTED: dnaJ homolog subfamily C member 25 homolog [Prunus mume]
Pa3	739158	Pm009745_intron	29.2598	Pm009745	1609	24.61	12.2567	-1.00568	0.702163	*	NA	NA	NA	K19371//DnaJ homolog subfamily C member 25;K10862//tyrosyl-DNA phosphodiesterase 1 [EC:3.1.4.-]	gi|645236524|ref|XP_008224779.1|//PREDICTED: tyrosyl-DNA phosphodiesterase 1 isoform X1 [Prunus mume];gi|645236526|ref|XP_008224780.1|//PREDICTED: tyrosyl-DNA phosphodiesterase 1 isoform X2 [Prunus mume];gi|645236521|ref|XP_008224778.1|//PREDICTED: dnaJ homolog subfamily C member 25 homolog [Prunus mume]
Pa3	739372	Pm009745_CDS	28.3064	Pm009745	1609	24.61	12.2567	-1.00568	0.702163	*	NA	NA	NA	K19371//DnaJ homolog subfamily C member 25;K10862//tyrosyl-DNA phosphodiesterase 1 [EC:3.1.4.-]	gi|645236524|ref|XP_008224779.1|//PREDICTED: tyrosyl-DNA phosphodiesterase 1 isoform X1 [Prunus mume];gi|645236526|ref|XP_008224780.1|//PREDICTED: tyrosyl-DNA phosphodiesterase 1 isoform X2 [Prunus mume];gi|645236521|ref|XP_008224778.1|//PREDICTED: dnaJ homolog subfamily C member 25 homolog [Prunus mume]
Pa3	739575	Pm009745_intron	25.9933	Pm009745	1609	24.61	12.2567	-1.00568	0.702163	*	NA	NA	NA	K19371//DnaJ homolog subfamily C member 25;K10862//tyrosyl-DNA phosphodiesterase 1 [EC:3.1.4.-]	gi|645236524|ref|XP_008224779.1|//PREDICTED: tyrosyl-DNA phosphodiesterase 1 isoform X1 [Prunus mume];gi|645236526|ref|XP_008224780.1|//PREDICTED: tyrosyl-DNA phosphodiesterase 1 isoform X2 [Prunus mume];gi|645236521|ref|XP_008224778.1|//PREDICTED: dnaJ homolog subfamily C member 25 homolog [Prunus mume]
Pa3	740019	Pm009745_intron	25.9934	Pm009745	1609	24.61	12.2567	-1.00568	0.702163	*	NA	NA	NA	K19371//DnaJ homolog subfamily C member 25;K10862//tyrosyl-DNA phosphodiesterase 1 [EC:3.1.4.-]	gi|645236524|ref|XP_008224779.1|//PREDICTED: tyrosyl-DNA phosphodiesterase 1 isoform X1 [Prunus mume];gi|645236526|ref|XP_008224780.1|//PREDICTED: tyrosyl-DNA phosphodiesterase 1 isoform X2 [Prunus mume];gi|645236521|ref|XP_008224778.1|//PREDICTED: dnaJ homolog subfamily C member 25 homolog [Prunus mume]
Pa3	740453	Pm009745_intron	25.211	Pm009745	1609	24.61	12.2567	-1.00568	0.702163	*	NA	NA	NA	K19371//DnaJ homolog subfamily C member 25;K10862//tyrosyl-DNA phosphodiesterase 1 [EC:3.1.4.-]	gi|645236524|ref|XP_008224779.1|//PREDICTED: tyrosyl-DNA phosphodiesterase 1 isoform X1 [Prunus mume];gi|645236526|ref|XP_008224780.1|//PREDICTED: tyrosyl-DNA phosphodiesterase 1 isoform X2 [Prunus mume];gi|645236521|ref|XP_008224778.1|//PREDICTED: dnaJ homolog subfamily C member 25 homolog [Prunus mume]
Pa3	740601	Pm009745_intron	25.9934	Pm009745	1609	24.61	12.2567	-1.00568	0.702163	*	NA	NA	NA	K19371//DnaJ homolog subfamily C member 25;K10862//tyrosyl-DNA phosphodiesterase 1 [EC:3.1.4.-]	gi|645236524|ref|XP_008224779.1|//PREDICTED: tyrosyl-DNA phosphodiesterase 1 isoform X1 [Prunus mume];gi|645236526|ref|XP_008224780.1|//PREDICTED: tyrosyl-DNA phosphodiesterase 1 isoform X2 [Prunus mume];gi|645236521|ref|XP_008224778.1|//PREDICTED: dnaJ homolog subfamily C member 25 homolog [Prunus mume]
Pa3	740866	Pm009745_CDS	26.4518	Pm009745	1609	24.61	12.2567	-1.00568	0.702163	*	NA	NA	NA	K19371//DnaJ homolog subfamily C member 25;K10862//tyrosyl-DNA phosphodiesterase 1 [EC:3.1.4.-]	gi|645236524|ref|XP_008224779.1|//PREDICTED: tyrosyl-DNA phosphodiesterase 1 isoform X1 [Prunus mume];gi|645236526|ref|XP_008224780.1|//PREDICTED: tyrosyl-DNA phosphodiesterase 1 isoform X2 [Prunus mume];gi|645236521|ref|XP_008224778.1|//PREDICTED: dnaJ homolog subfamily C member 25 homolog [Prunus mume]
Pa3	741572	Pm009745_Pm009746_intergenic	32.5005	Pm009745	1609	24.61	12.2567	-1.00568	0.702163	*	NA	NA	NA	K19371//DnaJ homolog subfamily C member 25;K10862//tyrosyl-DNA phosphodiesterase 1 [EC:3.1.4.-]	gi|645236524|ref|XP_008224779.1|//PREDICTED: tyrosyl-DNA phosphodiesterase 1 isoform X1 [Prunus mume];gi|645236526|ref|XP_008224780.1|//PREDICTED: tyrosyl-DNA phosphodiesterase 1 isoform X2 [Prunus mume];gi|645236521|ref|XP_008224778.1|//PREDICTED: dnaJ homolog subfamily C member 25 homolog [Prunus mume]
Pa3	741865	Pm009745_Pm009746_intergenic	38.4382	Pm009745	1609	24.61	12.2567	-1.00568	0.702163	*	NA	NA	NA	K19371//DnaJ homolog subfamily C member 25;K10862//tyrosyl-DNA phosphodiesterase 1 [EC:3.1.4.-]	gi|645236524|ref|XP_008224779.1|//PREDICTED: tyrosyl-DNA phosphodiesterase 1 isoform X1 [Prunus mume];gi|645236526|ref|XP_008224780.1|//PREDICTED: tyrosyl-DNA phosphodiesterase 1 isoform X2 [Prunus mume];gi|645236521|ref|XP_008224778.1|//PREDICTED: dnaJ homolog subfamily C member 25 homolog [Prunus mume]
Pa3	750678	Pm009747_Pm009748_intergenic	28.2969	Pm009748	231	43.8	5.32667	-3.03963	0.877858	Down	GO:0043231//intracellular membrane-bounded organelle	GO:0003676//nucleic acid binding	NA	K09422//myb proto-oncogene protein, plant	gi|595915063|ref|XP_007214775.1|//hypothetical protein PRUPE_ppa023926mg [Prunus persica]
Pa3	750742	Pm009747_Pm009748_intergenic	36.7893	Pm009748	231	43.8	5.32667	-3.03963	0.877858	Down	GO:0043231//intracellular membrane-bounded organelle	GO:0003676//nucleic acid binding	NA	K09422//myb proto-oncogene protein, plant	gi|595915063|ref|XP_007214775.1|//hypothetical protein PRUPE_ppa023926mg [Prunus persica]
Pa3	751448	Pm009747_Pm009748_intergenic	32.4357	Pm009748	231	43.8	5.32667	-3.03963	0.877858	Down	GO:0043231//intracellular membrane-bounded organelle	GO:0003676//nucleic acid binding	NA	K09422//myb proto-oncogene protein, plant	gi|595915063|ref|XP_007214775.1|//hypothetical protein PRUPE_ppa023926mg [Prunus persica]
Pa3	765341	Pm009753_Pm009754_intergenic	26.5817	Pm009754	1668	13.5233	3.78	-1.83899	0.748049	*	GO:0030312//external encapsulating structure	GO:0030234//enzyme regulator activity	GO:0071555//cell wall organization	K01051//pectinesterase [EC:3.1.1.11]	gi|645236545|ref|XP_008224789.1|//PREDICTED: pectinesterase [Prunus mume]
Pa3	766014	Pm009753_Pm009754_intergenic	25.2705	Pm009754	1668	13.5233	3.78	-1.83899	0.748049	*	GO:0030312//external encapsulating structure	GO:0030234//enzyme regulator activity	GO:0071555//cell wall organization	K01051//pectinesterase [EC:3.1.1.11]	gi|645236545|ref|XP_008224789.1|//PREDICTED: pectinesterase [Prunus mume]
Pa3	766058	Pm009753_Pm009754_intergenic	26.3932	Pm009754	1668	13.5233	3.78	-1.83899	0.748049	*	GO:0030312//external encapsulating structure	GO:0030234//enzyme regulator activity	GO:0071555//cell wall organization	K01051//pectinesterase [EC:3.1.1.11]	gi|645236545|ref|XP_008224789.1|//PREDICTED: pectinesterase [Prunus mume]
Pa3	769157	Pm009754_Pm009755_intergenic	25.368	Pm009754	1668	13.5233	3.78	-1.83899	0.748049	*	GO:0030312//external encapsulating structure	GO:0030234//enzyme regulator activity	GO:0071555//cell wall organization	K01051//pectinesterase [EC:3.1.1.11]	gi|645236545|ref|XP_008224789.1|//PREDICTED: pectinesterase [Prunus mume]
Pa3	915212	Pm009786_intron	28.5128	Pm009786	2591	24.0867	68.92	1.51669	0.825073	Up	NA	NA	NA	NA	gi|645236618|ref|XP_008224823.1|//PREDICTED: uncharacterized GPI-anchored protein At1g61900-like [Prunus mume]
Pa3	917869	Pm009786_intron	36.5178	Pm009786	2591	24.0867	68.92	1.51669	0.825073	Up	NA	NA	NA	NA	gi|645236618|ref|XP_008224823.1|//PREDICTED: uncharacterized GPI-anchored protein At1g61900-like [Prunus mume]
Pa3	918388	Pm009786_intron	28.502	Pm009786	2591	24.0867	68.92	1.51669	0.825073	Up	NA	NA	NA	NA	gi|645236618|ref|XP_008224823.1|//PREDICTED: uncharacterized GPI-anchored protein At1g61900-like [Prunus mume]
Pa3	919359	Pm009786_Pm009787_intergenic	29.394	Pm009786	2591	24.0867	68.92	1.51669	0.825073	Up	NA	NA	NA	NA	gi|645236618|ref|XP_008224823.1|//PREDICTED: uncharacterized GPI-anchored protein At1g61900-like [Prunus mume]
Pa3	919658	Pm009786_Pm009787_intergenic	34.0186	Pm009786	2591	24.0867	68.92	1.51669	0.825073	Up	NA	NA	NA	NA	gi|645236618|ref|XP_008224823.1|//PREDICTED: uncharacterized GPI-anchored protein At1g61900-like [Prunus mume]
Pa3	927468	Pm009788_Pm009789_intergenic	34.2078	Pm009789	618	130.597	256.227	0.972303	0.770347	*	NA	NA	NA	NA	gi|645236625|ref|XP_008224827.1|//PREDICTED: uncharacterized protein LOC103324534 [Prunus mume]
Pa3	927477	Pm009788_Pm009789_intergenic	27.1789	Pm009789	618	130.597	256.227	0.972303	0.770347	*	NA	NA	NA	NA	gi|645236625|ref|XP_008224827.1|//PREDICTED: uncharacterized protein LOC103324534 [Prunus mume]
Pa3	927864	Pm009788_Pm009789_intergenic	36.8352	Pm009789	618	130.597	256.227	0.972303	0.770347	*	NA	NA	NA	NA	gi|645236625|ref|XP_008224827.1|//PREDICTED: uncharacterized protein LOC103324534 [Prunus mume]
Pa3	928203	Pm009788_Pm009789_intergenic	37.9787	Pm009789	618	130.597	256.227	0.972303	0.770347	*	NA	NA	NA	NA	gi|645236625|ref|XP_008224827.1|//PREDICTED: uncharacterized protein LOC103324534 [Prunus mume]
Pa3	933323	Pm009788_Pm009789_intergenic	27.3339	Pm009789	618	130.597	256.227	0.972303	0.770347	*	NA	NA	NA	NA	gi|645236625|ref|XP_008224827.1|//PREDICTED: uncharacterized protein LOC103324534 [Prunus mume]
Pa3	933329	Pm009788_Pm009789_intergenic	25.6263	Pm009789	618	130.597	256.227	0.972303	0.770347	*	NA	NA	NA	NA	gi|645236625|ref|XP_008224827.1|//PREDICTED: uncharacterized protein LOC103324534 [Prunus mume]
Pa3	934455	Pm009789_CDS	36.5232	Pm009789	618	130.597	256.227	0.972303	0.770347	*	NA	NA	NA	NA	gi|645236625|ref|XP_008224827.1|//PREDICTED: uncharacterized protein LOC103324534 [Prunus mume]
Pa3	935647	Pm009789_Pm009790_intergenic	28.8745	Pm009789	618	130.597	256.227	0.972303	0.770347	*	NA	NA	NA	NA	gi|645236625|ref|XP_008224827.1|//PREDICTED: uncharacterized protein LOC103324534 [Prunus mume]
Pa3	936526	Pm009789_Pm009790_intergenic	27.0815	Pm009789	618	130.597	256.227	0.972303	0.770347	*	NA	NA	NA	NA	gi|645236625|ref|XP_008224827.1|//PREDICTED: uncharacterized protein LOC103324534 [Prunus mume]
Pa3	936547	Pm009789_Pm009790_intergenic	27.356	Pm009789	618	130.597	256.227	0.972303	0.770347	*	NA	NA	NA	NA	gi|645236625|ref|XP_008224827.1|//PREDICTED: uncharacterized protein LOC103324534 [Prunus mume]
Pa3	937383	Pm009789_Pm009790_intergenic	33.8042	Pm009789	618	130.597	256.227	0.972303	0.770347	*	NA	NA	NA	NA	gi|645236625|ref|XP_008224827.1|//PREDICTED: uncharacterized protein LOC103324534 [Prunus mume]
Pa3	937776	Pm009789_Pm009790_intergenic	26.4881	Pm009789	618	130.597	256.227	0.972303	0.770347	*	NA	NA	NA	NA	gi|645236625|ref|XP_008224827.1|//PREDICTED: uncharacterized protein LOC103324534 [Prunus mume]
Pa3	938623	Pm009789_Pm009790_intergenic	33.1998	Pm009789	618	130.597	256.227	0.972303	0.770347	*	NA	NA	NA	NA	gi|645236625|ref|XP_008224827.1|//PREDICTED: uncharacterized protein LOC103324534 [Prunus mume]
Pa3	938832	Pm009789_Pm009790_intergenic	34.208	Pm009789	618	130.597	256.227	0.972303	0.770347	*	NA	NA	NA	NA	gi|645236625|ref|XP_008224827.1|//PREDICTED: uncharacterized protein LOC103324534 [Prunus mume]
Pa3	939441	Pm009789_Pm009790_intergenic	36.6292	Pm009789	618	130.597	256.227	0.972303	0.770347	*	NA	NA	NA	NA	gi|645236625|ref|XP_008224827.1|//PREDICTED: uncharacterized protein LOC103324534 [Prunus mume]
Pa3	953074	Pm009792_Pm009793_intergenic	37.9787	Pm009792	954	766.8	140.087	-2.45253	0.898397	Down	NA	GO:0016209//antioxidant activity;GO:0005506//iron ion binding;GO:0003824//catalytic activity	GO:0008152//metabolic process;GO:0006950//response to stress	K00430//peroxidase [EC:1.11.1.7]	gi|645236632|ref|XP_008224830.1|//PREDICTED: peroxidase 42 [Prunus mume]
Pa3	953948	Pm009792_Pm009793_intergenic	37.1063	Pm009792	954	766.8	140.087	-2.45253	0.898397	Down	NA	GO:0016209//antioxidant activity;GO:0005506//iron ion binding;GO:0003824//catalytic activity	GO:0008152//metabolic process;GO:0006950//response to stress	K00430//peroxidase [EC:1.11.1.7]	gi|645236632|ref|XP_008224830.1|//PREDICTED: peroxidase 42 [Prunus mume]
Pa3	971607	Pm009795_Pm009796_intergenic	36.5178	Pm009795	1131	99.2467	55.23	-0.845567	0.725345	*	GO:0033178//proton-transporting two-sector ATPase complex, catalytic domain	GO:0032559//adenyl ribonucleotide binding;GO:0019829//cation-transporting ATPase activity;GO:0015078//hydrogen ion transmembrane transporter activity	GO:0006754//ATP biosynthetic process;GO:0006818//hydrogen transport	K02115//F-type H+-transporting ATPase subunit gamma	gi|645236638|ref|XP_008224833.1|//PREDICTED: ATP synthase gamma chain, chloroplastic [Prunus mume]
Pa3	1033522	Pm009805_Pm009806_intergenic	31.1098	Pm009806	876	192.433	102.12	-0.914093	0.752386	*	NA	NA	NA	K01759//lactoylglutathione lyase [EC:4.4.1.5]	gi|645236659|ref|XP_008224843.1|//PREDICTED: putative lactoylglutathione lyase [Prunus mume]
Pa3	1034709	Pm009806_intron	27.3991	Pm009806	876	192.433	102.12	-0.914093	0.752386	*	NA	NA	NA	K01759//lactoylglutathione lyase [EC:4.4.1.5]	gi|645236659|ref|XP_008224843.1|//PREDICTED: putative lactoylglutathione lyase [Prunus mume]
Pa3	1035153	Pm009806_intron	37.9976	Pm009806	876	192.433	102.12	-0.914093	0.752386	*	NA	NA	NA	K01759//lactoylglutathione lyase [EC:4.4.1.5]	gi|645236659|ref|XP_008224843.1|//PREDICTED: putative lactoylglutathione lyase [Prunus mume]
Pa3	1035487	Pm009806_intron	38.0172	Pm009806	876	192.433	102.12	-0.914093	0.752386	*	NA	NA	NA	K01759//lactoylglutathione lyase [EC:4.4.1.5]	gi|645236659|ref|XP_008224843.1|//PREDICTED: putative lactoylglutathione lyase [Prunus mume]
Pa3	1035555	Pm009806_intron	38.0172	Pm009806	876	192.433	102.12	-0.914093	0.752386	*	NA	NA	NA	K01759//lactoylglutathione lyase [EC:4.4.1.5]	gi|645236659|ref|XP_008224843.1|//PREDICTED: putative lactoylglutathione lyase [Prunus mume]
Pa3	1035864	Pm009806_intron	36.6502	Pm009806	876	192.433	102.12	-0.914093	0.752386	*	NA	NA	NA	K01759//lactoylglutathione lyase [EC:4.4.1.5]	gi|645236659|ref|XP_008224843.1|//PREDICTED: putative lactoylglutathione lyase [Prunus mume]
Pa3	1036485	Pm009806_Pm009807_intergenic	26.3821	Pm009806	876	192.433	102.12	-0.914093	0.752386	*	NA	NA	NA	K01759//lactoylglutathione lyase [EC:4.4.1.5]	gi|645236659|ref|XP_008224843.1|//PREDICTED: putative lactoylglutathione lyase [Prunus mume]
Pa3	1036704	Pm009806_Pm009807_intergenic	38.1362	Pm009806	876	192.433	102.12	-0.914093	0.752386	*	NA	NA	NA	K01759//lactoylglutathione lyase [EC:4.4.1.5]	gi|645236659|ref|XP_008224843.1|//PREDICTED: putative lactoylglutathione lyase [Prunus mume]
Pa3	1036785	Pm009806_Pm009807_intergenic	34.3905	Pm009806	876	192.433	102.12	-0.914093	0.752386	*	NA	NA	NA	K01759//lactoylglutathione lyase [EC:4.4.1.5]	gi|645236659|ref|XP_008224843.1|//PREDICTED: putative lactoylglutathione lyase [Prunus mume]
Pa3	1139610	Pm009816_Pm009817_intergenic	32.9229	Pm009817	1120	13.23	2.95667	-2.16177	0.765678	*	NA	NA	NA	K04733//interleukin-1 receptor-associated kinase 4 [EC:2.7.11.1];K04730//interleukin-1 receptor-associated kinase 1 [EC:2.7.11.1]	gi|645236696|ref|XP_008224861.1|//PREDICTED: cysteine-rich repeat secretory protein 38-like [Prunus mume]
Pa3	1215574	Pm009830_Pm009831_intergenic	32.4361	Pm009831	1350	24.4133	5.5	-2.15017	0.817717	Down	NA	NA	NA	K04733//interleukin-1 receptor-associated kinase 4 [EC:2.7.11.1];K04730//interleukin-1 receptor-associated kinase 1 [EC:2.7.11.1]	gi|645236714|ref|XP_008224869.1|//PREDICTED: cysteine-rich repeat secretory protein 38-like [Prunus mume]
Pa3	1238840	Pm009835_Pm009836_intergenic	39.9278	Pm009836	387	12.5533	55.1067	2.13416	0.857659	Up	NA	GO:0015036//disulfide oxidoreductase activity	GO:0019725//cellular homeostasis;GO:0018904//ether metabolic process	K03671//thioredoxin 1	gi|645236725|ref|XP_008224875.1|//PREDICTED: thioredoxin-like protein CXXS1 [Prunus mume]
Pa3	1240706	Pm009836_Pm009837_intergenic	31.5829	Pm009836	387	12.5533	55.1067	2.13416	0.857659	Up	NA	GO:0015036//disulfide oxidoreductase activity	GO:0019725//cellular homeostasis;GO:0018904//ether metabolic process	K03671//thioredoxin 1	gi|645236725|ref|XP_008224875.1|//PREDICTED: thioredoxin-like protein CXXS1 [Prunus mume]												gi|645236727|ref|XP_008224876.1|//PREDICTED: kinesin-1 [Prunus mume]
Pa3	1242398	Pm009837_intron	32.7582	Pm009837	2774	6.86	0.673333	-3.34882	0.728538	*	GO:0043229//intracellular organelle	GO:0000166//nucleotide binding;GO:0003774//motor activity	GO:0009987//cellular process	K10405//kinesin family member C1	gi|645236727|ref|XP_008224876.1|//PREDICTED: kinesin-1 [Prunus mume]
Pa3	1243747	Pm009837_intron	36.6245	Pm009837	2774	6.86	0.673333	-3.34882	0.728538	*	GO:0043229//intracellular organelle	GO:0000166//nucleotide binding;GO:0003774//motor activity	GO:0009987//cellular process	K10405//kinesin family member C1	gi|645236727|ref|XP_008224876.1|//PREDICTED: kinesin-1 [Prunus mume]
Pa3	1245888	Pm009837_Pm009838_intergenic	35.093	Pm009837	2774	6.86	0.673333	-3.34882	0.728538	*	GO:0043229//intracellular organelle	GO:0000166//nucleotide binding;GO:0003774//motor activity	GO:0009987//cellular process	K10405//kinesin family member C1	gi|645236727|ref|XP_008224876.1|//PREDICTED: kinesin-1 [Prunus mume]
Pa3	1245946	Pm009837_Pm009838_intergenic	33.8359	Pm009837	2774	6.86	0.673333	-3.34882	0.728538	*	GO:0043229//intracellular organelle	GO:0000166//nucleotide binding;GO:0003774//motor activity	GO:0009987//cellular process	K10405//kinesin family member C1	gi|645236727|ref|XP_008224876.1|//PREDICTED: kinesin-1 [Prunus mume]
Pa3	1246036	Pm009837_Pm009838_intergenic	32.6579	Pm009837	2774	6.86	0.673333	-3.34882	0.728538	*	GO:0043229//intracellular organelle	GO:0000166//nucleotide binding;GO:0003774//motor activity	GO:0009987//cellular process	K10405//kinesin family member C1	gi|645236727|ref|XP_008224876.1|//PREDICTED: kinesin-1 [Prunus mume]
Pa3	1251476	Pm009839_Pm009840_intergenic	26.1016	Pm009840	399	226.99	93.8933	-1.27353	0.821214	Down	NA	NA	NA	K11251//histone H2A	gi|595904502|ref|XP_007213979.1|//hypothetical protein PRUPE_ppa013252mg [Prunus persica]
Pa3	1251936	Pm009839_Pm009840_intergenic	27.2534	Pm009840	399	226.99	93.8933	-1.27353	0.821214	Down	NA	NA	NA	K11251//histone H2A	gi|595904502|ref|XP_007213979.1|//hypothetical protein PRUPE_ppa013252mg [Prunus persica]
Pa3	1259493	Pm009843_CDS	37.7781	Pm009843	1017	76.07	20.8567	-1.86682	0.853011	Down	NA	NA	NA	K08695//anthocyanidin reductase [EC:1.3.1.77]	gi|645236739|ref|XP_008224881.1|//PREDICTED: anthocyanidin reductase [Prunus mume]
Pa3	1260314	Pm009843_Pm009844_intergenic	36.5894	Pm009843	1017	76.07	20.8567	-1.86682	0.853011	Down	NA	NA	NA	K08695//anthocyanidin reductase [EC:1.3.1.77]	gi|645236739|ref|XP_008224881.1|//PREDICTED: anthocyanidin reductase [Prunus mume]
Pa3	1260657	Pm009843_Pm009844_intergenic	29.3318	Pm009843	1017	76.07	20.8567	-1.86682	0.853011	Down	NA	NA	NA	K08695//anthocyanidin reductase [EC:1.3.1.77]	gi|645236739|ref|XP_008224881.1|//PREDICTED: anthocyanidin reductase [Prunus mume]
Pa3	1303526	Pm009854_Pm009855_intergenic	26.539	Pm009854	963	10.9267	2.83333	-1.94728	0.730558	*	NA	NA	NA	NA	gi|645236759|ref|XP_008224892.1|//PREDICTED: uncharacterized protein LOC103324600 [Prunus mume]
Pa3	1303877	Pm009854_Pm009855_intergenic	27.4641	Pm009854	963	10.9267	2.83333	-1.94728	0.730558	*	NA	NA	NA	NA	gi|645236759|ref|XP_008224892.1|//PREDICTED: uncharacterized protein LOC103324600 [Prunus mume]
Pa3	1304648	Pm009854_Pm009855_intergenic	27.4728	Pm009854	963	10.9267	2.83333	-1.94728	0.730558	*	NA	NA	NA	NA	gi|645236759|ref|XP_008224892.1|//PREDICTED: uncharacterized protein LOC103324600 [Prunus mume]
Pa3	1314464	Pm009855_Pm009856_intergenic	37.1022	Pm009856	1008	25.73	5.73333	-2.16601	0.821779	Down	NA	GO:0000166//nucleotide binding;GO:0010181//FMN binding;GO:0016655//oxidoreductase activity, acting on NAD(P)H, quinone or similar compound as acceptor;GO:0016491//oxidoreductase activity	GO:0045892//negative regulation of transcription, DNA-templated;GO:0008152//metabolic process;GO:0055114//oxidation-reduction process	K03809//NAD(P)H dehydrogenase (quinone) [EC:1.6.5.2]	gi|595873978|ref|XP_007212068.1|//hypothetical protein PRUPE_ppa011600mg [Prunus persica]
Pa3	1316384	Pm009856_CDS	32.5914	Pm009856	1008	25.73	5.73333	-2.16601	0.821779	Down	NA	GO:0000166//nucleotide binding;GO:0010181//FMN binding;GO:0016655//oxidoreductase activity, acting on NAD(P)H, quinone or similar compound as acceptor;GO:0016491//oxidoreductase activity	GO:0045892//negative regulation of transcription, DNA-templated;GO:0008152//metabolic process;GO:0055114//oxidation-reduction process	K03809//NAD(P)H dehydrogenase (quinone) [EC:1.6.5.2]	gi|595873978|ref|XP_007212068.1|//hypothetical protein PRUPE_ppa011600mg [Prunus persica]
Pa3	1318873	Pm009856_intron	31.3533	Pm009856	1008	25.73	5.73333	-2.16601	0.821779	Down	NA	GO:0000166//nucleotide binding;GO:0010181//FMN binding;GO:0016655//oxidoreductase activity, acting on NAD(P)H, quinone or similar compound as acceptor;GO:0016491//oxidoreductase activity	GO:0045892//negative regulation of transcription, DNA-templated;GO:0008152//metabolic process;GO:0055114//oxidation-reduction process	K03809//NAD(P)H dehydrogenase (quinone) [EC:1.6.5.2]	gi|595873978|ref|XP_007212068.1|//hypothetical protein PRUPE_ppa011600mg [Prunus persica]
Pa3	1321305	Pm009856_Pm009857_intergenic	25.6289	Pm009856	1008	25.73	5.73333	-2.16601	0.821779	Down	NA	GO:0000166//nucleotide binding;GO:0010181//FMN binding;GO:0016655//oxidoreductase activity, acting on NAD(P)H, quinone or similar compound as acceptor;GO:0016491//oxidoreductase activity	GO:0045892//negative regulation of transcription, DNA-templated;GO:0008152//metabolic process;GO:0055114//oxidation-reduction process	K03809//NAD(P)H dehydrogenase (quinone) [EC:1.6.5.2]	gi|595873978|ref|XP_007212068.1|//hypothetical protein PRUPE_ppa011600mg [Prunus persica]
Pa3	1322403	Pm009856_Pm009857_intergenic	35.1057	Pm009856	1008	25.73	5.73333	-2.16601	0.821779	Down	NA	GO:0000166//nucleotide binding;GO:0010181//FMN binding;GO:0016655//oxidoreductase activity, acting on NAD(P)H, quinone or similar compound as acceptor;GO:0016491//oxidoreductase activity	GO:0045892//negative regulation of transcription, DNA-templated;GO:0008152//metabolic process;GO:0055114//oxidation-reduction process	K03809//NAD(P)H dehydrogenase (quinone) [EC:1.6.5.2]	gi|595873978|ref|XP_007212068.1|//hypothetical protein PRUPE_ppa011600mg [Prunus persica]
Pa3	1411056	Pm009872_Pm009873_intergenic	35.1563	Pm009873	6251	13.4833	2.39	-2.49609	0.782264	*	NA	NA	NA	K04733//interleukin-1 receptor-associated kinase 4 [EC:2.7.11.1];K04730//interleukin-1 receptor-associated kinase 1 [EC:2.7.11.1]	gi|658054978|ref|XP_008363241.1|//PREDICTED: uncharacterized protein LOC103426937 [Malus domestica];gi|645236787|ref|XP_008224906.1|//PREDICTED: G-type lectin S-receptor-like serine/threonine-protein kinase At1g61500 [Prunus mume]
Pa3	1411378	Pm009873_CDS	36.2364	Pm009873	6251	13.4833	2.39	-2.49609	0.782264	*	NA	NA	NA	K04733//interleukin-1 receptor-associated kinase 4 [EC:2.7.11.1];K04730//interleukin-1 receptor-associated kinase 1 [EC:2.7.11.1]	gi|658054978|ref|XP_008363241.1|//PREDICTED: uncharacterized protein LOC103426937 [Malus domestica];gi|645236787|ref|XP_008224906.1|//PREDICTED: G-type lectin S-receptor-like serine/threonine-protein kinase At1g61500 [Prunus mume]
Pa3	1411749	Pm009873_intron	36.4385	Pm009873	6251	13.4833	2.39	-2.49609	0.782264	*	NA	NA	NA	K04733//interleukin-1 receptor-associated kinase 4 [EC:2.7.11.1];K04730//interleukin-1 receptor-associated kinase 1 [EC:2.7.11.1]	gi|658054978|ref|XP_008363241.1|//PREDICTED: uncharacterized protein LOC103426937 [Malus domestica];gi|645236787|ref|XP_008224906.1|//PREDICTED: G-type lectin S-receptor-like serine/threonine-protein kinase At1g61500 [Prunus mume]
Pa3	1412379	Pm009873_intron	39.7117	Pm009873	6251	13.4833	2.39	-2.49609	0.782264	*	NA	NA	NA	K04733//interleukin-1 receptor-associated kinase 4 [EC:2.7.11.1];K04730//interleukin-1 receptor-associated kinase 1 [EC:2.7.11.1]	gi|658054978|ref|XP_008363241.1|//PREDICTED: uncharacterized protein LOC103426937 [Malus domestica];gi|645236787|ref|XP_008224906.1|//PREDICTED: G-type lectin S-receptor-like serine/threonine-protein kinase At1g61500 [Prunus mume]
Pa3	1412539	Pm009873_intron	37.0351	Pm009873	6251	13.4833	2.39	-2.49609	0.782264	*	NA	NA	NA	K04733//interleukin-1 receptor-associated kinase 4 [EC:2.7.11.1];K04730//interleukin-1 receptor-associated kinase 1 [EC:2.7.11.1]	gi|658054978|ref|XP_008363241.1|//PREDICTED: uncharacterized protein LOC103426937 [Malus domestica];gi|645236787|ref|XP_008224906.1|//PREDICTED: G-type lectin S-receptor-like serine/threonine-protein kinase At1g61500 [Prunus mume]
Pa3	1412691	Pm009873_intron	37.0355	Pm009873	6251	13.4833	2.39	-2.49609	0.782264	*	NA	NA	NA	K04733//interleukin-1 receptor-associated kinase 4 [EC:2.7.11.1];K04730//interleukin-1 receptor-associated kinase 1 [EC:2.7.11.1]	gi|658054978|ref|XP_008363241.1|//PREDICTED: uncharacterized protein LOC103426937 [Malus domestica];gi|645236787|ref|XP_008224906.1|//PREDICTED: G-type lectin S-receptor-like serine/threonine-protein kinase At1g61500 [Prunus mume]
Pa3	1412764	Pm009873_CDS	25.6093	Pm009873	6251	13.4833	2.39	-2.49609	0.782264	*	NA	NA	NA	K04733//interleukin-1 receptor-associated kinase 4 [EC:2.7.11.1];K04730//interleukin-1 receptor-associated kinase 1 [EC:2.7.11.1]	gi|658054978|ref|XP_008363241.1|//PREDICTED: uncharacterized protein LOC103426937 [Malus domestica];gi|645236787|ref|XP_008224906.1|//PREDICTED: G-type lectin S-receptor-like serine/threonine-protein kinase At1g61500 [Prunus mume]
Pa3	1413169	Pm009873_CDS	36.5894	Pm009873	6251	13.4833	2.39	-2.49609	0.782264	*	NA	NA	NA	K04733//interleukin-1 receptor-associated kinase 4 [EC:2.7.11.1];K04730//interleukin-1 receptor-associated kinase 1 [EC:2.7.11.1]	gi|658054978|ref|XP_008363241.1|//PREDICTED: uncharacterized protein LOC103426937 [Malus domestica];gi|645236787|ref|XP_008224906.1|//PREDICTED: G-type lectin S-receptor-like serine/threonine-protein kinase At1g61500 [Prunus mume]
Pa3	1417114	Pm009873_CDS	51.7641	Pm009873	6251	13.4833	2.39	-2.49609	0.782264	*	NA	NA	NA	K04733//interleukin-1 receptor-associated kinase 4 [EC:2.7.11.1];K04730//interleukin-1 receptor-associated kinase 1 [EC:2.7.11.1]	gi|658054978|ref|XP_008363241.1|//PREDICTED: uncharacterized protein LOC103426937 [Malus domestica];gi|645236787|ref|XP_008224906.1|//PREDICTED: G-type lectin S-receptor-like serine/threonine-protein kinase At1g61500 [Prunus mume]
Pa3	1417509	Pm009873_CDS	50.7514	Pm009873	6251	13.4833	2.39	-2.49609	0.782264	*	NA	NA	NA	K04733//interleukin-1 receptor-associated kinase 4 [EC:2.7.11.1];K04730//interleukin-1 receptor-associated kinase 1 [EC:2.7.11.1]	gi|658054978|ref|XP_008363241.1|//PREDICTED: uncharacterized protein LOC103426937 [Malus domestica];gi|645236787|ref|XP_008224906.1|//PREDICTED: G-type lectin S-receptor-like serine/threonine-protein kinase At1g61500 [Prunus mume]
Pa3	1417550	Pm009873_intron	48.349	Pm009873	6251	13.4833	2.39	-2.49609	0.782264	*	NA	NA	NA	K04733//interleukin-1 receptor-associated kinase 4 [EC:2.7.11.1];K04730//interleukin-1 receptor-associated kinase 1 [EC:2.7.11.1]	gi|658054978|ref|XP_008363241.1|//PREDICTED: uncharacterized protein LOC103426937 [Malus domestica];gi|645236787|ref|XP_008224906.1|//PREDICTED: G-type lectin S-receptor-like serine/threonine-protein kinase At1g61500 [Prunus mume]
Pa3	1417676	Pm009873_intron	47.5539	Pm009873	6251	13.4833	2.39	-2.49609	0.782264	*	NA	NA	NA	K04733//interleukin-1 receptor-associated kinase 4 [EC:2.7.11.1];K04730//interleukin-1 receptor-associated kinase 1 [EC:2.7.11.1]	gi|658054978|ref|XP_008363241.1|//PREDICTED: uncharacterized protein LOC103426937 [Malus domestica];gi|645236787|ref|XP_008224906.1|//PREDICTED: G-type lectin S-receptor-like serine/threonine-protein kinase At1g61500 [Prunus mume]
Pa3	1417728	Pm009873_intron	47.3805	Pm009873	6251	13.4833	2.39	-2.49609	0.782264	*	NA	NA	NA	K04733//interleukin-1 receptor-associated kinase 4 [EC:2.7.11.1];K04730//interleukin-1 receptor-associated kinase 1 [EC:2.7.11.1]	gi|658054978|ref|XP_008363241.1|//PREDICTED: uncharacterized protein LOC103426937 [Malus domestica];gi|645236787|ref|XP_008224906.1|//PREDICTED: G-type lectin S-receptor-like serine/threonine-protein kinase At1g61500 [Prunus mume]
Pa3	1417780	Pm009873_intron	48.7744	Pm009873	6251	13.4833	2.39	-2.49609	0.782264	*	NA	NA	NA	K04733//interleukin-1 receptor-associated kinase 4 [EC:2.7.11.1];K04730//interleukin-1 receptor-associated kinase 1 [EC:2.7.11.1]	gi|658054978|ref|XP_008363241.1|//PREDICTED: uncharacterized protein LOC103426937 [Malus domestica];gi|645236787|ref|XP_008224906.1|//PREDICTED: G-type lectin S-receptor-like serine/threonine-protein kinase At1g61500 [Prunus mume]
Pa3	1417854	Pm009873_CDS	49.3428	Pm009873	6251	13.4833	2.39	-2.49609	0.782264	*	NA	NA	NA	K04733//interleukin-1 receptor-associated kinase 4 [EC:2.7.11.1];K04730//interleukin-1 receptor-associated kinase 1 [EC:2.7.11.1]	gi|658054978|ref|XP_008363241.1|//PREDICTED: uncharacterized protein LOC103426937 [Malus domestica];gi|645236787|ref|XP_008224906.1|//PREDICTED: G-type lectin S-receptor-like serine/threonine-protein kinase At1g61500 [Prunus mume]
Pa3	1417865	Pm009873_CDS	50.3728	Pm009873	6251	13.4833	2.39	-2.49609	0.782264	*	NA	NA	NA	K04733//interleukin-1 receptor-associated kinase 4 [EC:2.7.11.1];K04730//interleukin-1 receptor-associated kinase 1 [EC:2.7.11.1]	gi|658054978|ref|XP_008363241.1|//PREDICTED: uncharacterized protein LOC103426937 [Malus domestica];gi|645236787|ref|XP_008224906.1|//PREDICTED: G-type lectin S-receptor-like serine/threonine-protein kinase At1g61500 [Prunus mume]
Pa3	1417945	Pm009873_intron	49.3442	Pm009873	6251	13.4833	2.39	-2.49609	0.782264	*	NA	NA	NA	K04733//interleukin-1 receptor-associated kinase 4 [EC:2.7.11.1];K04730//interleukin-1 receptor-associated kinase 1 [EC:2.7.11.1]	gi|658054978|ref|XP_008363241.1|//PREDICTED: uncharacterized protein LOC103426937 [Malus domestica];gi|645236787|ref|XP_008224906.1|//PREDICTED: G-type lectin S-receptor-like serine/threonine-protein kinase At1g61500 [Prunus mume]
Pa3	1417984	Pm009873_CDS	46.9024	Pm009873	6251	13.4833	2.39	-2.49609	0.782264	*	NA	NA	NA	K04733//interleukin-1 receptor-associated kinase 4 [EC:2.7.11.1];K04730//interleukin-1 receptor-associated kinase 1 [EC:2.7.11.1]	gi|658054978|ref|XP_008363241.1|//PREDICTED: uncharacterized protein LOC103426937 [Malus domestica];gi|645236787|ref|XP_008224906.1|//PREDICTED: G-type lectin S-receptor-like serine/threonine-protein kinase At1g61500 [Prunus mume]
Pa3	1418077	Pm009873_CDS	38.5664	Pm009873	6251	13.4833	2.39	-2.49609	0.782264	*	NA	NA	NA	K04733//interleukin-1 receptor-associated kinase 4 [EC:2.7.11.1];K04730//interleukin-1 receptor-associated kinase 1 [EC:2.7.11.1]	gi|658054978|ref|XP_008363241.1|//PREDICTED: uncharacterized protein LOC103426937 [Malus domestica];gi|645236787|ref|XP_008224906.1|//PREDICTED: G-type lectin S-receptor-like serine/threonine-protein kinase At1g61500 [Prunus mume]
Pa3	1418095	Pm009873_CDS	39.859	Pm009873	6251	13.4833	2.39	-2.49609	0.782264	*	NA	NA	NA	K04733//interleukin-1 receptor-associated kinase 4 [EC:2.7.11.1];K04730//interleukin-1 receptor-associated kinase 1 [EC:2.7.11.1]	gi|658054978|ref|XP_008363241.1|//PREDICTED: uncharacterized protein LOC103426937 [Malus domestica];gi|645236787|ref|XP_008224906.1|//PREDICTED: G-type lectin S-receptor-like serine/threonine-protein kinase At1g61500 [Prunus mume]
Pa3	1418161	Pm009873_CDS	41.178	Pm009873	6251	13.4833	2.39	-2.49609	0.782264	*	NA	NA	NA	K04733//interleukin-1 receptor-associated kinase 4 [EC:2.7.11.1];K04730//interleukin-1 receptor-associated kinase 1 [EC:2.7.11.1]	gi|658054978|ref|XP_008363241.1|//PREDICTED: uncharacterized protein LOC103426937 [Malus domestica];gi|645236787|ref|XP_008224906.1|//PREDICTED: G-type lectin S-receptor-like serine/threonine-protein kinase At1g61500 [Prunus mume]
Pa3	1418173	Pm009873_CDS	41.9334	Pm009873	6251	13.4833	2.39	-2.49609	0.782264	*	NA	NA	NA	K04733//interleukin-1 receptor-associated kinase 4 [EC:2.7.11.1];K04730//interleukin-1 receptor-associated kinase 1 [EC:2.7.11.1]	gi|658054978|ref|XP_008363241.1|//PREDICTED: uncharacterized protein LOC103426937 [Malus domestica];gi|645236787|ref|XP_008224906.1|//PREDICTED: G-type lectin S-receptor-like serine/threonine-protein kinase At1g61500 [Prunus mume]
Pa3	1418193	Pm009873_CDS	29.7172	Pm009873	6251	13.4833	2.39	-2.49609	0.782264	*	NA	NA	NA	K04733//interleukin-1 receptor-associated kinase 4 [EC:2.7.11.1];K04730//interleukin-1 receptor-associated kinase 1 [EC:2.7.11.1]	gi|658054978|ref|XP_008363241.1|//PREDICTED: uncharacterized protein LOC103426937 [Malus domestica];gi|645236787|ref|XP_008224906.1|//PREDICTED: G-type lectin S-receptor-like serine/threonine-protein kinase At1g61500 [Prunus mume]
Pa3	1418307	Pm009873_CDS	43.4777	Pm009873	6251	13.4833	2.39	-2.49609	0.782264	*	NA	NA	NA	K04733//interleukin-1 receptor-associated kinase 4 [EC:2.7.11.1];K04730//interleukin-1 receptor-associated kinase 1 [EC:2.7.11.1]	gi|658054978|ref|XP_008363241.1|//PREDICTED: uncharacterized protein LOC103426937 [Malus domestica];gi|645236787|ref|XP_008224906.1|//PREDICTED: G-type lectin S-receptor-like serine/threonine-protein kinase At1g61500 [Prunus mume]
Pa3	1418318	Pm009873_CDS	42.7011	Pm009873	6251	13.4833	2.39	-2.49609	0.782264	*	NA	NA	NA	K04733//interleukin-1 receptor-associated kinase 4 [EC:2.7.11.1];K04730//interleukin-1 receptor-associated kinase 1 [EC:2.7.11.1]	gi|658054978|ref|XP_008363241.1|//PREDICTED: uncharacterized protein LOC103426937 [Malus domestica];gi|645236787|ref|XP_008224906.1|//PREDICTED: G-type lectin S-receptor-like serine/threonine-protein kinase At1g61500 [Prunus mume]
Pa3	1418401	Pm009873_CDS	41.9306	Pm009873	6251	13.4833	2.39	-2.49609	0.782264	*	NA	NA	NA	K04733//interleukin-1 receptor-associated kinase 4 [EC:2.7.11.1];K04730//interleukin-1 receptor-associated kinase 1 [EC:2.7.11.1]	gi|658054978|ref|XP_008363241.1|//PREDICTED: uncharacterized protein LOC103426937 [Malus domestica];gi|645236787|ref|XP_008224906.1|//PREDICTED: G-type lectin S-receptor-like serine/threonine-protein kinase At1g61500 [Prunus mume]
Pa3	1418430	Pm009873_CDS	41.9306	Pm009873	6251	13.4833	2.39	-2.49609	0.782264	*	NA	NA	NA	K04733//interleukin-1 receptor-associated kinase 4 [EC:2.7.11.1];K04730//interleukin-1 receptor-associated kinase 1 [EC:2.7.11.1]	gi|658054978|ref|XP_008363241.1|//PREDICTED: uncharacterized protein LOC103426937 [Malus domestica];gi|645236787|ref|XP_008224906.1|//PREDICTED: G-type lectin S-receptor-like serine/threonine-protein kinase At1g61500 [Prunus mume]
Pa3	1418464	Pm009873_CDS	41.9313	Pm009873	6251	13.4833	2.39	-2.49609	0.782264	*	NA	NA	NA	K04733//interleukin-1 receptor-associated kinase 4 [EC:2.7.11.1];K04730//interleukin-1 receptor-associated kinase 1 [EC:2.7.11.1]	gi|658054978|ref|XP_008363241.1|//PREDICTED: uncharacterized protein LOC103426937 [Malus domestica];gi|645236787|ref|XP_008224906.1|//PREDICTED: G-type lectin S-receptor-like serine/threonine-protein kinase At1g61500 [Prunus mume]
Pa3	1418491	Pm009873_CDS	41.9306	Pm009873	6251	13.4833	2.39	-2.49609	0.782264	*	NA	NA	NA	K04733//interleukin-1 receptor-associated kinase 4 [EC:2.7.11.1];K04730//interleukin-1 receptor-associated kinase 1 [EC:2.7.11.1]	gi|658054978|ref|XP_008363241.1|//PREDICTED: uncharacterized protein LOC103426937 [Malus domestica];gi|645236787|ref|XP_008224906.1|//PREDICTED: G-type lectin S-receptor-like serine/threonine-protein kinase At1g61500 [Prunus mume]
Pa3	1418517	Pm009873_CDS	41.1794	Pm009873	6251	13.4833	2.39	-2.49609	0.782264	*	NA	NA	NA	K04733//interleukin-1 receptor-associated kinase 4 [EC:2.7.11.1];K04730//interleukin-1 receptor-associated kinase 1 [EC:2.7.11.1]	gi|658054978|ref|XP_008363241.1|//PREDICTED: uncharacterized protein LOC103426937 [Malus domestica];gi|645236787|ref|XP_008224906.1|//PREDICTED: G-type lectin S-receptor-like serine/threonine-protein kinase At1g61500 [Prunus mume]
Pa3	1418722	Pm009873_CDS	37.7003	Pm009873	6251	13.4833	2.39	-2.49609	0.782264	*	NA	NA	NA	K04733//interleukin-1 receptor-associated kinase 4 [EC:2.7.11.1];K04730//interleukin-1 receptor-associated kinase 1 [EC:2.7.11.1]	gi|658054978|ref|XP_008363241.1|//PREDICTED: uncharacterized protein LOC103426937 [Malus domestica];gi|645236787|ref|XP_008224906.1|//PREDICTED: G-type lectin S-receptor-like serine/threonine-protein kinase At1g61500 [Prunus mume]
Pa3	1419140	Pm009873_CDS	39.139	Pm009873	6251	13.4833	2.39	-2.49609	0.782264	*	NA	NA	NA	K04733//interleukin-1 receptor-associated kinase 4 [EC:2.7.11.1];K04730//interleukin-1 receptor-associated kinase 1 [EC:2.7.11.1]	gi|658054978|ref|XP_008363241.1|//PREDICTED: uncharacterized protein LOC103426937 [Malus domestica];gi|645236787|ref|XP_008224906.1|//PREDICTED: G-type lectin S-receptor-like serine/threonine-protein kinase At1g61500 [Prunus mume]
Pa3	1427136	Pm009873_Pm009874_intergenic	32.2946	Pm009873	6251	13.4833	2.39	-2.49609	0.782264	*	NA	NA	NA	K04733//interleukin-1 receptor-associated kinase 4 [EC:2.7.11.1];K04730//interleukin-1 receptor-associated kinase 1 [EC:2.7.11.1]	gi|658054978|ref|XP_008363241.1|//PREDICTED: uncharacterized protein LOC103426937 [Malus domestica];gi|645236787|ref|XP_008224906.1|//PREDICTED: G-type lectin S-receptor-like serine/threonine-protein kinase At1g61500 [Prunus mume]
Pa3	1427238	Pm009873_Pm009874_intergenic	29.0065	Pm009873	6251	13.4833	2.39	-2.49609	0.782264	*	NA	NA	NA	K04733//interleukin-1 receptor-associated kinase 4 [EC:2.7.11.1];K04730//interleukin-1 receptor-associated kinase 1 [EC:2.7.11.1]	gi|658054978|ref|XP_008363241.1|//PREDICTED: uncharacterized protein LOC103426937 [Malus domestica];gi|645236787|ref|XP_008224906.1|//PREDICTED: G-type lectin S-receptor-like serine/threonine-protein kinase At1g61500 [Prunus mume]
Pa3	1427593	Pm009873_Pm009874_intergenic	31.3558	Pm009873	6251	13.4833	2.39	-2.49609	0.782264	*	NA	NA	NA	K04733//interleukin-1 receptor-associated kinase 4 [EC:2.7.11.1];K04730//interleukin-1 receptor-associated kinase 1 [EC:2.7.11.1]	gi|658054978|ref|XP_008363241.1|//PREDICTED: uncharacterized protein LOC103426937 [Malus domestica];gi|645236787|ref|XP_008224906.1|//PREDICTED: G-type lectin S-receptor-like serine/threonine-protein kinase At1g61500 [Prunus mume]
Pa3	1568973	Pm009901_Pm009902_intergenic	30.1644	Pm009902	1059	6.83667	25.8567	1.91917	0.808776	Up	NA	NA	NA	NA	gi|645236850|ref|XP_008224934.1|//PREDICTED: uncharacterized protein LOC103324631 [Prunus mume]
Pa3	1569077	Pm009901_Pm009902_intergenic	32.2968	Pm009902	1059	6.83667	25.8567	1.91917	0.808776	Up	NA	NA	NA	NA	gi|645236850|ref|XP_008224934.1|//PREDICTED: uncharacterized protein LOC103324631 [Prunus mume]
Pa3	1569142	Pm009901_Pm009902_intergenic	36.5868	Pm009902	1059	6.83667	25.8567	1.91917	0.808776	Up	NA	NA	NA	NA	gi|645236850|ref|XP_008224934.1|//PREDICTED: uncharacterized protein LOC103324631 [Prunus mume]
Pa3	1569691	Pm009901_Pm009902_intergenic	33.7691	Pm009902	1059	6.83667	25.8567	1.91917	0.808776	Up	NA	NA	NA	NA	gi|645236850|ref|XP_008224934.1|//PREDICTED: uncharacterized protein LOC103324631 [Prunus mume]
Pa3	1570265	Pm009901_Pm009902_intergenic	33.7325	Pm009902	1059	6.83667	25.8567	1.91917	0.808776	Up	NA	NA	NA	NA	gi|645236850|ref|XP_008224934.1|//PREDICTED: uncharacterized protein LOC103324631 [Prunus mume]
Pa3	1672629	Pm009926_Pm009927_intergenic	31.0915	Pm009927	1569	36.7933	178.35	2.27719	0.885119	Up	GO:0031224//intrinsic component of membrane	GO:0015291//secondary active transmembrane transporter activity;GO:0016628//oxidoreductase activity, acting on the CH-CH group of donors, NAD or NADP as acceptor	GO:0071702//organic substance transport;GO:0008152//metabolic process	K08150//MFS transporter, SP family, solute carrier family 2 (myo-inositol transporter), member 13	gi|645236904|ref|XP_008224959.1|//PREDICTED: sugar carrier protein C [Prunus mume]
Pa3	1672661	Pm009926_Pm009927_intergenic	32.0693	Pm009927	1569	36.7933	178.35	2.27719	0.885119	Up	GO:0031224//intrinsic component of membrane	GO:0015291//secondary active transmembrane transporter activity;GO:0016628//oxidoreductase activity, acting on the CH-CH group of donors, NAD or NADP as acceptor	GO:0071702//organic substance transport;GO:0008152//metabolic process	K08150//MFS transporter, SP family, solute carrier family 2 (myo-inositol transporter), member 13	gi|645236904|ref|XP_008224959.1|//PREDICTED: sugar carrier protein C [Prunus mume]
Pa3	1672859	Pm009926_Pm009927_intergenic	25.6088	Pm009927	1569	36.7933	178.35	2.27719	0.885119	Up	GO:0031224//intrinsic component of membrane	GO:0015291//secondary active transmembrane transporter activity;GO:0016628//oxidoreductase activity, acting on the CH-CH group of donors, NAD or NADP as acceptor	GO:0071702//organic substance transport;GO:0008152//metabolic process	K08150//MFS transporter, SP family, solute carrier family 2 (myo-inositol transporter), member 13	gi|645236904|ref|XP_008224959.1|//PREDICTED: sugar carrier protein C [Prunus mume]
Pa3	1680212	Pm009927_Pm009928_intergenic	29.8018	Pm009927	1569	36.7933	178.35	2.27719	0.885119	Up	GO:0031224//intrinsic component of membrane	GO:0015291//secondary active transmembrane transporter activity;GO:0016628//oxidoreductase activity, acting on the CH-CH group of donors, NAD or NADP as acceptor	GO:0071702//organic substance transport;GO:0008152//metabolic process	K08150//MFS transporter, SP family, solute carrier family 2 (myo-inositol transporter), member 13	gi|645236904|ref|XP_008224959.1|//PREDICTED: sugar carrier protein C [Prunus mume]
Pa3	1680218	Pm009927_Pm009928_intergenic	25.8819	Pm009927	1569	36.7933	178.35	2.27719	0.885119	Up	GO:0031224//intrinsic component of membrane	GO:0015291//secondary active transmembrane transporter activity;GO:0016628//oxidoreductase activity, acting on the CH-CH group of donors, NAD or NADP as acceptor	GO:0071702//organic substance transport;GO:0008152//metabolic process	K08150//MFS transporter, SP family, solute carrier family 2 (myo-inositol transporter), member 13	gi|645236904|ref|XP_008224959.1|//PREDICTED: sugar carrier protein C [Prunus mume]
Pa3	1730675	Pm009939_Pm009940_intergenic	27.2811	Pm009940	234	33.3433	58.75	0.817191	0.701034	*	NA	NA	NA	NA	NA
Pa3	1731386	Pm009939_Pm009940_intergenic	26.5837	Pm009940	234	33.3433	58.75	0.817191	0.701034	*	NA	NA	NA	NA	NA
Pa3	1731495	Pm009939_Pm009940_intergenic	27.6577	Pm009940	234	33.3433	58.75	0.817191	0.701034	*	NA	NA	NA	NA	NA
Pa3	1731518	Pm009939_Pm009940_intergenic	27.3239	Pm009940	234	33.3433	58.75	0.817191	0.701034	*	NA	NA	NA	NA	NA
Pa3	1772965	Pm009946_Pm009947_intergenic	31.167	Pm009946	975	11.2433	2.32	-2.27687	0.752212	*	NA	NA	NA	NA	gi|645236960|ref|XP_008224987.1|//PREDICTED: cyclin-dependent kinase 13-like [Prunus mume]
Pa3	1773000	Pm009946_Pm009947_intergenic	35.0438	Pm009946	975	11.2433	2.32	-2.27687	0.752212	*	NA	NA	NA	NA	gi|645236960|ref|XP_008224987.1|//PREDICTED: cyclin-dependent kinase 13-like [Prunus mume]
Pa3	1784591	Pm009948_Pm009949_intergenic	26.6449	Pm009949	297	6.00667	0.01	-9.23042	0.798083	*	NA	NA	NA	NA	gi|595882124|ref|XP_007212542.1|//hypothetical protein PRUPE_ppa015232mg [Prunus persica]
Pa3	1784613	Pm009948_Pm009949_intergenic	33.8293	Pm009949	297	6.00667	0.01	-9.23042	0.798083	*	NA	NA	NA	NA	gi|595882124|ref|XP_007212542.1|//hypothetical protein PRUPE_ppa015232mg [Prunus persica]
Pa3	1804158	Pm009952_Pm009953_intergenic	32.5081	Pm009953	1783	31.68	93.65	1.56371	0.836034	Up	NA	GO:0004180//carboxypeptidase activity	GO:0019538//protein metabolic process	K16297//serine carboxypeptidase-like clade II [EC:3.4.16.-]	gi|645236974|ref|XP_008224993.1|//PREDICTED: serine carboxypeptidase-like 31 [Prunus mume]
Pa3	1804508	Pm009952_Pm009953_intergenic	34.3436	Pm009953	1783	31.68	93.65	1.56371	0.836034	Up	NA	GO:0004180//carboxypeptidase activity	GO:0019538//protein metabolic process	K16297//serine carboxypeptidase-like clade II [EC:3.4.16.-]	gi|645236974|ref|XP_008224993.1|//PREDICTED: serine carboxypeptidase-like 31 [Prunus mume]
Pa3	1804509	Pm009952_Pm009953_intergenic	34.0399	Pm009953	1783	31.68	93.65	1.56371	0.836034	Up	NA	GO:0004180//carboxypeptidase activity	GO:0019538//protein metabolic process	K16297//serine carboxypeptidase-like clade II [EC:3.4.16.-]	gi|645236974|ref|XP_008224993.1|//PREDICTED: serine carboxypeptidase-like 31 [Prunus mume]
Pa3	1806407	Pm009952_Pm009953_intergenic	31.4854	Pm009953	1783	31.68	93.65	1.56371	0.836034	Up	NA	GO:0004180//carboxypeptidase activity	GO:0019538//protein metabolic process	K16297//serine carboxypeptidase-like clade II [EC:3.4.16.-]	gi|645236974|ref|XP_008224993.1|//PREDICTED: serine carboxypeptidase-like 31 [Prunus mume]
Pa3	1806928	Pm009952_Pm009953_intergenic	25.3893	Pm009953	1783	31.68	93.65	1.56371	0.836034	Up	NA	GO:0004180//carboxypeptidase activity	GO:0019538//protein metabolic process	K16297//serine carboxypeptidase-like clade II [EC:3.4.16.-]	gi|645236974|ref|XP_008224993.1|//PREDICTED: serine carboxypeptidase-like 31 [Prunus mume]
Pa3	1810465	Pm009953_intron	33.9066	Pm009953	1783	31.68	93.65	1.56371	0.836034	Up	NA	GO:0004180//carboxypeptidase activity	GO:0019538//protein metabolic process	K16297//serine carboxypeptidase-like clade II [EC:3.4.16.-]	gi|645236974|ref|XP_008224993.1|//PREDICTED: serine carboxypeptidase-like 31 [Prunus mume]
Pa3	1810834	Pm009953_intron	33.9498	Pm009953	1783	31.68	93.65	1.56371	0.836034	Up	NA	GO:0004180//carboxypeptidase activity	GO:0019538//protein metabolic process	K16297//serine carboxypeptidase-like clade II [EC:3.4.16.-]	gi|645236974|ref|XP_008224993.1|//PREDICTED: serine carboxypeptidase-like 31 [Prunus mume]
Pa3	1812237	Pm009953_CDS	25.5423	Pm009953	1783	31.68	93.65	1.56371	0.836034	Up	NA	GO:0004180//carboxypeptidase activity	GO:0019538//protein metabolic process	K16297//serine carboxypeptidase-like clade II [EC:3.4.16.-]	gi|645236974|ref|XP_008224993.1|//PREDICTED: serine carboxypeptidase-like 31 [Prunus mume]
Pa3	1812484	Pm009953_intron	33.6352	Pm009953	1783	31.68	93.65	1.56371	0.836034	Up	NA	GO:0004180//carboxypeptidase activity	GO:0019538//protein metabolic process	K16297//serine carboxypeptidase-like clade II [EC:3.4.16.-]	gi|645236974|ref|XP_008224993.1|//PREDICTED: serine carboxypeptidase-like 31 [Prunus mume]
Pa3	1813528	Pm009953_Pm009954_intergenic	33.9066	Pm009953	1783	31.68	93.65	1.56371	0.836034	Up	NA	GO:0004180//carboxypeptidase activity	GO:0019538//protein metabolic process	K16297//serine carboxypeptidase-like clade II [EC:3.4.16.-]	gi|645236974|ref|XP_008224993.1|//PREDICTED: serine carboxypeptidase-like 31 [Prunus mume]
Pa3	1815081	Pm009953_Pm009954_intergenic	33.9498	Pm009953	1783	31.68	93.65	1.56371	0.836034	Up	NA	GO:0004180//carboxypeptidase activity	GO:0019538//protein metabolic process	K16297//serine carboxypeptidase-like clade II [EC:3.4.16.-]	gi|645236974|ref|XP_008224993.1|//PREDICTED: serine carboxypeptidase-like 31 [Prunus mume]
Pa3	1843199	Pm009958_Pm009959_intergenic	26.3292	Pm009959	1770	61.8267	30.4767	-1.02052	0.756295	*	GO:0009534//chloroplast thylakoid	GO:0043169//cation binding;GO:0016682//oxidoreductase activity, acting on diphenols and related substances as donors, oxygen as acceptor	GO:0008152//metabolic process	K00422//polyphenol oxidase [EC:1.10.3.1]	gi|645236983|ref|XP_008224998.1|//PREDICTED: polyphenol oxidase, chloroplastic [Prunus mume]
Pa3	1843459	Pm009958_Pm009959_intergenic	27.9185	Pm009959	1770	61.8267	30.4767	-1.02052	0.756295	*	GO:0009534//chloroplast thylakoid	GO:0043169//cation binding;GO:0016682//oxidoreductase activity, acting on diphenols and related substances as donors, oxygen as acceptor	GO:0008152//metabolic process	K00422//polyphenol oxidase [EC:1.10.3.1]	gi|645236983|ref|XP_008224998.1|//PREDICTED: polyphenol oxidase, chloroplastic [Prunus mume]
Pa3	1843786	Pm009959_CDS	34.8592	Pm009959	1770	61.8267	30.4767	-1.02052	0.756295	*	GO:0009534//chloroplast thylakoid	GO:0043169//cation binding;GO:0016682//oxidoreductase activity, acting on diphenols and related substances as donors, oxygen as acceptor	GO:0008152//metabolic process	K00422//polyphenol oxidase [EC:1.10.3.1]	gi|645236983|ref|XP_008224998.1|//PREDICTED: polyphenol oxidase, chloroplastic [Prunus mume]
Pa3	1884393	Pm009965_Pm009966_intergenic	34.6123	Pm009966	1767	144.147	43.5633	-1.72635	0.857746	Down	NA	NA	NA	K00422//polyphenol oxidase [EC:1.10.3.1]	gi|645236994|ref|XP_008225003.1|//PREDICTED: polyphenol oxidase, chloroplastic-like [Prunus mume]
Pa3	1891621	Pm009967_CDS	25.1783	Pm009967	699	66.8767	32.41	-1.04506	0.764918	*	NA	NA	NA	K00422//polyphenol oxidase [EC:1.10.3.1]	gi|645236999|ref|XP_008225005.1|//PREDICTED: polyphenol oxidase, chloroplastic-like [Prunus mume]
Pa3	1892268	Pm009967_Pm009968_intergenic	28.3722	Pm009967	699	66.8767	32.41	-1.04506	0.764918	*	NA	NA	NA	K00422//polyphenol oxidase [EC:1.10.3.1]	gi|645236999|ref|XP_008225005.1|//PREDICTED: polyphenol oxidase, chloroplastic-like [Prunus mume]												gi|645236997|ref|XP_008225004.1|//PREDICTED: polyphenol oxidase, chloroplastic-like [Prunus mume]
Pa3	1894009	Pm009968_Pm009969_intergenic	26.0765	Pm009968	684	441.537	262.15	-0.752141	0.716064	*	NA	NA	NA	K00422//polyphenol oxidase [EC:1.10.3.1]	gi|645236997|ref|XP_008225004.1|//PREDICTED: polyphenol oxidase, chloroplastic-like [Prunus mume]
Pa3	1894723	Pm009968_Pm009969_intergenic	27.4146	Pm009968	684	441.537	262.15	-0.752141	0.716064	*	NA	NA	NA	K00422//polyphenol oxidase [EC:1.10.3.1]	gi|645236997|ref|XP_008225004.1|//PREDICTED: polyphenol oxidase, chloroplastic-like [Prunus mume]
Pa3	2080763	Pm010005_Pm010006_intergenic	29.7237	Pm010006	993	378.89	2494.78	2.71906	0.906383	Up	NA	NA	NA	NA	gi|645237107|ref|XP_008225053.1|//PREDICTED: stem-specific protein TSJT1-like [Prunus mume]
Pa3	2080945	Pm010005_Pm010006_intergenic	31.7107	Pm010006	993	378.89	2494.78	2.71906	0.906383	Up	NA	NA	NA	NA	gi|645237107|ref|XP_008225053.1|//PREDICTED: stem-specific protein TSJT1-like [Prunus mume]
Pa3	2081114	Pm010005_Pm010006_intergenic	28.8539	Pm010006	993	378.89	2494.78	2.71906	0.906383	Up	NA	NA	NA	NA	gi|645237107|ref|XP_008225053.1|//PREDICTED: stem-specific protein TSJT1-like [Prunus mume]
Pa3	2102643	Pm010011_Pm010012_intergenic	32.1217	Pm010012	984	13.0633	26.8533	1.03958	0.715028	*	GO:0031224//intrinsic component of membrane	GO:0016491//oxidoreductase activity	GO:0006631//fatty acid metabolic process	K04712//sphingolipid delta-4 desaturase [EC:1.14.-.-]	gi|645237130|ref|XP_008225064.1|//PREDICTED: sphingolipid delta(4)-desaturase DES1 [Prunus mume]
Pa3	2106536	Pm010013_Pm010014_intergenic	27.3428	Pm010013	1423	9.58	2.64333	-1.85767	0.707875	*	NA	NA	NA	K14454//aspartate aminotransferase, cytoplasmic [EC:2.6.1.1];K17345//tetraspanin-5;K17353//tetraspanin-18	gi|645237133|ref|XP_008225065.1|//PREDICTED: tetraspanin-19-like [Prunus mume]
Pa3	2107997	Pm010013_Pm010014_intergenic	29.0744	Pm010013	1423	9.58	2.64333	-1.85767	0.707875	*	NA	NA	NA	K14454//aspartate aminotransferase, cytoplasmic [EC:2.6.1.1];K17345//tetraspanin-5;K17353//tetraspanin-18	gi|645237133|ref|XP_008225065.1|//PREDICTED: tetraspanin-19-like [Prunus mume]
Pa3	2283116	Pm010051_Pm010052_intergenic	34.8271	Pm010052	1098	68.7433	159.423	1.21357	0.809826	Up	NA	NA	NA	NA	gi|694309840|ref|XP_009340283.1|//PREDICTED: uncharacterized protein LOC103932388 [Pyrus x bretschneideri];gi|645237220|ref|XP_008225105.1|//PREDICTED: uncharacterized protein LOC103324776 [Prunus mume]
Pa3	2308337	Pm010057_Pm010058_intergenic	25.3148	Pm010058	882	393.723	74.4067	-2.40368	0.895248	Down	NA	GO:0005198//structural molecule activity	NA	K03006//DNA-directed RNA polymerase II subunit RPB1 [EC:2.7.7.6]	gi|645237227|ref|XP_008225109.1|//PREDICTED: pistil-specific extensin-like protein [Prunus mume]
Pa3	2308352	Pm010057_Pm010058_intergenic	32.6327	Pm010058	882	393.723	74.4067	-2.40368	0.895248	Down	NA	GO:0005198//structural molecule activity	NA	K03006//DNA-directed RNA polymerase II subunit RPB1 [EC:2.7.7.6]	gi|645237227|ref|XP_008225109.1|//PREDICTED: pistil-specific extensin-like protein [Prunus mume]
Pa3	2309304	Pm010057_Pm010058_intergenic	33.7623	Pm010058	882	393.723	74.4067	-2.40368	0.895248	Down	NA	GO:0005198//structural molecule activity	NA	K03006//DNA-directed RNA polymerase II subunit RPB1 [EC:2.7.7.6]	gi|645237227|ref|XP_008225109.1|//PREDICTED: pistil-specific extensin-like protein [Prunus mume]
Pa3	2310156	Pm010057_Pm010058_intergenic	38.6427	Pm010058	882	393.723	74.4067	-2.40368	0.895248	Down	NA	GO:0005198//structural molecule activity	NA	K03006//DNA-directed RNA polymerase II subunit RPB1 [EC:2.7.7.6]	gi|645237227|ref|XP_008225109.1|//PREDICTED: pistil-specific extensin-like protein [Prunus mume]
Pa3	2310902	Pm010058_CDS	28.0885	Pm010058	882	393.723	74.4067	-2.40368	0.895248	Down	NA	GO:0005198//structural molecule activity	NA	K03006//DNA-directed RNA polymerase II subunit RPB1 [EC:2.7.7.6]	gi|645237227|ref|XP_008225109.1|//PREDICTED: pistil-specific extensin-like protein [Prunus mume]
Pa3	2312286	Pm010058_Pm010059_intergenic	31.2878	Pm010058	882	393.723	74.4067	-2.40368	0.895248	Down	NA	GO:0005198//structural molecule activity	NA	K03006//DNA-directed RNA polymerase II subunit RPB1 [EC:2.7.7.6]	gi|645237227|ref|XP_008225109.1|//PREDICTED: pistil-specific extensin-like protein [Prunus mume]
Pa3	2312542	Pm010058_Pm010059_intergenic	32.3331	Pm010058	882	393.723	74.4067	-2.40368	0.895248	Down	NA	GO:0005198//structural molecule activity	NA	K03006//DNA-directed RNA polymerase II subunit RPB1 [EC:2.7.7.6]	gi|645237227|ref|XP_008225109.1|//PREDICTED: pistil-specific extensin-like protein [Prunus mume]
Pa3	2321336	Pm010059_Pm010060_intergenic	26.7187	Pm010060	369	14.3667	5.21	-1.46337	0.718098	*	NA	NA	NA	NA	gi|645237232|ref|XP_008225111.1|//PREDICTED: protein RALF-like 22 [Prunus mume]
Pa3	2321945	Pm010059_Pm010060_intergenic	30.7633	Pm010060	369	14.3667	5.21	-1.46337	0.718098	*	NA	NA	NA	NA	gi|645237232|ref|XP_008225111.1|//PREDICTED: protein RALF-like 22 [Prunus mume]
Pa3	2324118	Pm010060_Pm010061_intergenic	33.6823	Pm010060	369	14.3667	5.21	-1.46337	0.718098	*	NA	NA	NA	NA	gi|645237232|ref|XP_008225111.1|//PREDICTED: protein RALF-like 22 [Prunus mume]
Pa3	2324245	Pm010060_Pm010061_intergenic	30.1313	Pm010060	369	14.3667	5.21	-1.46337	0.718098	*	NA	NA	NA	NA	gi|645237232|ref|XP_008225111.1|//PREDICTED: protein RALF-like 22 [Prunus mume]
Pa3	2324257	Pm010060_Pm010061_intergenic	27.6972	Pm010060	369	14.3667	5.21	-1.46337	0.718098	*	NA	NA	NA	NA	gi|645237232|ref|XP_008225111.1|//PREDICTED: protein RALF-like 22 [Prunus mume]
Pa3	2398625	Pm010074_Pm010075_intergenic	33.6069	Pm010075	486	65.8233	24.37	-1.43349	0.814561	Down	NA	NA	NA	K13415//protein brassinosteroid insensitive 1 [EC:2.7.10.1 2.7.11.1]	gi|645237255|ref|XP_008225122.1|//PREDICTED: squamosa promoter-binding-like protein 3 [Prunus mume]
Pa3	2400574	Pm010074_Pm010075_intergenic	25.6991	Pm010075	486	65.8233	24.37	-1.43349	0.814561	Down	NA	NA	NA	K13415//protein brassinosteroid insensitive 1 [EC:2.7.10.1 2.7.11.1]	gi|645237255|ref|XP_008225122.1|//PREDICTED: squamosa promoter-binding-like protein 3 [Prunus mume]
Pa3	2402379	Pm010074_Pm010075_intergenic	30.6312	Pm010075	486	65.8233	24.37	-1.43349	0.814561	Down	NA	NA	NA	K13415//protein brassinosteroid insensitive 1 [EC:2.7.10.1 2.7.11.1]	gi|645237255|ref|XP_008225122.1|//PREDICTED: squamosa promoter-binding-like protein 3 [Prunus mume]
Pa3	2402467	Pm010074_Pm010075_intergenic	30.5663	Pm010075	486	65.8233	24.37	-1.43349	0.814561	Down	NA	NA	NA	K13415//protein brassinosteroid insensitive 1 [EC:2.7.10.1 2.7.11.1]	gi|645237255|ref|XP_008225122.1|//PREDICTED: squamosa promoter-binding-like protein 3 [Prunus mume]
Pa3	2402642	Pm010074_Pm010075_intergenic	28.0161	Pm010075	486	65.8233	24.37	-1.43349	0.814561	Down	NA	NA	NA	K13415//protein brassinosteroid insensitive 1 [EC:2.7.10.1 2.7.11.1]	gi|645237255|ref|XP_008225122.1|//PREDICTED: squamosa promoter-binding-like protein 3 [Prunus mume]
Pa3	2402697	Pm010074_Pm010075_intergenic	30.6312	Pm010075	486	65.8233	24.37	-1.43349	0.814561	Down	NA	NA	NA	K13415//protein brassinosteroid insensitive 1 [EC:2.7.10.1 2.7.11.1]	gi|645237255|ref|XP_008225122.1|//PREDICTED: squamosa promoter-binding-like protein 3 [Prunus mume]
Pa3	2402763	Pm010074_Pm010075_intergenic	28.1247	Pm010075	486	65.8233	24.37	-1.43349	0.814561	Down	NA	NA	NA	K13415//protein brassinosteroid insensitive 1 [EC:2.7.10.1 2.7.11.1]	gi|645237255|ref|XP_008225122.1|//PREDICTED: squamosa promoter-binding-like protein 3 [Prunus mume]
Pa3	2403476	Pm010074_Pm010075_intergenic	29.3355	Pm010075	486	65.8233	24.37	-1.43349	0.814561	Down	NA	NA	NA	K13415//protein brassinosteroid insensitive 1 [EC:2.7.10.1 2.7.11.1]	gi|645237255|ref|XP_008225122.1|//PREDICTED: squamosa promoter-binding-like protein 3 [Prunus mume]
Pa3	2404170	Pm010074_Pm010075_intergenic	27.8147	Pm010075	486	65.8233	24.37	-1.43349	0.814561	Down	NA	NA	NA	K13415//protein brassinosteroid insensitive 1 [EC:2.7.10.1 2.7.11.1]	gi|645237255|ref|XP_008225122.1|//PREDICTED: squamosa promoter-binding-like protein 3 [Prunus mume]
Pa3	2404357	Pm010074_Pm010075_intergenic	29.3026	Pm010075	486	65.8233	24.37	-1.43349	0.814561	Down	NA	NA	NA	K13415//protein brassinosteroid insensitive 1 [EC:2.7.10.1 2.7.11.1]	gi|645237255|ref|XP_008225122.1|//PREDICTED: squamosa promoter-binding-like protein 3 [Prunus mume]
Pa3	2404735	Pm010074_Pm010075_intergenic	30.393	Pm010075	486	65.8233	24.37	-1.43349	0.814561	Down	NA	NA	NA	K13415//protein brassinosteroid insensitive 1 [EC:2.7.10.1 2.7.11.1]	gi|645237255|ref|XP_008225122.1|//PREDICTED: squamosa promoter-binding-like protein 3 [Prunus mume]
Pa3	2405869	Pm010075_intron	33.644	Pm010075	486	65.8233	24.37	-1.43349	0.814561	Down	NA	NA	NA	K13415//protein brassinosteroid insensitive 1 [EC:2.7.10.1 2.7.11.1]	gi|645237255|ref|XP_008225122.1|//PREDICTED: squamosa promoter-binding-like protein 3 [Prunus mume]
Pa3	2406062	Pm010075_intron	28.39	Pm010075	486	65.8233	24.37	-1.43349	0.814561	Down	NA	NA	NA	K13415//protein brassinosteroid insensitive 1 [EC:2.7.10.1 2.7.11.1]	gi|645237255|ref|XP_008225122.1|//PREDICTED: squamosa promoter-binding-like protein 3 [Prunus mume]
Pa3	2477671	Pm010089_Pm010090_intergenic	32.5081	Pm010090	599	21.7367	6.83667	-1.66877	0.7796	*	NA	NA	NA	NA	gi|645237302|ref|XP_008225141.1|//PREDICTED: uncharacterized protein LOC103324809 isoform X3 [Prunus mume];gi|595880483|ref|XP_007212289.1|//hypothetical protein PRUPE_ppa013893mg [Prunus persica];gi|595880393|ref|XP_007212288.1|//hypothetical protein PRUPE_ppa013893mg [Prunus persica];gi|595880565|ref|XP_007212290.1|//hypothetical protein PRUPE_ppa013893mg [Prunus persica];gi|645237300|ref|XP_00…
Pa3	2478543	Pm010089_Pm010090_intergenic	31.6645	Pm010090	599	21.7367	6.83667	-1.66877	0.7796	*	NA	NA	NA	NA	gi|645237302|ref|XP_008225141.1|//PREDICTED: uncharacterized protein LOC103324809 isoform X3 [Prunus mume];gi|595880483|ref|XP_007212289.1|//hypothetical protein PRUPE_ppa013893mg [Prunus persica];gi|595880393|ref|XP_007212288.1|//hypothetical protein PRUPE_ppa013893mg [Prunus persica];gi|595880565|ref|XP_007212290.1|//hypothetical protein PRUPE_ppa013893mg [Prunus persica];gi|645237300|ref|XP_00…
Pa3	2480865	Pm010089_Pm010090_intergenic	27.858	Pm010090	599	21.7367	6.83667	-1.66877	0.7796	*	NA	NA	NA	NA	gi|645237302|ref|XP_008225141.1|//PREDICTED: uncharacterized protein LOC103324809 isoform X3 [Prunus mume];gi|595880483|ref|XP_007212289.1|//hypothetical protein PRUPE_ppa013893mg [Prunus persica];gi|595880393|ref|XP_007212288.1|//hypothetical protein PRUPE_ppa013893mg [Prunus persica];gi|595880565|ref|XP_007212290.1|//hypothetical protein PRUPE_ppa013893mg [Prunus persica];gi|645237300|ref|XP_00…
Pa3	2481752	Pm010090_intron	31.7266	Pm010090	599	21.7367	6.83667	-1.66877	0.7796	*	NA	NA	NA	NA	gi|645237302|ref|XP_008225141.1|//PREDICTED: uncharacterized protein LOC103324809 isoform X3 [Prunus mume];gi|595880483|ref|XP_007212289.1|//hypothetical protein PRUPE_ppa013893mg [Prunus persica];gi|595880393|ref|XP_007212288.1|//hypothetical protein PRUPE_ppa013893mg [Prunus persica];gi|595880565|ref|XP_007212290.1|//hypothetical protein PRUPE_ppa013893mg [Prunus persica];gi|645237300|ref|XP_00…
Pa3	2482364	Pm010090_Pm010091_intergenic	33.1194	Pm010090	599	21.7367	6.83667	-1.66877	0.7796	*	NA	NA	NA	NA	gi|645237302|ref|XP_008225141.1|//PREDICTED: uncharacterized protein LOC103324809 isoform X3 [Prunus mume];gi|595880483|ref|XP_007212289.1|//hypothetical protein PRUPE_ppa013893mg [Prunus persica];gi|595880393|ref|XP_007212288.1|//hypothetical protein PRUPE_ppa013893mg [Prunus persica];gi|595880565|ref|XP_007212290.1|//hypothetical protein PRUPE_ppa013893mg [Prunus persica];gi|645237300|ref|XP_00…
Pa3	2546943	Pm010101_Pm010102_intergenic	26.5168	Pm010102	2988	20	5.58	-1.84166	0.784754	*	GO:0031224//intrinsic component of membrane	GO:0032559//adenyl ribonucleotide binding;GO:0004672//protein kinase activity	GO:0006464//cellular protein modification process	K00924//null	gi|645237332|ref|XP_008225155.1|//PREDICTED: receptor-like protein kinase HSL1 [Prunus mume]
Pa3	2550303	Pm010102_CDS	27.4992	Pm010102	2988	20	5.58	-1.84166	0.784754	*	GO:0031224//intrinsic component of membrane	GO:0032559//adenyl ribonucleotide binding;GO:0004672//protein kinase activity	GO:0006464//cellular protein modification process	K00924//null	gi|645237332|ref|XP_008225155.1|//PREDICTED: receptor-like protein kinase HSL1 [Prunus mume]
Pa3	2551449	Pm010102_CDS	27.4794	Pm010102	2988	20	5.58	-1.84166	0.784754	*	GO:0031224//intrinsic component of membrane	GO:0032559//adenyl ribonucleotide binding;GO:0004672//protein kinase activity	GO:0006464//cellular protein modification process	K00924//null	gi|645237332|ref|XP_008225155.1|//PREDICTED: receptor-like protein kinase HSL1 [Prunus mume]
Pa3	2552699	Pm010102_Pm010103_intergenic	34.8172	Pm010102	2988	20	5.58	-1.84166	0.784754	*	GO:0031224//intrinsic component of membrane	GO:0032559//adenyl ribonucleotide binding;GO:0004672//protein kinase activity	GO:0006464//cellular protein modification process	K00924//null	gi|645237332|ref|XP_008225155.1|//PREDICTED: receptor-like protein kinase HSL1 [Prunus mume]
Pa3	2554253	Pm010102_Pm010103_intergenic	38.2865	Pm010102	2988	20	5.58	-1.84166	0.784754	*	GO:0031224//intrinsic component of membrane	GO:0032559//adenyl ribonucleotide binding;GO:0004672//protein kinase activity	GO:0006464//cellular protein modification process	K00924//null	gi|645237332|ref|XP_008225155.1|//PREDICTED: receptor-like protein kinase HSL1 [Prunus mume]
Pa3	2609807	Pm010110_Pm010111_intergenic	26.3941	Pm010111	3269	17.8533	5.55667	-1.6839	0.764519	*	NA	NA	NA	K05387//glutamate receptor, ionotropic, plant	gi|645237392|ref|XP_008225184.1|//PREDICTED: glutamate receptor 2.7-like [Prunus mume]
Pa3	2663507	Pm010121_CDS	34.1851	Pm010121	1269	75.2267	35.0567	-1.10156	0.779021	*	GO:0009532//plastid stroma	GO:0051003//ligase activity, forming nitrogen-metal bonds, forming coordination complexes;GO:0032559//adenyl ribonucleotide binding;GO:0016462//pyrophosphatase activity	GO:0006779//porphyrin-containing compound biosynthetic process	K03405//magnesium chelatase subunit I [EC:6.6.1.1]	gi|645237427|ref|XP_008225200.1|//PREDICTED: magnesium-chelatase subunit ChlI, chloroplastic [Prunus mume]
Pa3	2665779	Pm010121_Pm010122_intergenic	34.4492	Pm010121	1269	75.2267	35.0567	-1.10156	0.779021	*	GO:0009532//plastid stroma	GO:0051003//ligase activity, forming nitrogen-metal bonds, forming coordination complexes;GO:0032559//adenyl ribonucleotide binding;GO:0016462//pyrophosphatase activity	GO:0006779//porphyrin-containing compound biosynthetic process	K03405//magnesium chelatase subunit I [EC:6.6.1.1]	gi|645237427|ref|XP_008225200.1|//PREDICTED: magnesium-chelatase subunit ChlI, chloroplastic [Prunus mume]
Pa3	2687732	Pm010126_Pm010127_intergenic	30.4999	Pm010126	1457	81.8333	44.2433	-0.887229	0.730789	*	NA	GO:0016787//hydrolase activity;GO:0016788//hydrolase activity, acting on ester bonds	GO:0044238//primary metabolic process;GO:0006629//lipid metabolic process	NA	gi|645237431|ref|XP_008225202.1|//PREDICTED: GDSL esterase/lipase At5g45920 [Prunus mume]
Pa3	2687738	Pm010126_Pm010127_intergenic	29.3449	Pm010126	1457	81.8333	44.2433	-0.887229	0.730789	*	NA	GO:0016787//hydrolase activity;GO:0016788//hydrolase activity, acting on ester bonds	GO:0044238//primary metabolic process;GO:0006629//lipid metabolic process	NA	gi|645237431|ref|XP_008225202.1|//PREDICTED: GDSL esterase/lipase At5g45920 [Prunus mume]
Pa3	2687747	Pm010126_Pm010127_intergenic	29.8637	Pm010126	1457	81.8333	44.2433	-0.887229	0.730789	*	NA	GO:0016787//hydrolase activity;GO:0016788//hydrolase activity, acting on ester bonds	GO:0044238//primary metabolic process;GO:0006629//lipid metabolic process	NA	gi|645237431|ref|XP_008225202.1|//PREDICTED: GDSL esterase/lipase At5g45920 [Prunus mume]
Pa3	2687767	Pm010126_Pm010127_intergenic	31.8597	Pm010126	1457	81.8333	44.2433	-0.887229	0.730789	*	NA	GO:0016787//hydrolase activity;GO:0016788//hydrolase activity, acting on ester bonds	GO:0044238//primary metabolic process;GO:0006629//lipid metabolic process	NA	gi|645237431|ref|XP_008225202.1|//PREDICTED: GDSL esterase/lipase At5g45920 [Prunus mume]
Pa3	2688057	Pm010126_Pm010127_intergenic	30.3177	Pm010126	1457	81.8333	44.2433	-0.887229	0.730789	*	NA	GO:0016787//hydrolase activity;GO:0016788//hydrolase activity, acting on ester bonds	GO:0044238//primary metabolic process;GO:0006629//lipid metabolic process	NA	gi|645237431|ref|XP_008225202.1|//PREDICTED: GDSL esterase/lipase At5g45920 [Prunus mume]
Pa3	2713482	Pm010132_Pm010133_intergenic	26.7283	Pm010133	1089	12.5967	2.75	-2.19554	0.76213	*	NA	NA	NA	K00514//zeta-carotene desaturase [EC:1.3.5.6];K01206//alpha-L-fucosidase [EC:3.2.1.51]	gi|645237445|ref|XP_008225209.1|//PREDICTED: GDSL esterase/lipase At5g45910 [Prunus mume]
Pa3	2715186	Pm010133_intron	28.6235	Pm010133	1089	12.5967	2.75	-2.19554	0.76213	*	NA	NA	NA	K00514//zeta-carotene desaturase [EC:1.3.5.6];K01206//alpha-L-fucosidase [EC:3.2.1.51]	gi|645237445|ref|XP_008225209.1|//PREDICTED: GDSL esterase/lipase At5g45910 [Prunus mume]
Pa3	2715500	Pm010133_Pm010134_intergenic	25.7598	Pm010133	1089	12.5967	2.75	-2.19554	0.76213	*	NA	NA	NA	K00514//zeta-carotene desaturase [EC:1.3.5.6];K01206//alpha-L-fucosidase [EC:3.2.1.51]	gi|645237445|ref|XP_008225209.1|//PREDICTED: GDSL esterase/lipase At5g45910 [Prunus mume]
Pa3	2801661	Pm010142_Pm010143_intergenic	28.6103	Pm010143	390	29.2367	10.41	-1.48981	0.782554	*	GO:0044424//intracellular part	NA	NA	K02914//large subunit ribosomal protein L34	gi|645237470|ref|XP_008225220.1|//PREDICTED: 50S ribosomal protein L34, chloroplastic [Prunus mume]
Pa3	2955017	Pm010164_Pm010165_intergenic	25.5634	Pm010164	648	24.3467	7.12	-1.77378	0.79581	*	GO:0031224//intrinsic component of membrane;GO:0043231//intracellular membrane-bounded organelle	GO:0005048//signal sequence binding;GO:0004871//signal transducer activity	GO:0006810//transport;GO:0035437//maintenance of protein localization in endoplasmic reticulum	K10949//ER lumen protein retaining receptor	gi|595873772|ref|XP_007212040.1|//hypothetical protein PRUPE_ppa011308mg [Prunus persica]
Pa3	2955118	Pm010164_Pm010165_intergenic	27.5387	Pm010164	648	24.3467	7.12	-1.77378	0.79581	*	GO:0031224//intrinsic component of membrane;GO:0043231//intracellular membrane-bounded organelle	GO:0005048//signal sequence binding;GO:0004871//signal transducer activity	GO:0006810//transport;GO:0035437//maintenance of protein localization in endoplasmic reticulum	K10949//ER lumen protein retaining receptor	gi|595873772|ref|XP_007212040.1|//hypothetical protein PRUPE_ppa011308mg [Prunus persica]
Pa3	2955152	Pm010164_Pm010165_intergenic	28.3074	Pm010164	648	24.3467	7.12	-1.77378	0.79581	*	GO:0031224//intrinsic component of membrane;GO:0043231//intracellular membrane-bounded organelle	GO:0005048//signal sequence binding;GO:0004871//signal transducer activity	GO:0006810//transport;GO:0035437//maintenance of protein localization in endoplasmic reticulum	K10949//ER lumen protein retaining receptor	gi|595873772|ref|XP_007212040.1|//hypothetical protein PRUPE_ppa011308mg [Prunus persica]
Pa3	2955324	Pm010164_Pm010165_intergenic	28.489	Pm010164	648	24.3467	7.12	-1.77378	0.79581	*	GO:0031224//intrinsic component of membrane;GO:0043231//intracellular membrane-bounded organelle	GO:0005048//signal sequence binding;GO:0004871//signal transducer activity	GO:0006810//transport;GO:0035437//maintenance of protein localization in endoplasmic reticulum	K10949//ER lumen protein retaining receptor	gi|595873772|ref|XP_007212040.1|//hypothetical protein PRUPE_ppa011308mg [Prunus persica]
Pa3	2955488	Pm010164_Pm010165_intergenic	28.382	Pm010164	648	24.3467	7.12	-1.77378	0.79581	*	GO:0031224//intrinsic component of membrane;GO:0043231//intracellular membrane-bounded organelle	GO:0005048//signal sequence binding;GO:0004871//signal transducer activity	GO:0006810//transport;GO:0035437//maintenance of protein localization in endoplasmic reticulum	K10949//ER lumen protein retaining receptor	gi|595873772|ref|XP_007212040.1|//hypothetical protein PRUPE_ppa011308mg [Prunus persica]
Pa3	2955617	Pm010164_Pm010165_intergenic	26.3761	Pm010164	648	24.3467	7.12	-1.77378	0.79581	*	GO:0031224//intrinsic component of membrane;GO:0043231//intracellular membrane-bounded organelle	GO:0005048//signal sequence binding;GO:0004871//signal transducer activity	GO:0006810//transport;GO:0035437//maintenance of protein localization in endoplasmic reticulum	K10949//ER lumen protein retaining receptor	gi|595873772|ref|XP_007212040.1|//hypothetical protein PRUPE_ppa011308mg [Prunus persica]
Pa3	2955742	Pm010164_Pm010165_intergenic	28.5628	Pm010164	648	24.3467	7.12	-1.77378	0.79581	*	GO:0031224//intrinsic component of membrane;GO:0043231//intracellular membrane-bounded organelle	GO:0005048//signal sequence binding;GO:0004871//signal transducer activity	GO:0006810//transport;GO:0035437//maintenance of protein localization in endoplasmic reticulum	K10949//ER lumen protein retaining receptor	gi|595873772|ref|XP_007212040.1|//hypothetical protein PRUPE_ppa011308mg [Prunus persica]
Pa3	3287993	Pm010223_Pm010224_intergenic	25.8705	Pm010224	1865	9.21667	2.51667	-1.87273	0.703589	*	GO:0016020//membrane	GO:0004152//dihydroorotate dehydrogenase activity	GO:0009174//pyrimidine ribonucleoside monophosphate biosynthetic process;GO:0019856//pyrimidine nucleobase biosynthetic process	K00254//dihydroorotate dehydrogenase [EC:1.3.5.2]	gi|645237609|ref|XP_008225285.1|//PREDICTED: dihydroorotate dehydrogenase (quinone), mitochondrial-like [Prunus mume]
Pa3	3354408	Pm010234_intron	28.1778	Pm010234	1850	238.763	129.623	-0.881256	0.745776	*	NA	NA	NA	K16290//xylem cysteine proteinase [EC:3.4.22.-];K16292//KDEL-tailed cysteine endopeptidase [EC:3.4.22.-]	gi|645237630|ref|XP_008225294.1|//PREDICTED: cysteine proteinase COT44-like [Prunus mume]
Pa3	3354730	Pm010234_Pm010235_intergenic	25.0635	Pm010234	1850	238.763	129.623	-0.881256	0.745776	*	NA	NA	NA	K16290//xylem cysteine proteinase [EC:3.4.22.-];K16292//KDEL-tailed cysteine endopeptidase [EC:3.4.22.-]	gi|645237630|ref|XP_008225294.1|//PREDICTED: cysteine proteinase COT44-like [Prunus mume]
Pa3	3373854	Pm010237_Pm010238_intergenic	28.7808	Pm010237	1185	17.19	7.5	-1.19661	0.705182	*	NA	GO:0016702//oxidoreductase activity, acting on single donors with incorporation of molecular oxygen, incorporation of two atoms of oxygen;GO:0047800//cysteamine dioxygenase activity	GO:0008152//metabolic process;GO:0055114//oxidation-reduction process	K10712//cysteamine dioxygenase [EC:1.13.11.19]	gi|645237640|ref|XP_008225299.1|//PREDICTED: probable 2-aminoethanethiol dioxygenase [Prunus mume]
Pa3	3374436	Pm010237_Pm010238_intergenic	28.6808	Pm010237	1185	17.19	7.5	-1.19661	0.705182	*	NA	GO:0016702//oxidoreductase activity, acting on single donors with incorporation of molecular oxygen, incorporation of two atoms of oxygen;GO:0047800//cysteamine dioxygenase activity	GO:0008152//metabolic process;GO:0055114//oxidation-reduction process	K10712//cysteamine dioxygenase [EC:1.13.11.19]	gi|645237640|ref|XP_008225299.1|//PREDICTED: probable 2-aminoethanethiol dioxygenase [Prunus mume]
Pa3	3374453	Pm010237_Pm010238_intergenic	25.804	Pm010237	1185	17.19	7.5	-1.19661	0.705182	*	NA	GO:0016702//oxidoreductase activity, acting on single donors with incorporation of molecular oxygen, incorporation of two atoms of oxygen;GO:0047800//cysteamine dioxygenase activity	GO:0008152//metabolic process;GO:0055114//oxidation-reduction process	K10712//cysteamine dioxygenase [EC:1.13.11.19]	gi|645237640|ref|XP_008225299.1|//PREDICTED: probable 2-aminoethanethiol dioxygenase [Prunus mume]
Pa3	3374494	Pm010237_Pm010238_intergenic	31.597	Pm010237	1185	17.19	7.5	-1.19661	0.705182	*	NA	GO:0016702//oxidoreductase activity, acting on single donors with incorporation of molecular oxygen, incorporation of two atoms of oxygen;GO:0047800//cysteamine dioxygenase activity	GO:0008152//metabolic process;GO:0055114//oxidation-reduction process	K10712//cysteamine dioxygenase [EC:1.13.11.19]	gi|645237640|ref|XP_008225299.1|//PREDICTED: probable 2-aminoethanethiol dioxygenase [Prunus mume]
Pa3	3374673	Pm010237_Pm010238_intergenic	32.3202	Pm010237	1185	17.19	7.5	-1.19661	0.705182	*	NA	GO:0016702//oxidoreductase activity, acting on single donors with incorporation of molecular oxygen, incorporation of two atoms of oxygen;GO:0047800//cysteamine dioxygenase activity	GO:0008152//metabolic process;GO:0055114//oxidation-reduction process	K10712//cysteamine dioxygenase [EC:1.13.11.19]	gi|645237640|ref|XP_008225299.1|//PREDICTED: probable 2-aminoethanethiol dioxygenase [Prunus mume]
Pa3	3375529	Pm010237_Pm010238_intergenic	30.1333	Pm010237	1185	17.19	7.5	-1.19661	0.705182	*	NA	GO:0016702//oxidoreductase activity, acting on single donors with incorporation of molecular oxygen, incorporation of two atoms of oxygen;GO:0047800//cysteamine dioxygenase activity	GO:0008152//metabolic process;GO:0055114//oxidation-reduction process	K10712//cysteamine dioxygenase [EC:1.13.11.19]	gi|645237640|ref|XP_008225299.1|//PREDICTED: probable 2-aminoethanethiol dioxygenase [Prunus mume]
Pa3	3375607	Pm010237_Pm010238_intergenic	31.597	Pm010237	1185	17.19	7.5	-1.19661	0.705182	*	NA	GO:0016702//oxidoreductase activity, acting on single donors with incorporation of molecular oxygen, incorporation of two atoms of oxygen;GO:0047800//cysteamine dioxygenase activity	GO:0008152//metabolic process;GO:0055114//oxidation-reduction process	K10712//cysteamine dioxygenase [EC:1.13.11.19]	gi|645237640|ref|XP_008225299.1|//PREDICTED: probable 2-aminoethanethiol dioxygenase [Prunus mume]
Pa3	3375612	Pm010237_Pm010238_intergenic	28.0989	Pm010237	1185	17.19	7.5	-1.19661	0.705182	*	NA	GO:0016702//oxidoreductase activity, acting on single donors with incorporation of molecular oxygen, incorporation of two atoms of oxygen;GO:0047800//cysteamine dioxygenase activity	GO:0008152//metabolic process;GO:0055114//oxidation-reduction process	K10712//cysteamine dioxygenase [EC:1.13.11.19]	gi|645237640|ref|XP_008225299.1|//PREDICTED: probable 2-aminoethanethiol dioxygenase [Prunus mume]
Pa3	3375640	Pm010237_Pm010238_intergenic	29.6375	Pm010237	1185	17.19	7.5	-1.19661	0.705182	*	NA	GO:0016702//oxidoreductase activity, acting on single donors with incorporation of molecular oxygen, incorporation of two atoms of oxygen;GO:0047800//cysteamine dioxygenase activity	GO:0008152//metabolic process;GO:0055114//oxidation-reduction process	K10712//cysteamine dioxygenase [EC:1.13.11.19]	gi|645237640|ref|XP_008225299.1|//PREDICTED: probable 2-aminoethanethiol dioxygenase [Prunus mume]
Pa3	3376763	Pm010237_Pm010238_intergenic	29.7257	Pm010237	1185	17.19	7.5	-1.19661	0.705182	*	NA	GO:0016702//oxidoreductase activity, acting on single donors with incorporation of molecular oxygen, incorporation of two atoms of oxygen;GO:0047800//cysteamine dioxygenase activity	GO:0008152//metabolic process;GO:0055114//oxidation-reduction process	K10712//cysteamine dioxygenase [EC:1.13.11.19]	gi|645237640|ref|XP_008225299.1|//PREDICTED: probable 2-aminoethanethiol dioxygenase [Prunus mume]
Pa3	3741306	Pm010304_Pm010305_intergenic	26.1585	Pm010305	845	8.07	0.736667	-3.45348	0.751966	*	NA	GO:0016741//transferase activity, transferring one-carbon groups	GO:0006730//one-carbon metabolic process	K11547//kinetochore protein NDC80	gi|645237764|ref|XP_008225360.1|//PREDICTED: uncharacterized protein LOC103325018 [Prunus mume]
Pa3	3831392	Pm010317_Pm010318_intergenic	27.8451	Pm010318	792	76.11	25.5933	-1.57232	0.832045	Down	GO:0005840//ribosome;GO:0030529//ribonucleoprotein complex	GO:0005198//structural molecule activity;GO:0003735//structural constituent of ribosome	GO:0010467//gene expression;GO:0006412//translation	K02912//large subunit ribosomal protein L32e	gi|595904496|ref|XP_007213978.1|//hypothetical protein PRUPE_ppa013240mg [Prunus persica]
Pa3	3833252	Pm010318_Pm010319_intergenic	26.9669	Pm010318	792	76.11	25.5933	-1.57232	0.832045	Down	GO:0005840//ribosome;GO:0030529//ribonucleoprotein complex	GO:0005198//structural molecule activity;GO:0003735//structural constituent of ribosome	GO:0010467//gene expression;GO:0006412//translation	K02912//large subunit ribosomal protein L32e	gi|595904496|ref|XP_007213978.1|//hypothetical protein PRUPE_ppa013240mg [Prunus persica]
Pa3	3833546	Pm010318_Pm010319_intergenic	26.1621	Pm010318	792	76.11	25.5933	-1.57232	0.832045	Down	GO:0005840//ribosome;GO:0030529//ribonucleoprotein complex	GO:0005198//structural molecule activity;GO:0003735//structural constituent of ribosome	GO:0010467//gene expression;GO:0006412//translation	K02912//large subunit ribosomal protein L32e	gi|595904496|ref|XP_007213978.1|//hypothetical protein PRUPE_ppa013240mg [Prunus persica]
Pa3	3833687	Pm010318_Pm010319_intergenic	26.8333	Pm010318	792	76.11	25.5933	-1.57232	0.832045	Down	GO:0005840//ribosome;GO:0030529//ribonucleoprotein complex	GO:0005198//structural molecule activity;GO:0003735//structural constituent of ribosome	GO:0010467//gene expression;GO:0006412//translation	K02912//large subunit ribosomal protein L32e	gi|595904496|ref|XP_007213978.1|//hypothetical protein PRUPE_ppa013240mg [Prunus persica]
Pa3	3834515	Pm010318_Pm010319_intergenic	29.8398	Pm010318	792	76.11	25.5933	-1.57232	0.832045	Down	GO:0005840//ribosome;GO:0030529//ribonucleoprotein complex	GO:0005198//structural molecule activity;GO:0003735//structural constituent of ribosome	GO:0010467//gene expression;GO:0006412//translation	K02912//large subunit ribosomal protein L32e	gi|595904496|ref|XP_007213978.1|//hypothetical protein PRUPE_ppa013240mg [Prunus persica]
Pa3	3834555	Pm010318_Pm010319_intergenic	29.3261	Pm010318	792	76.11	25.5933	-1.57232	0.832045	Down	GO:0005840//ribosome;GO:0030529//ribonucleoprotein complex	GO:0005198//structural molecule activity;GO:0003735//structural constituent of ribosome	GO:0010467//gene expression;GO:0006412//translation	K02912//large subunit ribosomal protein L32e	gi|595904496|ref|XP_007213978.1|//hypothetical protein PRUPE_ppa013240mg [Prunus persica]
Pa3	3834704	Pm010318_Pm010319_intergenic	29.1221	Pm010318	792	76.11	25.5933	-1.57232	0.832045	Down	GO:0005840//ribosome;GO:0030529//ribonucleoprotein complex	GO:0005198//structural molecule activity;GO:0003735//structural constituent of ribosome	GO:0010467//gene expression;GO:0006412//translation	K02912//large subunit ribosomal protein L32e	gi|595904496|ref|XP_007213978.1|//hypothetical protein PRUPE_ppa013240mg [Prunus persica]
Pa3	3834705	Pm010318_Pm010319_intergenic	29.1106	Pm010318	792	76.11	25.5933	-1.57232	0.832045	Down	GO:0005840//ribosome;GO:0030529//ribonucleoprotein complex	GO:0005198//structural molecule activity;GO:0003735//structural constituent of ribosome	GO:0010467//gene expression;GO:0006412//translation	K02912//large subunit ribosomal protein L32e	gi|595904496|ref|XP_007213978.1|//hypothetical protein PRUPE_ppa013240mg [Prunus persica]
Pa3	3834709	Pm010318_Pm010319_intergenic	28.8813	Pm010318	792	76.11	25.5933	-1.57232	0.832045	Down	GO:0005840//ribosome;GO:0030529//ribonucleoprotein complex	GO:0005198//structural molecule activity;GO:0003735//structural constituent of ribosome	GO:0010467//gene expression;GO:0006412//translation	K02912//large subunit ribosomal protein L32e	gi|595904496|ref|XP_007213978.1|//hypothetical protein PRUPE_ppa013240mg [Prunus persica]
Pa3	3834714	Pm010318_Pm010319_intergenic	26.9844	Pm010318	792	76.11	25.5933	-1.57232	0.832045	Down	GO:0005840//ribosome;GO:0030529//ribonucleoprotein complex	GO:0005198//structural molecule activity;GO:0003735//structural constituent of ribosome	GO:0010467//gene expression;GO:0006412//translation	K02912//large subunit ribosomal protein L32e	gi|595904496|ref|XP_007213978.1|//hypothetical protein PRUPE_ppa013240mg [Prunus persica]
Pa3	3834862	Pm010318_Pm010319_intergenic	28.4452	Pm010318	792	76.11	25.5933	-1.57232	0.832045	Down	GO:0005840//ribosome;GO:0030529//ribonucleoprotein complex	GO:0005198//structural molecule activity;GO:0003735//structural constituent of ribosome	GO:0010467//gene expression;GO:0006412//translation	K02912//large subunit ribosomal protein L32e	gi|595904496|ref|XP_007213978.1|//hypothetical protein PRUPE_ppa013240mg [Prunus persica]
Pa3	3835105	Pm010318_Pm010319_intergenic	29.2106	Pm010318	792	76.11	25.5933	-1.57232	0.832045	Down	GO:0005840//ribosome;GO:0030529//ribonucleoprotein complex	GO:0005198//structural molecule activity;GO:0003735//structural constituent of ribosome	GO:0010467//gene expression;GO:0006412//translation	K02912//large subunit ribosomal protein L32e	gi|595904496|ref|XP_007213978.1|//hypothetical protein PRUPE_ppa013240mg [Prunus persica]
Pa3	3835744	Pm010318_Pm010319_intergenic	28.8837	Pm010318	792	76.11	25.5933	-1.57232	0.832045	Down	GO:0005840//ribosome;GO:0030529//ribonucleoprotein complex	GO:0005198//structural molecule activity;GO:0003735//structural constituent of ribosome	GO:0010467//gene expression;GO:0006412//translation	K02912//large subunit ribosomal protein L32e	gi|595904496|ref|XP_007213978.1|//hypothetical protein PRUPE_ppa013240mg [Prunus persica]
Pa3	3835764	Pm010318_Pm010319_intergenic	28.7808	Pm010318	792	76.11	25.5933	-1.57232	0.832045	Down	GO:0005840//ribosome;GO:0030529//ribonucleoprotein complex	GO:0005198//structural molecule activity;GO:0003735//structural constituent of ribosome	GO:0010467//gene expression;GO:0006412//translation	K02912//large subunit ribosomal protein L32e	gi|595904496|ref|XP_007213978.1|//hypothetical protein PRUPE_ppa013240mg [Prunus persica]
Pa3	3836305	Pm010318_Pm010319_intergenic	28.2202	Pm010318	792	76.11	25.5933	-1.57232	0.832045	Down	GO:0005840//ribosome;GO:0030529//ribonucleoprotein complex	GO:0005198//structural molecule activity;GO:0003735//structural constituent of ribosome	GO:0010467//gene expression;GO:0006412//translation	K02912//large subunit ribosomal protein L32e	gi|595904496|ref|XP_007213978.1|//hypothetical protein PRUPE_ppa013240mg [Prunus persica]
Pa3	3837492	Pm010318_Pm010319_intergenic	28.0527	Pm010318	792	76.11	25.5933	-1.57232	0.832045	Down	GO:0005840//ribosome;GO:0030529//ribonucleoprotein complex	GO:0005198//structural molecule activity;GO:0003735//structural constituent of ribosome	GO:0010467//gene expression;GO:0006412//translation	K02912//large subunit ribosomal protein L32e	gi|595904496|ref|XP_007213978.1|//hypothetical protein PRUPE_ppa013240mg [Prunus persica]
Pa3	3837494	Pm010318_Pm010319_intergenic	29.2106	Pm010318	792	76.11	25.5933	-1.57232	0.832045	Down	GO:0005840//ribosome;GO:0030529//ribonucleoprotein complex	GO:0005198//structural molecule activity;GO:0003735//structural constituent of ribosome	GO:0010467//gene expression;GO:0006412//translation	K02912//large subunit ribosomal protein L32e	gi|595904496|ref|XP_007213978.1|//hypothetical protein PRUPE_ppa013240mg [Prunus persica]
Pa3	3837678	Pm010318_Pm010319_intergenic	29.2106	Pm010318	792	76.11	25.5933	-1.57232	0.832045	Down	GO:0005840//ribosome;GO:0030529//ribonucleoprotein complex	GO:0005198//structural molecule activity;GO:0003735//structural constituent of ribosome	GO:0010467//gene expression;GO:0006412//translation	K02912//large subunit ribosomal protein L32e	gi|595904496|ref|XP_007213978.1|//hypothetical protein PRUPE_ppa013240mg [Prunus persica]
Pa3	3838248	Pm010318_Pm010319_intergenic	28.0638	Pm010318	792	76.11	25.5933	-1.57232	0.832045	Down	GO:0005840//ribosome;GO:0030529//ribonucleoprotein complex	GO:0005198//structural molecule activity;GO:0003735//structural constituent of ribosome	GO:0010467//gene expression;GO:0006412//translation	K02912//large subunit ribosomal protein L32e	gi|595904496|ref|XP_007213978.1|//hypothetical protein PRUPE_ppa013240mg [Prunus persica]
Pa3	3838413	Pm010318_Pm010319_intergenic	28.6808	Pm010318	792	76.11	25.5933	-1.57232	0.832045	Down	GO:0005840//ribosome;GO:0030529//ribonucleoprotein complex	GO:0005198//structural molecule activity;GO:0003735//structural constituent of ribosome	GO:0010467//gene expression;GO:0006412//translation	K02912//large subunit ribosomal protein L32e	gi|595904496|ref|XP_007213978.1|//hypothetical protein PRUPE_ppa013240mg [Prunus persica]
Pa3	3838662	Pm010318_Pm010319_intergenic	28.1353	Pm010318	792	76.11	25.5933	-1.57232	0.832045	Down	GO:0005840//ribosome;GO:0030529//ribonucleoprotein complex	GO:0005198//structural molecule activity;GO:0003735//structural constituent of ribosome	GO:0010467//gene expression;GO:0006412//translation	K02912//large subunit ribosomal protein L32e	gi|595904496|ref|XP_007213978.1|//hypothetical protein PRUPE_ppa013240mg [Prunus persica]
Pa3	3945951	Pm010341_Pm010342_intergenic	28.7808	Pm010341	1507	31.0067	99.7767	1.68612	0.848834	Up	NA	GO:0016787//hydrolase activity	GO:0044238//primary metabolic process	K01969//3-methylcrotonyl-CoA carboxylase beta subunit [EC:6.4.1.4];K17604//zinc finger SWIM domain-containing protein 3;K01188//beta-glucosidase [EC:3.2.1.21];K00679//phospholipid:diacylglycerol acyltransferase [EC:2.3.1.158];K01206//alpha-L-fucosidase [EC:3.2.1.51];K10960//geranylgeranyl reductase [EC:1.3.1.83]	gi|645237860|ref|XP_008225405.1|//PREDICTED: GDSL esterase/lipase At5g45670-like [Prunus mume]												gi|645237857|ref|XP_008225404.1|//PREDICTED: GDSL esterase/lipase At1g29660-like [Prunus mume]
Pa3	4013643	Pm010351_Pm010352_intergenic	27.953	Pm010351	1704	14.3267	4.23333	-1.75884	0.748831	*	NA	NA	NA	K07119//uncharacterized protein	gi|645237881|ref|XP_008225415.1|//PREDICTED: MACPF domain-containing protein CAD1 [Prunus mume]
Pa3	4020916	Pm010351_Pm010352_intergenic	28.7808	Pm010351	1704	14.3267	4.23333	-1.75884	0.748831	*	NA	NA	NA	K07119//uncharacterized protein	gi|645237881|ref|XP_008225415.1|//PREDICTED: MACPF domain-containing protein CAD1 [Prunus mume]
Pa3	4041280	Pm010354_intron	27.0306	Pm010354	3507	12.9367	4.63333	-1.48134	0.708759	*	NA	NA	NA	K04733//interleukin-1 receptor-associated kinase 4 [EC:2.7.11.1]	gi|645237885|ref|XP_008225417.1|//PREDICTED: probable LRR receptor-like serine/threonine-protein kinase At1g07650 isoform X1 [Prunus mume];gi|595894807|ref|XP_007213704.1|//hypothetical protein PRUPE_ppa000741mg [Prunus persica];gi|645237888|ref|XP_008225418.1|//PREDICTED: probable LRR receptor-like serine/threonine-protein kinase At1g07650 isoform X2 [Prunus mume]
Pa3	4044295	Pm010354_Pm010355_intergenic	25.253	Pm010354	3507	12.9367	4.63333	-1.48134	0.708759	*	NA	NA	NA	K04733//interleukin-1 receptor-associated kinase 4 [EC:2.7.11.1]	gi|645237885|ref|XP_008225417.1|//PREDICTED: probable LRR receptor-like serine/threonine-protein kinase At1g07650 isoform X1 [Prunus mume];gi|595894807|ref|XP_007213704.1|//hypothetical protein PRUPE_ppa000741mg [Prunus persica];gi|645237888|ref|XP_008225418.1|//PREDICTED: probable LRR receptor-like serine/threonine-protein kinase At1g07650 isoform X2 [Prunus mume]
Pa3	4072883	Pm010359_Pm010360_intergenic	26.0807	Pm010360	1769	18.6967	6.81	-1.45705	0.744733	*	NA	GO:0016787//hydrolase activity	NA	K01188//beta-glucosidase [EC:3.2.1.21];K00679//phospholipid:diacylglycerol acyltransferase [EC:2.3.1.158];K01206//alpha-L-fucosidase [EC:3.2.1.51];K02184//formin 2;K10960//geranylgeranyl reductase [EC:1.3.1.83]	gi|645237931|ref|XP_008225438.1|//PREDICTED: GDSL esterase/lipase At5g45950 [Prunus mume]
Pa3	4076260	Pm010360_intron	27.1601	Pm010360	1769	18.6967	6.81	-1.45705	0.744733	*	NA	GO:0016787//hydrolase activity	NA	K01188//beta-glucosidase [EC:3.2.1.21];K00679//phospholipid:diacylglycerol acyltransferase [EC:2.3.1.158];K01206//alpha-L-fucosidase [EC:3.2.1.51];K02184//formin 2;K10960//geranylgeranyl reductase [EC:1.3.1.83]	gi|645237931|ref|XP_008225438.1|//PREDICTED: GDSL esterase/lipase At5g45950 [Prunus mume]
Pa3	4077864	Pm010360_Pm010361_intergenic	25.0311	Pm010360	1769	18.6967	6.81	-1.45705	0.744733	*	NA	GO:0016787//hydrolase activity	NA	K01188//beta-glucosidase [EC:3.2.1.21];K00679//phospholipid:diacylglycerol acyltransferase [EC:2.3.1.158];K01206//alpha-L-fucosidase [EC:3.2.1.51];K02184//formin 2;K10960//geranylgeranyl reductase [EC:1.3.1.83]	gi|645237931|ref|XP_008225438.1|//PREDICTED: GDSL esterase/lipase At5g45950 [Prunus mume]
Pa3	4165747	Pm010379_Pm010380_intergenic	26.5334	Pm010380	918	21.6967	5.59667	-1.95483	0.798061	*	NA	NA	NA	NA	gi|595863898|ref|XP_007211675.1|//hypothetical protein PRUPE_ppa009139mg [Prunus persica]
Pa3	6166263	Pm010700_Pm010701_intergenic	27.2388	Pm010701	1119	127.72	228.017	0.836155	0.735502	*	NA	NA	NA	K19042//E3 ubiquitin-protein ligase BOI and related proteins [EC:2.3.2.27]	gi|645238681|ref|XP_008225790.1|//PREDICTED: BOI-related E3 ubiquitin-protein ligase 1 [Prunus mume]
Pa3	6170463	Pm010700_Pm010701_intergenic	30.2451	Pm010701	1119	127.72	228.017	0.836155	0.735502	*	NA	NA	NA	K19042//E3 ubiquitin-protein ligase BOI and related proteins [EC:2.3.2.27]	gi|645238681|ref|XP_008225790.1|//PREDICTED: BOI-related E3 ubiquitin-protein ligase 1 [Prunus mume]
Pa3	6810485	Pm010792_Pm010793_intergenic	25.4197	Pm010793	526	9.84333	2.23333	-2.13995	0.730007	*	NA	GO:0000166//nucleotide binding;GO:0004812//aminoacyl-tRNA ligase activity	GO:0006418//tRNA aminoacylation for protein translation	K01889//phenylalanyl-tRNA synthetase alpha chain [EC:6.1.1.20]	gi|645238878|ref|XP_008225884.1|//PREDICTED: LOW QUALITY PROTEIN: phenylalanine--tRNA ligase, chloroplastic/mitochondrial [Prunus mume]
Pa3	6874735	Pm010798_Pm010799_intergenic	26.8877	Pm010798	696	11.1633	3.7	-1.59317	0.704596	*	NA	NA	NA	NA	gi|645238887|ref|XP_008225889.1|//PREDICTED: uncharacterized protein LOC103325493 [Prunus mume]
Pa3	6874737	Pm010798_Pm010799_intergenic	26.9021	Pm010798	696	11.1633	3.7	-1.59317	0.704596	*	NA	NA	NA	NA	gi|645238887|ref|XP_008225889.1|//PREDICTED: uncharacterized protein LOC103325493 [Prunus mume]
Pa3	6875100	Pm010798_Pm010799_intergenic	27.8661	Pm010798	696	11.1633	3.7	-1.59317	0.704596	*	NA	NA	NA	NA	gi|645238887|ref|XP_008225889.1|//PREDICTED: uncharacterized protein LOC103325493 [Prunus mume]
Pa3	7004989	Pm010820_Pm010821_intergenic	29.0355	Pm010821	1239	30.86	12.7667	-1.27336	0.762311	*	NA	GO:0016791//phosphatase activity	NA	NA	gi|645238947|ref|XP_008225917.1|//PREDICTED: haloacid dehalogenase-like hydrolase domain-containing protein 3 [Prunus mume]
Pa3	7005184	Pm010820_Pm010821_intergenic	36.9832	Pm010821	1239	30.86	12.7667	-1.27336	0.762311	*	NA	GO:0016791//phosphatase activity	NA	NA	gi|645238947|ref|XP_008225917.1|//PREDICTED: haloacid dehalogenase-like hydrolase domain-containing protein 3 [Prunus mume]
Pa3	9068906	Pm011109_Pm011110_intergenic	28.8032	Pm011110	1287	177.353	72.39	-1.29276	0.820642	Down	NA	GO:0000166//nucleotide binding	GO:0019318//hexose metabolic process	K00134//glyceraldehyde 3-phosphate dehydrogenase [EC:1.2.1.12]	gi|645239481|ref|XP_008226146.1|//PREDICTED: glyceraldehyde-3-phosphate dehydrogenase GAPCP1, chloroplastic [Prunus mume]
Pa3	9069114	Pm011109_Pm011110_intergenic	28.0338	Pm011110	1287	177.353	72.39	-1.29276	0.820642	Down	NA	GO:0000166//nucleotide binding	GO:0019318//hexose metabolic process	K00134//glyceraldehyde 3-phosphate dehydrogenase [EC:1.2.1.12]	gi|645239481|ref|XP_008226146.1|//PREDICTED: glyceraldehyde-3-phosphate dehydrogenase GAPCP1, chloroplastic [Prunus mume]
Pa3	9069264	Pm011109_Pm011110_intergenic	28.568	Pm011110	1287	177.353	72.39	-1.29276	0.820642	Down	NA	GO:0000166//nucleotide binding	GO:0019318//hexose metabolic process	K00134//glyceraldehyde 3-phosphate dehydrogenase [EC:1.2.1.12]	gi|645239481|ref|XP_008226146.1|//PREDICTED: glyceraldehyde-3-phosphate dehydrogenase GAPCP1, chloroplastic [Prunus mume]
Pa3	9069274	Pm011109_Pm011110_intergenic	28.4776	Pm011110	1287	177.353	72.39	-1.29276	0.820642	Down	NA	GO:0000166//nucleotide binding	GO:0019318//hexose metabolic process	K00134//glyceraldehyde 3-phosphate dehydrogenase [EC:1.2.1.12]	gi|645239481|ref|XP_008226146.1|//PREDICTED: glyceraldehyde-3-phosphate dehydrogenase GAPCP1, chloroplastic [Prunus mume]
Pa3	9069383	Pm011109_Pm011110_intergenic	28.0391	Pm011110	1287	177.353	72.39	-1.29276	0.820642	Down	NA	GO:0000166//nucleotide binding	GO:0019318//hexose metabolic process	K00134//glyceraldehyde 3-phosphate dehydrogenase [EC:1.2.1.12]	gi|645239481|ref|XP_008226146.1|//PREDICTED: glyceraldehyde-3-phosphate dehydrogenase GAPCP1, chloroplastic [Prunus mume]
Pa3	11544792	Pm011497_Pm011498_intergenic	27.1568	Pm011497	918	159.193	48.6133	-1.71136	0.858108	Down	NA	GO:0004553//hydrolase activity, hydrolyzing O-glycosyl compounds;GO:0043167//ion binding	GO:0044238//primary metabolic process	K01183//chitinase [EC:3.2.1.14]	gi|645240318|ref|XP_008226550.1|//PREDICTED: chitinase 2-like [Prunus mume]
Pa3	20601577	Pm012477_Pm012478_intergenic	26.6718	Pm012478	411	156.32	29.06	-2.4274	0.889159	Down	NA	NA	NA	NA	gi|645242185|ref|XP_008227433.1|//PREDICTED: uncharacterized protein LOC103326951 [Prunus mume]
Pa3	20605274	Pm012478_Pm012479_intergenic	27.3441	Pm012478	411	156.32	29.06	-2.4274	0.889159	Down	NA	NA	NA	NA	gi|645242185|ref|XP_008227433.1|//PREDICTED: uncharacterized protein LOC103326951 [Prunus mume]
Pa3	20629695	Pm012486_Pm012487_intergenic	25.8661	Pm012487	615	21.4133	8.33	-1.36212	0.746072	*	GO:0016020//membrane	NA	NA	NA	gi|645242208|ref|XP_008227444.1|//PREDICTED: CASP-like protein RCOM_0864260 [Prunus mume]
Pa3	20632592	Pm012487_Pm012488_intergenic	27.4316	Pm012487	615	21.4133	8.33	-1.36212	0.746072	*	GO:0016020//membrane	NA	NA	NA	gi|645242208|ref|XP_008227444.1|//PREDICTED: CASP-like protein RCOM_0864260 [Prunus mume]
Pa3	20633253	Pm012487_Pm012488_intergenic	27.3289	Pm012487	615	21.4133	8.33	-1.36212	0.746072	*	GO:0016020//membrane	NA	NA	NA	gi|645242208|ref|XP_008227444.1|//PREDICTED: CASP-like protein RCOM_0864260 [Prunus mume]
Pa3	20693788	Pm012500_Pm012501_intergenic	29.5834	Pm012501	1365	138.333	300.953	1.12139	0.804114	Up	NA	GO:0003824//catalytic activity	NA	K08332//vacuolar protein 8	gi|645242247|ref|XP_008227462.1|//PREDICTED: U-box domain-containing protein 4 [Prunus mume]
Pa3	20696177	Pm012500_Pm012501_intergenic	27.6159	Pm012501	1365	138.333	300.953	1.12139	0.804114	Up	NA	GO:0003824//catalytic activity	NA	K08332//vacuolar protein 8	gi|645242247|ref|XP_008227462.1|//PREDICTED: U-box domain-containing protein 4 [Prunus mume]
Pa3	20697081	Pm012500_Pm012501_intergenic	27.2008	Pm012501	1365	138.333	300.953	1.12139	0.804114	Up	NA	GO:0003824//catalytic activity	NA	K08332//vacuolar protein 8	gi|645242247|ref|XP_008227462.1|//PREDICTED: U-box domain-containing protein 4 [Prunus mume]
Pa3	20697717	Pm012500_Pm012501_intergenic	25.9897	Pm012501	1365	138.333	300.953	1.12139	0.804114	Up	NA	GO:0003824//catalytic activity	NA	K08332//vacuolar protein 8	gi|645242247|ref|XP_008227462.1|//PREDICTED: U-box domain-containing protein 4 [Prunus mume]
Pa3	20702432	Pm012501_Pm012502_intergenic	26.2613	Pm012501	1365	138.333	300.953	1.12139	0.804114	Up	NA	GO:0003824//catalytic activity	NA	K08332//vacuolar protein 8	gi|645242247|ref|XP_008227462.1|//PREDICTED: U-box domain-containing protein 4 [Prunus mume]												gi|645242249|ref|XP_008227463.1|//PREDICTED: uncharacterized protein LOC103326975 [Prunus mume]
Pa3	20705812	Pm012501_Pm012502_intergenic	25.4347	Pm012501	1365	138.333	300.953	1.12139	0.804114	Up	NA	GO:0003824//catalytic activity	NA	K08332//vacuolar protein 8	gi|645242247|ref|XP_008227462.1|//PREDICTED: U-box domain-containing protein 4 [Prunus mume]												gi|645242249|ref|XP_008227463.1|//PREDICTED: uncharacterized protein LOC103326975 [Prunus mume]
Pa3	20708548	Pm012502_CDS	25.5881	Pm012502	1185	168.637	82.34	-1.03425	0.780751	*	NA	NA	NA	NA	gi|645242249|ref|XP_008227463.1|//PREDICTED: uncharacterized protein LOC103326975 [Prunus mume]
Pa3	20708947	Pm012502_intron	26.1676	Pm012502	1185	168.637	82.34	-1.03425	0.780751	*	NA	NA	NA	NA	gi|645242249|ref|XP_008227463.1|//PREDICTED: uncharacterized protein LOC103326975 [Prunus mume]
Pa3	20718301	Pm012504_Pm012505_intergenic	29.9307	Pm012505	312	52.2267	24.24	-1.1074	0.767611	*	NA	NA	NA	K13899//cystatin-C	gi|645242350|ref|XP_008227512.1|//PREDICTED: cysteine proteinase inhibitor 1-like [Prunus mume]
Pa3	20719783	Pm012505_Pm012506_intergenic	29.0654	Pm012505	312	52.2267	24.24	-1.1074	0.767611	*	NA	NA	NA	K13899//cystatin-C	gi|645242350|ref|XP_008227512.1|//PREDICTED: cysteine proteinase inhibitor 1-like [Prunus mume]
Pa3	20719784	Pm012505_Pm012506_intergenic	29.3904	Pm012505	312	52.2267	24.24	-1.1074	0.767611	*	NA	NA	NA	K13899//cystatin-C	gi|645242350|ref|XP_008227512.1|//PREDICTED: cysteine proteinase inhibitor 1-like [Prunus mume]
Pa3	20720328	Pm012505_Pm012506_intergenic	30.3429	Pm012505	312	52.2267	24.24	-1.1074	0.767611	*	NA	NA	NA	K13899//cystatin-C	gi|645242350|ref|XP_008227512.1|//PREDICTED: cysteine proteinase inhibitor 1-like [Prunus mume]
Pa3	20737792	Pm012510_Pm012511_intergenic	31.1412	Pm012511	4452	32.5367	58.1633	0.838043	0.705646	*	NA	NA	NA	K14445//solute carrier family 13 (sodium-dependent dicarboxylate transporter), member 2/3/5	gi|645242259|ref|XP_008227468.1|//PREDICTED: tonoplast dicarboxylate transporter-like [Prunus mume];gi|645242268|ref|XP_008227472.1|//PREDICTED: tonoplast dicarboxylate transporter-like [Prunus mume]
Pa3	20740801	Pm012511_Pm012512_intergenic	30.0175	Pm012511	4452	32.5367	58.1633	0.838043	0.705646	*	NA	NA	NA	K14445//solute carrier family 13 (sodium-dependent dicarboxylate transporter), member 2/3/5	gi|645242259|ref|XP_008227468.1|//PREDICTED: tonoplast dicarboxylate transporter-like [Prunus mume];gi|645242268|ref|XP_008227472.1|//PREDICTED: tonoplast dicarboxylate transporter-like [Prunus mume]
Pa3	20782284	Pm012520_Pm012521_intergenic	30.8728	Pm012521	699	46.02	98.5367	1.0984	0.78571	*	NA	NA	NA	K12462//Rho GDP-dissociation inhibitor	gi|645242283|ref|XP_008227480.1|//PREDICTED: rho GDP-dissociation inhibitor 1 [Prunus mume]
Pa3	20782745	Pm012520_Pm012521_intergenic	31.1412	Pm012521	699	46.02	98.5367	1.0984	0.78571	*	NA	NA	NA	K12462//Rho GDP-dissociation inhibitor	gi|645242283|ref|XP_008227480.1|//PREDICTED: rho GDP-dissociation inhibitor 1 [Prunus mume]
Pa3	20782824	Pm012520_Pm012521_intergenic	31.2226	Pm012521	699	46.02	98.5367	1.0984	0.78571	*	NA	NA	NA	K12462//Rho GDP-dissociation inhibitor	gi|645242283|ref|XP_008227480.1|//PREDICTED: rho GDP-dissociation inhibitor 1 [Prunus mume]
Pa3	20804480	Pm012527_CDS	30.0175	Pm012527	639	13.17	1.62	-3.02319	0.798597	*	NA	NA	NA	K01555//fumarylacetoacetase [EC:3.7.1.2]	gi|645242297|ref|XP_008227486.1|//PREDICTED: LOW QUALITY PROTEIN: fumarylacetoacetase-like [Prunus mume]
Pa3	20825875	Pm012532_Pm012533_intergenic	31.2226	Pm012533	1798	18.5267	35.9733	0.957325	0.71395	*	GO:0031224//intrinsic component of membrane	GO:0070567//cytidylyltransferase activity	NA	K00981//phosphatidate cytidylyltransferase [EC:2.7.7.41]	gi|645242304|ref|XP_008227491.1|//PREDICTED: phosphatidate cytidylyltransferase-like [Prunus mume]
Pa3	20826817	Pm012532_Pm012533_intergenic	28.5527	Pm012533	1798	18.5267	35.9733	0.957325	0.71395	*	GO:0031224//intrinsic component of membrane	GO:0070567//cytidylyltransferase activity	NA	K00981//phosphatidate cytidylyltransferase [EC:2.7.7.41]	gi|645242304|ref|XP_008227491.1|//PREDICTED: phosphatidate cytidylyltransferase-like [Prunus mume]
Pa3	20826818	Pm012532_Pm012533_intergenic	28.6595	Pm012533	1798	18.5267	35.9733	0.957325	0.71395	*	GO:0031224//intrinsic component of membrane	GO:0070567//cytidylyltransferase activity	NA	K00981//phosphatidate cytidylyltransferase [EC:2.7.7.41]	gi|645242304|ref|XP_008227491.1|//PREDICTED: phosphatidate cytidylyltransferase-like [Prunus mume]
Pa3	20827389	Pm012532_Pm012533_intergenic	26.9979	Pm012533	1798	18.5267	35.9733	0.957325	0.71395	*	GO:0031224//intrinsic component of membrane	GO:0070567//cytidylyltransferase activity	NA	K00981//phosphatidate cytidylyltransferase [EC:2.7.7.41]	gi|645242304|ref|XP_008227491.1|//PREDICTED: phosphatidate cytidylyltransferase-like [Prunus mume]
Pa3	20832908	Pm012533_Pm012534_intergenic	29.0561	Pm012533	1798	18.5267	35.9733	0.957325	0.71395	*	GO:0031224//intrinsic component of membrane	GO:0070567//cytidylyltransferase activity	NA	K00981//phosphatidate cytidylyltransferase [EC:2.7.7.41]	gi|645242304|ref|XP_008227491.1|//PREDICTED: phosphatidate cytidylyltransferase-like [Prunus mume]
Pa4	12946969	Pm014457_Pm014458_intergenic	28.548	Pm014457	273	85.9333	31.36	-1.45429	0.823328	Down	NA	NA	NA	NA	NA												gi|719961683|ref|XP_010251710.1|//PREDICTED: MATE efflux family protein 9-like [Nelumbo nucifera];gi|645246284|ref|XP_008229282.1|//PREDICTED: MATE efflux family protein 5 [Prunus mume]
Pa4	12964280	Pm014458_Pm014459_intergenic	25.162	Pm014458	1912	1.41333	9.36	2.72741	0.749106	*	NA	NA	NA	K03327//multidrug resistance protein, MATE family	gi|719961683|ref|XP_010251710.1|//PREDICTED: MATE efflux family protein 9-like [Nelumbo nucifera];gi|645246284|ref|XP_008229282.1|//PREDICTED: MATE efflux family protein 5 [Prunus mume]
Pa4	12964332	Pm014458_Pm014459_intergenic	28.4698	Pm014458	1912	1.41333	9.36	2.72741	0.749106	*	NA	NA	NA	K03327//multidrug resistance protein, MATE family	gi|719961683|ref|XP_010251710.1|//PREDICTED: MATE efflux family protein 9-like [Nelumbo nucifera];gi|645246284|ref|XP_008229282.1|//PREDICTED: MATE efflux family protein 5 [Prunus mume]
Pa4	12964424	Pm014458_Pm014459_intergenic	25.9859	Pm014458	1912	1.41333	9.36	2.72741	0.749106	*	NA	NA	NA	K03327//multidrug resistance protein, MATE family	gi|719961683|ref|XP_010251710.1|//PREDICTED: MATE efflux family protein 9-like [Nelumbo nucifera];gi|645246284|ref|XP_008229282.1|//PREDICTED: MATE efflux family protein 5 [Prunus mume]
Pa4	12964592	Pm014458_Pm014459_intergenic	27.6167	Pm014458	1912	1.41333	9.36	2.72741	0.749106	*	NA	NA	NA	K03327//multidrug resistance protein, MATE family	gi|719961683|ref|XP_010251710.1|//PREDICTED: MATE efflux family protein 9-like [Nelumbo nucifera];gi|645246284|ref|XP_008229282.1|//PREDICTED: MATE efflux family protein 5 [Prunus mume]
Pa8	15236056	Pm027439_CDS	27.8145	Pm027439	2944	5.37	0.356667	-3.91227	0.707376	*	NA	NA	NA	K08288//protein kinase C substrate 80K-H;K11294//nucleolin	gi|645275136|ref|XP_008242668.1|//PREDICTED: uncharacterized protein LOC103340974 isoform X2 [Prunus mume];gi|645275134|ref|XP_008242667.1|//PREDICTED: uncharacterized protein LOC103340974 isoform X1 [Prunus mume]
