# Supplementary material for: The genetic architecture of floral traits in the woody plant Prunus mume
Source: Nat Commun. 2018 Apr 27;9:1702. doi: 10.1038/s41467-018-04093-z (PMC5923208; doi:10.1038/s41467-018-04093-z)
Supplement: Supplementary file 15 — Supplementary Data 12 [file 41467_2018_4093_MOESM15_ESM.xlsx]

## Sheet: Supplementary Data 12
Supplementary Data 12. SNPs located within DEGs and associated with staminal filament color.
Chromosome	Position	Annotation	-log(P)	Gene	Gene length	Mean FPKM of MDL	Mean FPKM of WYY	log2FoldChange(WYY/MDL)	Probability	Up/Down-Regulation(WYY/MDL)	Cellular Component	Molecular	FunctBiological Procession	KEGG Orthology	Nr Description
Pa3	51273	Pm009613_Pm009614_intergenic	15.7449	Pm009613	807	90.67	52.19	-0.796852	0.710373	*	NA	NA	NA	K00430//peroxidase [EC:1.11.1.7]	gi|645236204|ref|XP_008224625.1|//PREDICTED: nucleolar protein 58-like [Prunus mume]
Pa3	54672	Pm009613_Pm009614_intergenic	15.8805	Pm009613	807	90.67	52.19	-0.796852	0.710373	*	NA	NA	NA	K00430//peroxidase [EC:1.11.1.7]	gi|645236204|ref|XP_008224625.1|//PREDICTED: nucleolar protein 58-like [Prunus mume]
Pa3	191885	Pm009644_intron	15.4877	Pm009644	1482	8.51	1.74333	-2.28731	0.718141	*	NA	NA	NA	K10761//tRNA(His) guanylyltransferase [EC:2.7.7.79];K15429//tRNA (guanine37-N1)-methyltransferase [EC:2.1.1.228];K13098//RNA-binding protein FUS	gi|645236261|ref|XP_008224651.1|//PREDICTED: glucan endo-1,3-beta-glucosidase 5 [Prunus mume]
Pa3	514285	Pm009702_Pm009703_intergenic	16.1872	Pm009703	1277	13.95	5.25333	-1.40896	0.709258	*	NA	GO:0046914//transition metal ion binding;GO:0003676//nucleic acid binding	NA	K06758//L1 cell adhesion molecule like protein;K03283//heat shock 70kDa protein 1/8;K02603//origin recognition complex subunit 1	gi|645236392|ref|XP_008224715.1|//PREDICTED: protein polybromo-1-like [Prunus mume];gi|595873766|ref|XP_007212039.1|//hypothetical protein PRUPE_ppa011288mg [Prunus persica]
Pa3	516250	Pm009703_intron	16.2172	Pm009703	1277	13.95	5.25333	-1.40896	0.709258	*	NA	GO:0046914//transition metal ion binding;GO:0003676//nucleic acid binding	NA	K06758//L1 cell adhesion molecule like protein;K03283//heat shock 70kDa protein 1/8;K02603//origin recognition complex subunit 1	gi|645236392|ref|XP_008224715.1|//PREDICTED: protein polybromo-1-like [Prunus mume];gi|595873766|ref|XP_007212039.1|//hypothetical protein PRUPE_ppa011288mg [Prunus persica]
Pa3	737005	Pm009745_CDS	16.9493	Pm009745	1609	24.61	12.2567	-1.00568	0.702163	*	NA	NA	NA	K19371//DnaJ homolog subfamily C member 25;K10862//tyrosyl-DNA phosphodiesterase 1 [EC:3.1.4.-]	gi|645236524|ref|XP_008224779.1|//PREDICTED: tyrosyl-DNA phosphodiesterase 1 isoform X1 [Prunus mume];gi|645236526|ref|XP_008224780.1|//PREDICTED: tyrosyl-DNA phosphodiesterase 1 isoform X2 [Prunus mume];gi|645236521|ref|XP_008224778.1|//PREDICTED: dnaJ homolog subfamily C member 25 homolog [Prunus mume]
Pa3	741572	Pm009745_Pm009746_intergenic	17.1033	Pm009745	1609	24.61	12.2567	-1.00568	0.702163	*	NA	NA	NA	K19371//DnaJ homolog subfamily C member 25;K10862//tyrosyl-DNA phosphodiesterase 1 [EC:3.1.4.-]	gi|645236524|ref|XP_008224779.1|//PREDICTED: tyrosyl-DNA phosphodiesterase 1 isoform X1 [Prunus mume];gi|645236526|ref|XP_008224780.1|//PREDICTED: tyrosyl-DNA phosphodiesterase 1 isoform X2 [Prunus mume];gi|645236521|ref|XP_008224778.1|//PREDICTED: dnaJ homolog subfamily C member 25 homolog [Prunus mume]
Pa3	741865	Pm009745_Pm009746_intergenic	22.6766	Pm009745	1609	24.61	12.2567	-1.00568	0.702163	*	NA	NA	NA	K19371//DnaJ homolog subfamily C member 25;K10862//tyrosyl-DNA phosphodiesterase 1 [EC:3.1.4.-]	gi|645236524|ref|XP_008224779.1|//PREDICTED: tyrosyl-DNA phosphodiesterase 1 isoform X1 [Prunus mume];gi|645236526|ref|XP_008224780.1|//PREDICTED: tyrosyl-DNA phosphodiesterase 1 isoform X2 [Prunus mume];gi|645236521|ref|XP_008224778.1|//PREDICTED: dnaJ homolog subfamily C member 25 homolog [Prunus mume]
Pa3	750678	Pm009747_Pm009748_intergenic	16.7827	Pm009748	231	43.8	5.32667	-3.03963	0.877858	Down	GO:0043231//intracellular membrane-bounded organelle	GO:0003676//nucleic acid binding	NA	K09422//myb proto-oncogene protein, plant	gi|595915063|ref|XP_007214775.1|//hypothetical protein PRUPE_ppa023926mg [Prunus persica]
Pa3	750742	Pm009747_Pm009748_intergenic	15.6286	Pm009748	231	43.8	5.32667	-3.03963	0.877858	Down	GO:0043231//intracellular membrane-bounded organelle	GO:0003676//nucleic acid binding	NA	K09422//myb proto-oncogene protein, plant	gi|595915063|ref|XP_007214775.1|//hypothetical protein PRUPE_ppa023926mg [Prunus persica]
Pa3	766059	Pm009753_Pm009754_intergenic	15.8251	Pm009754	1668	13.5233	3.78	-1.83899	0.748049	*	GO:0030312//external encapsulating structure	GO:0030234//enzyme regulator activity	GO:0071555//cell wall organization	K01051//pectinesterase [EC:3.1.1.11]	gi|645236545|ref|XP_008224789.1|//PREDICTED: pectinesterase [Prunus mume]
Pa3	768264	Pm009754_Pm009755_intergenic	24.2216	Pm009754	1668	13.5233	3.78	-1.83899	0.748049	*	GO:0030312//external encapsulating structure	GO:0030234//enzyme regulator activity	GO:0071555//cell wall organization	K01051//pectinesterase [EC:3.1.1.11]	gi|645236545|ref|XP_008224789.1|//PREDICTED: pectinesterase [Prunus mume]
Pa3	916373	Pm009786_intron	15.4855	Pm009786	2591	24.0867	68.92	1.51669	0.825073	Up	NA	NA	NA	NA	gi|645236618|ref|XP_008224823.1|//PREDICTED: uncharacterized GPI-anchored protein At1g61900-like [Prunus mume]
Pa3	916541	Pm009786_intron	16.0365	Pm009786	2591	24.0867	68.92	1.51669	0.825073	Up	NA	NA	NA	NA	gi|645236618|ref|XP_008224823.1|//PREDICTED: uncharacterized GPI-anchored protein At1g61900-like [Prunus mume]
Pa3	917869	Pm009786_intron	16.9064	Pm009786	2591	24.0867	68.92	1.51669	0.825073	Up	NA	NA	NA	NA	gi|645236618|ref|XP_008224823.1|//PREDICTED: uncharacterized GPI-anchored protein At1g61900-like [Prunus mume]
Pa3	919658	Pm009786_Pm009787_intergenic	15.1107	Pm009786	2591	24.0867	68.92	1.51669	0.825073	Up	NA	NA	NA	NA	gi|645236618|ref|XP_008224823.1|//PREDICTED: uncharacterized GPI-anchored protein At1g61900-like [Prunus mume]
Pa3	927468	Pm009788_Pm009789_intergenic	15.2408	Pm009789	618	130.597	256.227	0.972303	0.770347	*	NA	NA	NA	NA	gi|645236625|ref|XP_008224827.1|//PREDICTED: uncharacterized protein LOC103324534 [Prunus mume]
Pa3	927864	Pm009788_Pm009789_intergenic	15.4425	Pm009789	618	130.597	256.227	0.972303	0.770347	*	NA	NA	NA	NA	gi|645236625|ref|XP_008224827.1|//PREDICTED: uncharacterized protein LOC103324534 [Prunus mume]
Pa3	928203	Pm009788_Pm009789_intergenic	16.2015	Pm009789	618	130.597	256.227	0.972303	0.770347	*	NA	NA	NA	NA	gi|645236625|ref|XP_008224827.1|//PREDICTED: uncharacterized protein LOC103324534 [Prunus mume]
Pa3	934455	Pm009789_CDS	15.3797	Pm009789	618	130.597	256.227	0.972303	0.770347	*	NA	NA	NA	NA	gi|645236625|ref|XP_008224827.1|//PREDICTED: uncharacterized protein LOC103324534 [Prunus mume]
Pa3	937383	Pm009789_Pm009790_intergenic	15.1885	Pm009789	618	130.597	256.227	0.972303	0.770347	*	NA	NA	NA	NA	gi|645236625|ref|XP_008224827.1|//PREDICTED: uncharacterized protein LOC103324534 [Prunus mume]
Pa3	939441	Pm009789_Pm009790_intergenic	15.1387	Pm009789	618	130.597	256.227	0.972303	0.770347	*	NA	NA	NA	NA	gi|645236625|ref|XP_008224827.1|//PREDICTED: uncharacterized protein LOC103324534 [Prunus mume]
Pa3	953074	Pm009792_Pm009793_intergenic	16.3491	Pm009792	954	766.8	140.087	-2.45253	0.898397	Down	NA	GO:0016209//antioxidant activity;GO:0005506//iron ion binding;GO:0003824//catalytic activity	GO:0008152//metabolic process;GO:0006950//response to stress	K00430//peroxidase [EC:1.11.1.7]	gi|645236632|ref|XP_008224830.1|//PREDICTED: peroxidase 42 [Prunus mume]
Pa3	953948	Pm009792_Pm009793_intergenic	18.7339	Pm009792	954	766.8	140.087	-2.45253	0.898397	Down	NA	GO:0016209//antioxidant activity;GO:0005506//iron ion binding;GO:0003824//catalytic activity	GO:0008152//metabolic process;GO:0006950//response to stress	K00430//peroxidase [EC:1.11.1.7]	gi|645236632|ref|XP_008224830.1|//PREDICTED: peroxidase 42 [Prunus mume]
Pa3	971607	Pm009795_Pm009796_intergenic	16.9064	Pm009795	1131	99.2467	55.23	-0.845567	0.725345	*	GO:0033178//proton-transporting two-sector ATPase complex, catalytic domain	GO:0032559//adenyl ribonucleotide binding;GO:0019829//cation-transporting ATPase activity;GO:0015078//hydrogen ion transmembrane transporter activity	GO:0006754//ATP biosynthetic process;GO:0006818//hydrogen transport	K02115//F-type H+-transporting ATPase subunit gamma	gi|645236638|ref|XP_008224833.1|//PREDICTED: ATP synthase gamma chain, chloroplastic [Prunus mume]
Pa3	1033522	Pm009805_Pm009806_intergenic	15.5582	Pm009806	876	192.433	102.12	-0.914093	0.752386	*	NA	NA	NA	K01759//lactoylglutathione lyase [EC:4.4.1.5]	gi|645236659|ref|XP_008224843.1|//PREDICTED: putative lactoylglutathione lyase [Prunus mume]
Pa3	1035153	Pm009806_intron	16.1872	Pm009806	876	192.433	102.12	-0.914093	0.752386	*	NA	NA	NA	K01759//lactoylglutathione lyase [EC:4.4.1.5]	gi|645236659|ref|XP_008224843.1|//PREDICTED: putative lactoylglutathione lyase [Prunus mume]
Pa3	1035487	Pm009806_intron	16.1746	Pm009806	876	192.433	102.12	-0.914093	0.752386	*	NA	NA	NA	K01759//lactoylglutathione lyase [EC:4.4.1.5]	gi|645236659|ref|XP_008224843.1|//PREDICTED: putative lactoylglutathione lyase [Prunus mume]
Pa3	1035555	Pm009806_intron	16.1746	Pm009806	876	192.433	102.12	-0.914093	0.752386	*	NA	NA	NA	K01759//lactoylglutathione lyase [EC:4.4.1.5]	gi|645236659|ref|XP_008224843.1|//PREDICTED: putative lactoylglutathione lyase [Prunus mume]
Pa3	1035864	Pm009806_intron	15.1288	Pm009806	876	192.433	102.12	-0.914093	0.752386	*	NA	NA	NA	K01759//lactoylglutathione lyase [EC:4.4.1.5]	gi|645236659|ref|XP_008224843.1|//PREDICTED: putative lactoylglutathione lyase [Prunus mume]
Pa3	1036704	Pm009806_Pm009807_intergenic	16.3745	Pm009806	876	192.433	102.12	-0.914093	0.752386	*	NA	NA	NA	K01759//lactoylglutathione lyase [EC:4.4.1.5]	gi|645236659|ref|XP_008224843.1|//PREDICTED: putative lactoylglutathione lyase [Prunus mume]
Pa3	1238840	Pm009835_Pm009836_intergenic	22.1013	Pm009836	387	12.5533	55.1067	2.13416	0.857659	Up	NA	GO:0015036//disulfide oxidoreductase activity	GO:0019725//cellular homeostasis;GO:0018904//ether metabolic process	K03671//thioredoxin 1	gi|645236725|ref|XP_008224875.1|//PREDICTED: thioredoxin-like protein CXXS1 [Prunus mume]
Pa3	1243747	Pm009837_intron	15.4248	Pm009837	2774	6.86	0.673333	-3.34882	0.728538	*	GO:0043229//intracellular organelle	GO:0000166//nucleotide binding;GO:0003774//motor activity	GO:0009987//cellular process	K10405//kinesin family member C1	gi|645236727|ref|XP_008224876.1|//PREDICTED: kinesin-1 [Prunus mume]
Pa3	1251464	Pm009839_Pm009840_intergenic	16.1197	Pm009840	399	226.99	93.8933	-1.27353	0.821214	Down	NA	NA	NA	K11251//histone H2A	gi|595904502|ref|XP_007213979.1|//hypothetical protein PRUPE_ppa013252mg [Prunus persica]
Pa3	1251476	Pm009839_Pm009840_intergenic	18.7057	Pm009840	399	226.99	93.8933	-1.27353	0.821214	Down	NA	NA	NA	K11251//histone H2A	gi|595904502|ref|XP_007213979.1|//hypothetical protein PRUPE_ppa013252mg [Prunus persica]
Pa3	1251712	Pm009839_Pm009840_intergenic	16.1501	Pm009840	399	226.99	93.8933	-1.27353	0.821214	Down	NA	NA	NA	K11251//histone H2A	gi|595904502|ref|XP_007213979.1|//hypothetical protein PRUPE_ppa013252mg [Prunus persica]
Pa3	1251735	Pm009839_Pm009840_intergenic	16.8307	Pm009840	399	226.99	93.8933	-1.27353	0.821214	Down	NA	NA	NA	K11251//histone H2A	gi|595904502|ref|XP_007213979.1|//hypothetical protein PRUPE_ppa013252mg [Prunus persica]
Pa3	1251749	Pm009839_Pm009840_intergenic	16.6969	Pm009840	399	226.99	93.8933	-1.27353	0.821214	Down	NA	NA	NA	K11251//histone H2A	gi|595904502|ref|XP_007213979.1|//hypothetical protein PRUPE_ppa013252mg [Prunus persica]
Pa3	1251751	Pm009839_Pm009840_intergenic	17.2243	Pm009840	399	226.99	93.8933	-1.27353	0.821214	Down	NA	NA	NA	K11251//histone H2A	gi|595904502|ref|XP_007213979.1|//hypothetical protein PRUPE_ppa013252mg [Prunus persica]
Pa3	1251936	Pm009839_Pm009840_intergenic	15.2018	Pm009840	399	226.99	93.8933	-1.27353	0.821214	Down	NA	NA	NA	K11251//histone H2A	gi|595904502|ref|XP_007213979.1|//hypothetical protein PRUPE_ppa013252mg [Prunus persica]
Pa3	1259493	Pm009843_CDS	15.9427	Pm009843	1017	76.07	20.8567	-1.86682	0.853011	Down	NA	NA	NA	K08695//anthocyanidin reductase [EC:1.3.1.77]	gi|645236739|ref|XP_008224881.1|//PREDICTED: anthocyanidin reductase [Prunus mume]
Pa3	1260314	Pm009843_Pm009844_intergenic	16.2015	Pm009843	1017	76.07	20.8567	-1.86682	0.853011	Down	NA	NA	NA	K08695//anthocyanidin reductase [EC:1.3.1.77]	gi|645236739|ref|XP_008224881.1|//PREDICTED: anthocyanidin reductase [Prunus mume]
Pa3	1307496	Pm009854_Pm009855_intergenic	15.5625	Pm009854	963	10.9267	2.83333	-1.94728	0.730558	*	NA	NA	NA	NA	gi|645236759|ref|XP_008224892.1|//PREDICTED: uncharacterized protein LOC103324600 [Prunus mume]
Pa3	1314464	Pm009855_Pm009856_intergenic	15.5988	Pm009856	1008	25.73	5.73333	-2.16601	0.821779	Down	NA	GO:0000166//nucleotide binding;GO:0010181//FMN binding;GO:0016655//oxidoreductase activity, acting on NAD(P)H, quinone or similar compound as acceptor;GO:0016491//oxidoreductase activity	GO:0045892//negative regulation of transcription, DNA-templated;GO:0008152//metabolic process;GO:0055114//oxidation-reduction process	K03809//NAD(P)H dehydrogenase (quinone) [EC:1.6.5.2]	gi|595873978|ref|XP_007212068.1|//hypothetical protein PRUPE_ppa011600mg [Prunus persica]
Pa3	1411056	Pm009872_Pm009873_intergenic	15.2973	Pm009873	6251	13.4833	2.39	-2.49609	0.782264	*	NA	NA	NA	K04733//interleukin-1 receptor-associated kinase 4 [EC:2.7.11.1];K04730//interleukin-1 receptor-associated kinase 1 [EC:2.7.11.1]	gi|658054978|ref|XP_008363241.1|//PREDICTED: uncharacterized protein LOC103426937 [Malus domestica];gi|645236787|ref|XP_008224906.1|//PREDICTED: G-type lectin S-receptor-like serine/threonine-protein kinase At1g61500 [Prunus mume]
Pa3	1411378	Pm009873_CDS	15.2074	Pm009873	6251	13.4833	2.39	-2.49609	0.782264	*	NA	NA	NA	K04733//interleukin-1 receptor-associated kinase 4 [EC:2.7.11.1];K04730//interleukin-1 receptor-associated kinase 1 [EC:2.7.11.1]	gi|658054978|ref|XP_008363241.1|//PREDICTED: uncharacterized protein LOC103426937 [Malus domestica];gi|645236787|ref|XP_008224906.1|//PREDICTED: G-type lectin S-receptor-like serine/threonine-protein kinase At1g61500 [Prunus mume]
Pa3	1411749	Pm009873_intron	15.1299	Pm009873	6251	13.4833	2.39	-2.49609	0.782264	*	NA	NA	NA	K04733//interleukin-1 receptor-associated kinase 4 [EC:2.7.11.1];K04730//interleukin-1 receptor-associated kinase 1 [EC:2.7.11.1]	gi|658054978|ref|XP_008363241.1|//PREDICTED: uncharacterized protein LOC103426937 [Malus domestica];gi|645236787|ref|XP_008224906.1|//PREDICTED: G-type lectin S-receptor-like serine/threonine-protein kinase At1g61500 [Prunus mume]
Pa3	1412379	Pm009873_intron	22.95	Pm009873	6251	13.4833	2.39	-2.49609	0.782264	*	NA	NA	NA	K04733//interleukin-1 receptor-associated kinase 4 [EC:2.7.11.1];K04730//interleukin-1 receptor-associated kinase 1 [EC:2.7.11.1]	gi|658054978|ref|XP_008363241.1|//PREDICTED: uncharacterized protein LOC103426937 [Malus domestica];gi|645236787|ref|XP_008224906.1|//PREDICTED: G-type lectin S-receptor-like serine/threonine-protein kinase At1g61500 [Prunus mume]
Pa3	1412539	Pm009873_intron	20.6847	Pm009873	6251	13.4833	2.39	-2.49609	0.782264	*	NA	NA	NA	K04733//interleukin-1 receptor-associated kinase 4 [EC:2.7.11.1];K04730//interleukin-1 receptor-associated kinase 1 [EC:2.7.11.1]	gi|658054978|ref|XP_008363241.1|//PREDICTED: uncharacterized protein LOC103426937 [Malus domestica];gi|645236787|ref|XP_008224906.1|//PREDICTED: G-type lectin S-receptor-like serine/threonine-protein kinase At1g61500 [Prunus mume]
Pa3	1412691	Pm009873_intron	20.6533	Pm009873	6251	13.4833	2.39	-2.49609	0.782264	*	NA	NA	NA	K04733//interleukin-1 receptor-associated kinase 4 [EC:2.7.11.1];K04730//interleukin-1 receptor-associated kinase 1 [EC:2.7.11.1]	gi|658054978|ref|XP_008363241.1|//PREDICTED: uncharacterized protein LOC103426937 [Malus domestica];gi|645236787|ref|XP_008224906.1|//PREDICTED: G-type lectin S-receptor-like serine/threonine-protein kinase At1g61500 [Prunus mume]
Pa3	1413169	Pm009873_CDS	15.0663	Pm009873	6251	13.4833	2.39	-2.49609	0.782264	*	NA	NA	NA	K04733//interleukin-1 receptor-associated kinase 4 [EC:2.7.11.1];K04730//interleukin-1 receptor-associated kinase 1 [EC:2.7.11.1]	gi|658054978|ref|XP_008363241.1|//PREDICTED: uncharacterized protein LOC103426937 [Malus domestica];gi|645236787|ref|XP_008224906.1|//PREDICTED: G-type lectin S-receptor-like serine/threonine-protein kinase At1g61500 [Prunus mume]
Pa3	1413999	Pm009873_CDS	15.6941	Pm009873	6251	13.4833	2.39	-2.49609	0.782264	*	NA	NA	NA	K04733//interleukin-1 receptor-associated kinase 4 [EC:2.7.11.1];K04730//interleukin-1 receptor-associated kinase 1 [EC:2.7.11.1]	gi|658054978|ref|XP_008363241.1|//PREDICTED: uncharacterized protein LOC103426937 [Malus domestica];gi|645236787|ref|XP_008224906.1|//PREDICTED: G-type lectin S-receptor-like serine/threonine-protein kinase At1g61500 [Prunus mume]
Pa3	1417114	Pm009873_CDS	28.8592	Pm009873	6251	13.4833	2.39	-2.49609	0.782264	*	NA	NA	NA	K04733//interleukin-1 receptor-associated kinase 4 [EC:2.7.11.1];K04730//interleukin-1 receptor-associated kinase 1 [EC:2.7.11.1]	gi|658054978|ref|XP_008363241.1|//PREDICTED: uncharacterized protein LOC103426937 [Malus domestica];gi|645236787|ref|XP_008224906.1|//PREDICTED: G-type lectin S-receptor-like serine/threonine-protein kinase At1g61500 [Prunus mume]
Pa3	1417509	Pm009873_CDS	28.3061	Pm009873	6251	13.4833	2.39	-2.49609	0.782264	*	NA	NA	NA	K04733//interleukin-1 receptor-associated kinase 4 [EC:2.7.11.1];K04730//interleukin-1 receptor-associated kinase 1 [EC:2.7.11.1]	gi|658054978|ref|XP_008363241.1|//PREDICTED: uncharacterized protein LOC103426937 [Malus domestica];gi|645236787|ref|XP_008224906.1|//PREDICTED: G-type lectin S-receptor-like serine/threonine-protein kinase At1g61500 [Prunus mume]
Pa3	1417550	Pm009873_intron	27.2182	Pm009873	6251	13.4833	2.39	-2.49609	0.782264	*	NA	NA	NA	K04733//interleukin-1 receptor-associated kinase 4 [EC:2.7.11.1];K04730//interleukin-1 receptor-associated kinase 1 [EC:2.7.11.1]	gi|658054978|ref|XP_008363241.1|//PREDICTED: uncharacterized protein LOC103426937 [Malus domestica];gi|645236787|ref|XP_008224906.1|//PREDICTED: G-type lectin S-receptor-like serine/threonine-protein kinase At1g61500 [Prunus mume]
Pa3	1417676	Pm009873_intron	25.8133	Pm009873	6251	13.4833	2.39	-2.49609	0.782264	*	NA	NA	NA	K04733//interleukin-1 receptor-associated kinase 4 [EC:2.7.11.1];K04730//interleukin-1 receptor-associated kinase 1 [EC:2.7.11.1]	gi|658054978|ref|XP_008363241.1|//PREDICTED: uncharacterized protein LOC103426937 [Malus domestica];gi|645236787|ref|XP_008224906.1|//PREDICTED: G-type lectin S-receptor-like serine/threonine-protein kinase At1g61500 [Prunus mume]
Pa3	1417728	Pm009873_intron	26.7322	Pm009873	6251	13.4833	2.39	-2.49609	0.782264	*	NA	NA	NA	K04733//interleukin-1 receptor-associated kinase 4 [EC:2.7.11.1];K04730//interleukin-1 receptor-associated kinase 1 [EC:2.7.11.1]	gi|658054978|ref|XP_008363241.1|//PREDICTED: uncharacterized protein LOC103426937 [Malus domestica];gi|645236787|ref|XP_008224906.1|//PREDICTED: G-type lectin S-receptor-like serine/threonine-protein kinase At1g61500 [Prunus mume]
Pa3	1417780	Pm009873_intron	26.8141	Pm009873	6251	13.4833	2.39	-2.49609	0.782264	*	NA	NA	NA	K04733//interleukin-1 receptor-associated kinase 4 [EC:2.7.11.1];K04730//interleukin-1 receptor-associated kinase 1 [EC:2.7.11.1]	gi|658054978|ref|XP_008363241.1|//PREDICTED: uncharacterized protein LOC103426937 [Malus domestica];gi|645236787|ref|XP_008224906.1|//PREDICTED: G-type lectin S-receptor-like serine/threonine-protein kinase At1g61500 [Prunus mume]
Pa3	1417854	Pm009873_CDS	27.635	Pm009873	6251	13.4833	2.39	-2.49609	0.782264	*	NA	NA	NA	K04733//interleukin-1 receptor-associated kinase 4 [EC:2.7.11.1];K04730//interleukin-1 receptor-associated kinase 1 [EC:2.7.11.1]	gi|658054978|ref|XP_008363241.1|//PREDICTED: uncharacterized protein LOC103426937 [Malus domestica];gi|645236787|ref|XP_008224906.1|//PREDICTED: G-type lectin S-receptor-like serine/threonine-protein kinase At1g61500 [Prunus mume]
Pa3	1417865	Pm009873_CDS	28.486	Pm009873	6251	13.4833	2.39	-2.49609	0.782264	*	NA	NA	NA	K04733//interleukin-1 receptor-associated kinase 4 [EC:2.7.11.1];K04730//interleukin-1 receptor-associated kinase 1 [EC:2.7.11.1]	gi|658054978|ref|XP_008363241.1|//PREDICTED: uncharacterized protein LOC103426937 [Malus domestica];gi|645236787|ref|XP_008224906.1|//PREDICTED: G-type lectin S-receptor-like serine/threonine-protein kinase At1g61500 [Prunus mume]
Pa3	1417945	Pm009873_intron	27.9518	Pm009873	6251	13.4833	2.39	-2.49609	0.782264	*	NA	NA	NA	K04733//interleukin-1 receptor-associated kinase 4 [EC:2.7.11.1];K04730//interleukin-1 receptor-associated kinase 1 [EC:2.7.11.1]	gi|658054978|ref|XP_008363241.1|//PREDICTED: uncharacterized protein LOC103426937 [Malus domestica];gi|645236787|ref|XP_008224906.1|//PREDICTED: G-type lectin S-receptor-like serine/threonine-protein kinase At1g61500 [Prunus mume]
Pa3	1417984	Pm009873_CDS	26.4314	Pm009873	6251	13.4833	2.39	-2.49609	0.782264	*	NA	NA	NA	K04733//interleukin-1 receptor-associated kinase 4 [EC:2.7.11.1];K04730//interleukin-1 receptor-associated kinase 1 [EC:2.7.11.1]	gi|658054978|ref|XP_008363241.1|//PREDICTED: uncharacterized protein LOC103426937 [Malus domestica];gi|645236787|ref|XP_008224906.1|//PREDICTED: G-type lectin S-receptor-like serine/threonine-protein kinase At1g61500 [Prunus mume]
Pa3	1418077	Pm009873_CDS	21.0988	Pm009873	6251	13.4833	2.39	-2.49609	0.782264	*	NA	NA	NA	K04733//interleukin-1 receptor-associated kinase 4 [EC:2.7.11.1];K04730//interleukin-1 receptor-associated kinase 1 [EC:2.7.11.1]	gi|658054978|ref|XP_008363241.1|//PREDICTED: uncharacterized protein LOC103426937 [Malus domestica];gi|645236787|ref|XP_008224906.1|//PREDICTED: G-type lectin S-receptor-like serine/threonine-protein kinase At1g61500 [Prunus mume]
Pa3	1418095	Pm009873_CDS	21.8845	Pm009873	6251	13.4833	2.39	-2.49609	0.782264	*	NA	NA	NA	K04733//interleukin-1 receptor-associated kinase 4 [EC:2.7.11.1];K04730//interleukin-1 receptor-associated kinase 1 [EC:2.7.11.1]	gi|658054978|ref|XP_008363241.1|//PREDICTED: uncharacterized protein LOC103426937 [Malus domestica];gi|645236787|ref|XP_008224906.1|//PREDICTED: G-type lectin S-receptor-like serine/threonine-protein kinase At1g61500 [Prunus mume]
Pa3	1418161	Pm009873_CDS	22.3729	Pm009873	6251	13.4833	2.39	-2.49609	0.782264	*	NA	NA	NA	K04733//interleukin-1 receptor-associated kinase 4 [EC:2.7.11.1];K04730//interleukin-1 receptor-associated kinase 1 [EC:2.7.11.1]	gi|658054978|ref|XP_008363241.1|//PREDICTED: uncharacterized protein LOC103426937 [Malus domestica];gi|645236787|ref|XP_008224906.1|//PREDICTED: G-type lectin S-receptor-like serine/threonine-protein kinase At1g61500 [Prunus mume]
Pa3	1418173	Pm009873_CDS	22.8781	Pm009873	6251	13.4833	2.39	-2.49609	0.782264	*	NA	NA	NA	K04733//interleukin-1 receptor-associated kinase 4 [EC:2.7.11.1];K04730//interleukin-1 receptor-associated kinase 1 [EC:2.7.11.1]	gi|658054978|ref|XP_008363241.1|//PREDICTED: uncharacterized protein LOC103426937 [Malus domestica];gi|645236787|ref|XP_008224906.1|//PREDICTED: G-type lectin S-receptor-like serine/threonine-protein kinase At1g61500 [Prunus mume]
Pa3	1418193	Pm009873_CDS	15.4524	Pm009873	6251	13.4833	2.39	-2.49609	0.782264	*	NA	NA	NA	K04733//interleukin-1 receptor-associated kinase 4 [EC:2.7.11.1];K04730//interleukin-1 receptor-associated kinase 1 [EC:2.7.11.1]	gi|658054978|ref|XP_008363241.1|//PREDICTED: uncharacterized protein LOC103426937 [Malus domestica];gi|645236787|ref|XP_008224906.1|//PREDICTED: G-type lectin S-receptor-like serine/threonine-protein kinase At1g61500 [Prunus mume]
Pa3	1418307	Pm009873_CDS	24.2264	Pm009873	6251	13.4833	2.39	-2.49609	0.782264	*	NA	NA	NA	K04733//interleukin-1 receptor-associated kinase 4 [EC:2.7.11.1];K04730//interleukin-1 receptor-associated kinase 1 [EC:2.7.11.1]	gi|658054978|ref|XP_008363241.1|//PREDICTED: uncharacterized protein LOC103426937 [Malus domestica];gi|645236787|ref|XP_008224906.1|//PREDICTED: G-type lectin S-receptor-like serine/threonine-protein kinase At1g61500 [Prunus mume]
Pa3	1418318	Pm009873_CDS	23.5472	Pm009873	6251	13.4833	2.39	-2.49609	0.782264	*	NA	NA	NA	K04733//interleukin-1 receptor-associated kinase 4 [EC:2.7.11.1];K04730//interleukin-1 receptor-associated kinase 1 [EC:2.7.11.1]	gi|658054978|ref|XP_008363241.1|//PREDICTED: uncharacterized protein LOC103426937 [Malus domestica];gi|645236787|ref|XP_008224906.1|//PREDICTED: G-type lectin S-receptor-like serine/threonine-protein kinase At1g61500 [Prunus mume]
Pa3	1418401	Pm009873_CDS	22.8324	Pm009873	6251	13.4833	2.39	-2.49609	0.782264	*	NA	NA	NA	K04733//interleukin-1 receptor-associated kinase 4 [EC:2.7.11.1];K04730//interleukin-1 receptor-associated kinase 1 [EC:2.7.11.1]	gi|658054978|ref|XP_008363241.1|//PREDICTED: uncharacterized protein LOC103426937 [Malus domestica];gi|645236787|ref|XP_008224906.1|//PREDICTED: G-type lectin S-receptor-like serine/threonine-protein kinase At1g61500 [Prunus mume]
Pa3	1418430	Pm009873_CDS	23.0901	Pm009873	6251	13.4833	2.39	-2.49609	0.782264	*	NA	NA	NA	K04733//interleukin-1 receptor-associated kinase 4 [EC:2.7.11.1];K04730//interleukin-1 receptor-associated kinase 1 [EC:2.7.11.1]	gi|658054978|ref|XP_008363241.1|//PREDICTED: uncharacterized protein LOC103426937 [Malus domestica];gi|645236787|ref|XP_008224906.1|//PREDICTED: G-type lectin S-receptor-like serine/threonine-protein kinase At1g61500 [Prunus mume]
Pa3	1418464	Pm009873_CDS	22.9471	Pm009873	6251	13.4833	2.39	-2.49609	0.782264	*	NA	NA	NA	K04733//interleukin-1 receptor-associated kinase 4 [EC:2.7.11.1];K04730//interleukin-1 receptor-associated kinase 1 [EC:2.7.11.1]	gi|658054978|ref|XP_008363241.1|//PREDICTED: uncharacterized protein LOC103426937 [Malus domestica];gi|645236787|ref|XP_008224906.1|//PREDICTED: G-type lectin S-receptor-like serine/threonine-protein kinase At1g61500 [Prunus mume]
Pa3	1418491	Pm009873_CDS	23.0901	Pm009873	6251	13.4833	2.39	-2.49609	0.782264	*	NA	NA	NA	K04733//interleukin-1 receptor-associated kinase 4 [EC:2.7.11.1];K04730//interleukin-1 receptor-associated kinase 1 [EC:2.7.11.1]	gi|658054978|ref|XP_008363241.1|//PREDICTED: uncharacterized protein LOC103426937 [Malus domestica];gi|645236787|ref|XP_008224906.1|//PREDICTED: G-type lectin S-receptor-like serine/threonine-protein kinase At1g61500 [Prunus mume]
Pa3	1418517	Pm009873_CDS	22.5975	Pm009873	6251	13.4833	2.39	-2.49609	0.782264	*	NA	NA	NA	K04733//interleukin-1 receptor-associated kinase 4 [EC:2.7.11.1];K04730//interleukin-1 receptor-associated kinase 1 [EC:2.7.11.1]	gi|658054978|ref|XP_008363241.1|//PREDICTED: uncharacterized protein LOC103426937 [Malus domestica];gi|645236787|ref|XP_008224906.1|//PREDICTED: G-type lectin S-receptor-like serine/threonine-protein kinase At1g61500 [Prunus mume]
Pa3	1418722	Pm009873_CDS	19.9494	Pm009873	6251	13.4833	2.39	-2.49609	0.782264	*	NA	NA	NA	K04733//interleukin-1 receptor-associated kinase 4 [EC:2.7.11.1];K04730//interleukin-1 receptor-associated kinase 1 [EC:2.7.11.1]	gi|658054978|ref|XP_008363241.1|//PREDICTED: uncharacterized protein LOC103426937 [Malus domestica];gi|645236787|ref|XP_008224906.1|//PREDICTED: G-type lectin S-receptor-like serine/threonine-protein kinase At1g61500 [Prunus mume]
Pa3	1419140	Pm009873_CDS	21.4538	Pm009873	6251	13.4833	2.39	-2.49609	0.782264	*	NA	NA	NA	K04733//interleukin-1 receptor-associated kinase 4 [EC:2.7.11.1];K04730//interleukin-1 receptor-associated kinase 1 [EC:2.7.11.1]	gi|658054978|ref|XP_008363241.1|//PREDICTED: uncharacterized protein LOC103426937 [Malus domestica];gi|645236787|ref|XP_008224906.1|//PREDICTED: G-type lectin S-receptor-like serine/threonine-protein kinase At1g61500 [Prunus mume]
Pa3	1569077	Pm009901_Pm009902_intergenic	18.4709	Pm009902	1059	6.83667	25.8567	1.91917	0.808776	Up	NA	NA	NA	NA	gi|645236850|ref|XP_008224934.1|//PREDICTED: uncharacterized protein LOC103324631 [Prunus mume]
Pa3	1569142	Pm009901_Pm009902_intergenic	16.291	Pm009902	1059	6.83667	25.8567	1.91917	0.808776	Up	NA	NA	NA	NA	gi|645236850|ref|XP_008224934.1|//PREDICTED: uncharacterized protein LOC103324631 [Prunus mume]
Pa3	1784613	Pm009948_Pm009949_intergenic	16.5586	Pm009949	297	6.00667	0.01	-9.23042	0.798083	*	NA	NA	NA	NA	gi|595882124|ref|XP_007212542.1|//hypothetical protein PRUPE_ppa015232mg [Prunus persica]
Pa3	2106536	Pm010013_Pm010014_intergenic	25.3203	Pm010013	1423	9.58	2.64333	-1.85767	0.707875	*	NA	NA	NA	K14454//aspartate aminotransferase, cytoplasmic [EC:2.6.1.1];K17345//tetraspanin-5;K17353//tetraspanin-18	gi|645237133|ref|XP_008225065.1|//PREDICTED: tetraspanin-19-like [Prunus mume]
Pa3	2307789	Pm010057_Pm010058_intergenic	15.8358	Pm010058	882	393.723	74.4067	-2.40368	0.895248	Down	NA	GO:0005198//structural molecule activity	NA	K03006//DNA-directed RNA polymerase II subunit RPB1 [EC:2.7.7.6]	gi|645237227|ref|XP_008225109.1|//PREDICTED: pistil-specific extensin-like protein [Prunus mume]
Pa3	2308337	Pm010057_Pm010058_intergenic	16.3293	Pm010058	882	393.723	74.4067	-2.40368	0.895248	Down	NA	GO:0005198//structural molecule activity	NA	K03006//DNA-directed RNA polymerase II subunit RPB1 [EC:2.7.7.6]	gi|645237227|ref|XP_008225109.1|//PREDICTED: pistil-specific extensin-like protein [Prunus mume]
Pa3	2308683	Pm010057_Pm010058_intergenic	15.0261	Pm010058	882	393.723	74.4067	-2.40368	0.895248	Down	NA	GO:0005198//structural molecule activity	NA	K03006//DNA-directed RNA polymerase II subunit RPB1 [EC:2.7.7.6]	gi|645237227|ref|XP_008225109.1|//PREDICTED: pistil-specific extensin-like protein [Prunus mume]
Pa3	2310156	Pm010057_Pm010058_intergenic	27.3102	Pm010058	882	393.723	74.4067	-2.40368	0.895248	Down	NA	GO:0005198//structural molecule activity	NA	K03006//DNA-directed RNA polymerase II subunit RPB1 [EC:2.7.7.6]	gi|645237227|ref|XP_008225109.1|//PREDICTED: pistil-specific extensin-like protein [Prunus mume]
Pa3	2324245	Pm010060_Pm010061_intergenic	15.3671	Pm010060	369	14.3667	5.21	-1.46337	0.718098	*	NA	NA	NA	NA	gi|645237232|ref|XP_008225111.1|//PREDICTED: protein RALF-like 22 [Prunus mume]
Pa3	2406062	Pm010075_intron	19.5794	Pm010075	486	65.8233	24.37	-1.43349	0.814561	Down	NA	NA	NA	K13415//protein brassinosteroid insensitive 1 [EC:2.7.10.1 2.7.11.1]	gi|645237255|ref|XP_008225122.1|//PREDICTED: squamosa promoter-binding-like protein 3 [Prunus mume]
Pa3	2546943	Pm010101_Pm010102_intergenic	15.0011	Pm010102	2988	20	5.58	-1.84166	0.784754	*	GO:0031224//intrinsic component of membrane	GO:0032559//adenyl ribonucleotide binding;GO:0004672//protein kinase activity	GO:0006464//cellular protein modification process	K00924//null	gi|645237332|ref|XP_008225155.1|//PREDICTED: receptor-like protein kinase HSL1 [Prunus mume]
Pa3	2552792	Pm010102_Pm010103_intergenic	17.5635	Pm010102	2988	20	5.58	-1.84166	0.784754	*	GO:0031224//intrinsic component of membrane	GO:0032559//adenyl ribonucleotide binding;GO:0004672//protein kinase activity	GO:0006464//cellular protein modification process	K00924//null	gi|645237332|ref|XP_008225155.1|//PREDICTED: receptor-like protein kinase HSL1 [Prunus mume]
Pa3	2554253	Pm010102_Pm010103_intergenic	21.8041	Pm010102	2988	20	5.58	-1.84166	0.784754	*	GO:0031224//intrinsic component of membrane	GO:0032559//adenyl ribonucleotide binding;GO:0004672//protein kinase activity	GO:0006464//cellular protein modification process	K00924//null	gi|645237332|ref|XP_008225155.1|//PREDICTED: receptor-like protein kinase HSL1 [Prunus mume]
Pa3	2687747	Pm010126_Pm010127_intergenic	15.9135	Pm010126	1457	81.8333	44.2433	-0.887229	0.730789	*	NA	GO:0016787//hydrolase activity;GO:0016788//hydrolase activity, acting on ester bonds	GO:0044238//primary metabolic process;GO:0006629//lipid metabolic process	NA	gi|645237431|ref|XP_008225202.1|//PREDICTED: GDSL esterase/lipase At5g45920 [Prunus mume]
Pa3	2692244	Pm010128_Pm010129_intergenic	15.4171	Pm010129	1722	91.5133	53.38	-0.777683	0.704994	*	NA	GO:0016831//carboxy-lyase activity;GO:0046872//metal ion binding;GO:0019842//vitamin binding	NA	K01568//pyruvate decarboxylase [EC:4.1.1.1]	gi|645237438|ref|XP_008225205.1|//PREDICTED: pyruvate decarboxylase 1 [Prunus mume]
Pa3	3287993	Pm010223_Pm010224_intergenic	16.5722	Pm010224	1865	9.21667	2.51667	-1.87273	0.703589	*	GO:0016020//membrane	GO:0004152//dihydroorotate dehydrogenase activity	GO:0009174//pyrimidine ribonucleoside monophosphate biosynthetic process;GO:0019856//pyrimidine nucleobase biosynthetic process	K00254//dihydroorotate dehydrogenase [EC:1.3.5.2]	gi|645237609|ref|XP_008225285.1|//PREDICTED: dihydroorotate dehydrogenase (quinone), mitochondrial-like [Prunus mume]
Pa3	3369657	Pm010236_Pm010237_intergenic	16.4803	Pm010237	1185	17.19	7.5	-1.19661	0.705182	*	NA	GO:0016702//oxidoreductase activity, acting on single donors with incorporation of molecular oxygen, incorporation of two atoms of oxygen;GO:0047800//cysteamine dioxygenase activity	GO:0008152//metabolic process;GO:0055114//oxidation-reduction process	K10712//cysteamine dioxygenase [EC:1.13.11.19]	gi|645237640|ref|XP_008225299.1|//PREDICTED: probable 2-aminoethanethiol dioxygenase [Prunus mume]
Pa3	3369712	Pm010236_Pm010237_intergenic	16.7258	Pm010237	1185	17.19	7.5	-1.19661	0.705182	*	NA	GO:0016702//oxidoreductase activity, acting on single donors with incorporation of molecular oxygen, incorporation of two atoms of oxygen;GO:0047800//cysteamine dioxygenase activity	GO:0008152//metabolic process;GO:0055114//oxidation-reduction process	K10712//cysteamine dioxygenase [EC:1.13.11.19]	gi|645237640|ref|XP_008225299.1|//PREDICTED: probable 2-aminoethanethiol dioxygenase [Prunus mume]
Pa3	3374453	Pm010237_Pm010238_intergenic	15.9386	Pm010237	1185	17.19	7.5	-1.19661	0.705182	*	NA	GO:0016702//oxidoreductase activity, acting on single donors with incorporation of molecular oxygen, incorporation of two atoms of oxygen;GO:0047800//cysteamine dioxygenase activity	GO:0008152//metabolic process;GO:0055114//oxidation-reduction process	K10712//cysteamine dioxygenase [EC:1.13.11.19]	gi|645237640|ref|XP_008225299.1|//PREDICTED: probable 2-aminoethanethiol dioxygenase [Prunus mume]
Pa3	3374494	Pm010237_Pm010238_intergenic	19.2854	Pm010237	1185	17.19	7.5	-1.19661	0.705182	*	NA	GO:0016702//oxidoreductase activity, acting on single donors with incorporation of molecular oxygen, incorporation of two atoms of oxygen;GO:0047800//cysteamine dioxygenase activity	GO:0008152//metabolic process;GO:0055114//oxidation-reduction process	K10712//cysteamine dioxygenase [EC:1.13.11.19]	gi|645237640|ref|XP_008225299.1|//PREDICTED: probable 2-aminoethanethiol dioxygenase [Prunus mume]
Pa3	3374673	Pm010237_Pm010238_intergenic	19.8016	Pm010237	1185	17.19	7.5	-1.19661	0.705182	*	NA	GO:0016702//oxidoreductase activity, acting on single donors with incorporation of molecular oxygen, incorporation of two atoms of oxygen;GO:0047800//cysteamine dioxygenase activity	GO:0008152//metabolic process;GO:0055114//oxidation-reduction process	K10712//cysteamine dioxygenase [EC:1.13.11.19]	gi|645237640|ref|XP_008225299.1|//PREDICTED: probable 2-aminoethanethiol dioxygenase [Prunus mume]
Pa3	3375529	Pm010237_Pm010238_intergenic	19.5906	Pm010237	1185	17.19	7.5	-1.19661	0.705182	*	NA	GO:0016702//oxidoreductase activity, acting on single donors with incorporation of molecular oxygen, incorporation of two atoms of oxygen;GO:0047800//cysteamine dioxygenase activity	GO:0008152//metabolic process;GO:0055114//oxidation-reduction process	K10712//cysteamine dioxygenase [EC:1.13.11.19]	gi|645237640|ref|XP_008225299.1|//PREDICTED: probable 2-aminoethanethiol dioxygenase [Prunus mume]
Pa3	3375607	Pm010237_Pm010238_intergenic	21.3455	Pm010237	1185	17.19	7.5	-1.19661	0.705182	*	NA	GO:0016702//oxidoreductase activity, acting on single donors with incorporation of molecular oxygen, incorporation of two atoms of oxygen;GO:0047800//cysteamine dioxygenase activity	GO:0008152//metabolic process;GO:0055114//oxidation-reduction process	K10712//cysteamine dioxygenase [EC:1.13.11.19]	gi|645237640|ref|XP_008225299.1|//PREDICTED: probable 2-aminoethanethiol dioxygenase [Prunus mume]
Pa3	3375612	Pm010237_Pm010238_intergenic	22.9655	Pm010237	1185	17.19	7.5	-1.19661	0.705182	*	NA	GO:0016702//oxidoreductase activity, acting on single donors with incorporation of molecular oxygen, incorporation of two atoms of oxygen;GO:0047800//cysteamine dioxygenase activity	GO:0008152//metabolic process;GO:0055114//oxidation-reduction process	K10712//cysteamine dioxygenase [EC:1.13.11.19]	gi|645237640|ref|XP_008225299.1|//PREDICTED: probable 2-aminoethanethiol dioxygenase [Prunus mume]
Pa3	3375640	Pm010237_Pm010238_intergenic	20.4125	Pm010237	1185	17.19	7.5	-1.19661	0.705182	*	NA	GO:0016702//oxidoreductase activity, acting on single donors with incorporation of molecular oxygen, incorporation of two atoms of oxygen;GO:0047800//cysteamine dioxygenase activity	GO:0008152//metabolic process;GO:0055114//oxidation-reduction process	K10712//cysteamine dioxygenase [EC:1.13.11.19]	gi|645237640|ref|XP_008225299.1|//PREDICTED: probable 2-aminoethanethiol dioxygenase [Prunus mume]
Pa3	4165747	Pm010379_Pm010380_intergenic	16.5384	Pm010380	918	21.6967	5.59667	-1.95483	0.798061	*	NA	NA	NA	NA	gi|595863898|ref|XP_007211675.1|//hypothetical protein PRUPE_ppa009139mg [Prunus persica]
Pa3	20601577	Pm012477_Pm012478_intergenic	19.4923	Pm012478	411	156.32	29.06	-2.4274	0.889159	Down	NA	NA	NA	NA	gi|645242185|ref|XP_008227433.1|//PREDICTED: uncharacterized protein LOC103326951 [Prunus mume]
Pa3	20633428	Pm012487_Pm012488_intergenic	15.1077	Pm012487	615	21.4133	8.33	-1.36212	0.746072	*	GO:0016020//membrane	NA	NA	NA	gi|645242208|ref|XP_008227444.1|//PREDICTED: CASP-like protein RCOM_0864260 [Prunus mume]
Pa3	20693788	Pm012500_Pm012501_intergenic	18.0197	Pm012501	1365	138.333	300.953	1.12139	0.804114	Up	NA	GO:0003824//catalytic activity	NA	K08332//vacuolar protein 8	gi|645242247|ref|XP_008227462.1|//PREDICTED: U-box domain-containing protein 4 [Prunus mume]
