# Supplementary material for: The genetic architecture of floral traits in the woody plant Prunus mume
Source: Nat Commun. 2018 Apr 27;9:1702. doi: 10.1038/s41467-018-04093-z (PMC5923208; doi:10.1038/s41467-018-04093-z)
Supplement: Supplementary file 16 — Supplementary Data 13 [file 41467_2018_4093_MOESM16_ESM.xlsx]

## Sheet: Supplementary Data 13
Supplementary Data 13. SNPs located within DEGs and associated with petal number.
Chromosome	Position	Annotation	-log(P)	Gene	Gene length	Mean FPKM of MDL	Mean FPKM of WYY	log2FoldChange(WYY/MDL)	Probability	Up/Down-Regulation(WYY/MDL)	Cellular Component	Molecular	FunctBiological Procession	KEGG Orthology	Nr Description
Pa1	3538365	Pm000575_Pm000576_intergenic	20.5968	Pm000575	1663	32.77	12.28	-1.41607	0.782235	*	NA	NA	NA	K02963//small subunit ribosomal protein S18	gi|645216391|ref|XP_008220899.1|//PREDICTED: uncharacterized protein LOC103320935 [Prunus mume]
Pa1	4058003	Pm000666_Pm000667_intergenic	19.7701	Pm000667	874	26.06	3.78	-2.78538	0.843766	Down	NA	NA	NA	K08081//tropinone reductase I [EC:1.1.1.206]	gi|645216599|ref|XP_008221969.1|//PREDICTED: tropinone reductase homolog At1g07440-like [Prunus mume]
Pa1	4144781	Pm000678_Pm000679_intergenic	19.434	Pm000678	1427	30.4633	8.65333	-1.81575	0.813127	Down	NA	NA	NA	K08081//tropinone reductase I [EC:1.1.1.206]	gi|645216610|ref|XP_008222016.1|//PREDICTED: tropinone reductase homolog At1g07440-like [Prunus mume]
Pa1	4305317	Pm000708_Pm000709_intergenic	19.9908	Pm000709	1255	82.64	39.9067	-1.05021	0.771383	*	NA	GO:0003824//catalytic activity	NA	K07025//putative hydrolase of the HAD superfamily	gi|645216687|ref|XP_008222342.1|//PREDICTED: uncharacterized protein C24B11.05 [Prunus mume]
Pa1	4305433	Pm000708_Pm000709_intergenic	24.1625	Pm000709	1255	82.64	39.9067	-1.05021	0.771383	*	NA	GO:0003824//catalytic activity	NA	K07025//putative hydrolase of the HAD superfamily	gi|645216687|ref|XP_008222342.1|//PREDICTED: uncharacterized protein C24B11.05 [Prunus mume]
Pa1	4514526	Pm000743_Pm000744_intergenic	19.632	Pm000743	1167	13	4.54333	-1.51669	0.713993	*	NA	NA	NA	NA	gi|645216738|ref|XP_008222552.1|//PREDICTED: BTB/POZ domain-containing protein At5g60050 [Prunus mume]
Pa1	4548780	Pm000751_intron	25.0913	Pm000751	1650	6.06	0.156667	-5.27355	0.760624	*	NA	NA	NA	K05909//laccase [EC:1.10.3.2]	gi|645217058|ref|XP_008223967.1|//PREDICTED: laccase-17, partial [Prunus mume]
Pa1	4551342	Pm000751_Pm000752_intergenic	22.9029	Pm000751	1650	6.06	0.156667	-5.27355	0.760624	*	NA	NA	NA	K05909//laccase [EC:1.10.3.2]	gi|645217058|ref|XP_008223967.1|//PREDICTED: laccase-17, partial [Prunus mume]
Pa1	4554604	Pm000751_Pm000752_intergenic	19.8162	Pm000751	1650	6.06	0.156667	-5.27355	0.760624	*	NA	NA	NA	K05909//laccase [EC:1.10.3.2]	gi|645217058|ref|XP_008223967.1|//PREDICTED: laccase-17, partial [Prunus mume]
Pa1	4558118	Pm000752_Pm000753_intergenic	25.687	Pm000753	1462	6.71333	0.306667	-4.45229	0.755166	*	NA	NA	NA	K18490//homeobox protein OTX2;K01535//H+-transporting ATPase [EC:3.6.3.6]	gi|595843885|ref|XP_007208702.1|//hypothetical protein PRUPE_ppa019793mg [Prunus persica]
Pa1	4558518	Pm000752_Pm000753_intergenic	25.3681	Pm000753	1462	6.71333	0.306667	-4.45229	0.755166	*	NA	NA	NA	K18490//homeobox protein OTX2;K01535//H+-transporting ATPase [EC:3.6.3.6]	gi|595843885|ref|XP_007208702.1|//hypothetical protein PRUPE_ppa019793mg [Prunus persica]
Pa1	4559106	Pm000752_Pm000753_intergenic	27.4981	Pm000753	1462	6.71333	0.306667	-4.45229	0.755166	*	NA	NA	NA	K18490//homeobox protein OTX2;K01535//H+-transporting ATPase [EC:3.6.3.6]	gi|595843885|ref|XP_007208702.1|//hypothetical protein PRUPE_ppa019793mg [Prunus persica]
Pa1	4560342	Pm000752_Pm000753_intergenic	23.25	Pm000753	1462	6.71333	0.306667	-4.45229	0.755166	*	NA	NA	NA	K18490//homeobox protein OTX2;K01535//H+-transporting ATPase [EC:3.6.3.6]	gi|595843885|ref|XP_007208702.1|//hypothetical protein PRUPE_ppa019793mg [Prunus persica]
Pa1	4560443	Pm000752_Pm000753_intergenic	24.9013	Pm000753	1462	6.71333	0.306667	-4.45229	0.755166	*	NA	NA	NA	K18490//homeobox protein OTX2;K01535//H+-transporting ATPase [EC:3.6.3.6]	gi|595843885|ref|XP_007208702.1|//hypothetical protein PRUPE_ppa019793mg [Prunus persica]
Pa1	4560905	Pm000752_Pm000753_intergenic	24.2605	Pm000753	1462	6.71333	0.306667	-4.45229	0.755166	*	NA	NA	NA	K18490//homeobox protein OTX2;K01535//H+-transporting ATPase [EC:3.6.3.6]	gi|595843885|ref|XP_007208702.1|//hypothetical protein PRUPE_ppa019793mg [Prunus persica]
Pa1	4560924	Pm000752_Pm000753_intergenic	24.544	Pm000753	1462	6.71333	0.306667	-4.45229	0.755166	*	NA	NA	NA	K18490//homeobox protein OTX2;K01535//H+-transporting ATPase [EC:3.6.3.6]	gi|595843885|ref|XP_007208702.1|//hypothetical protein PRUPE_ppa019793mg [Prunus persica]
Pa1	4560966	Pm000752_Pm000753_intergenic	22.5163	Pm000753	1462	6.71333	0.306667	-4.45229	0.755166	*	NA	NA	NA	K18490//homeobox protein OTX2;K01535//H+-transporting ATPase [EC:3.6.3.6]	gi|595843885|ref|XP_007208702.1|//hypothetical protein PRUPE_ppa019793mg [Prunus persica]
Pa1	4561014	Pm000752_Pm000753_intergenic	22.3673	Pm000753	1462	6.71333	0.306667	-4.45229	0.755166	*	NA	NA	NA	K18490//homeobox protein OTX2;K01535//H+-transporting ATPase [EC:3.6.3.6]	gi|595843885|ref|XP_007208702.1|//hypothetical protein PRUPE_ppa019793mg [Prunus persica]
Pa1	4561016	Pm000752_Pm000753_intergenic	22.0585	Pm000753	1462	6.71333	0.306667	-4.45229	0.755166	*	NA	NA	NA	K18490//homeobox protein OTX2;K01535//H+-transporting ATPase [EC:3.6.3.6]	gi|595843885|ref|XP_007208702.1|//hypothetical protein PRUPE_ppa019793mg [Prunus persica]
Pa1	4561289	Pm000752_Pm000753_intergenic	19.9974	Pm000753	1462	6.71333	0.306667	-4.45229	0.755166	*	NA	NA	NA	K18490//homeobox protein OTX2;K01535//H+-transporting ATPase [EC:3.6.3.6]	gi|595843885|ref|XP_007208702.1|//hypothetical protein PRUPE_ppa019793mg [Prunus persica]
Pa1	4562906	Pm000753_intron	24.261	Pm000753	1462	6.71333	0.306667	-4.45229	0.755166	*	NA	NA	NA	K18490//homeobox protein OTX2;K01535//H+-transporting ATPase [EC:3.6.3.6]	gi|595843885|ref|XP_007208702.1|//hypothetical protein PRUPE_ppa019793mg [Prunus persica]
Pa1	4566344	Pm000753_Pm000754_intergenic	24.528	Pm000753	1462	6.71333	0.306667	-4.45229	0.755166	*	NA	NA	NA	K18490//homeobox protein OTX2;K01535//H+-transporting ATPase [EC:3.6.3.6]	gi|595843885|ref|XP_007208702.1|//hypothetical protein PRUPE_ppa019793mg [Prunus persica]
Pa1	4566631	Pm000753_Pm000754_intergenic	21.5779	Pm000753	1462	6.71333	0.306667	-4.45229	0.755166	*	NA	NA	NA	K18490//homeobox protein OTX2;K01535//H+-transporting ATPase [EC:3.6.3.6]	gi|595843885|ref|XP_007208702.1|//hypothetical protein PRUPE_ppa019793mg [Prunus persica]
Pa1	4567512	Pm000753_Pm000754_intergenic	25.8297	Pm000753	1462	6.71333	0.306667	-4.45229	0.755166	*	NA	NA	NA	K18490//homeobox protein OTX2;K01535//H+-transporting ATPase [EC:3.6.3.6]	gi|595843885|ref|XP_007208702.1|//hypothetical protein PRUPE_ppa019793mg [Prunus persica]
Pa1	4609804	Pm000761_Pm000762_intergenic	21.7122	Pm000761	3643	12.9733	3.54667	-1.87101	0.745167	*	GO:0015630//microtubule cytoskeleton	GO:0032559//adenyl ribonucleotide binding;GO:0003774//motor activity	GO:0007017//microtubule-based process	K10398//kinesin family member 11	gi|645216754|ref|XP_008222615.1|//PREDICTED: 125 kDa kinesin-related protein [Prunus mume]
Pa1	4613357	Pm000761_Pm000762_intergenic	20.3396	Pm000761	3643	12.9733	3.54667	-1.87101	0.745167	*	GO:0015630//microtubule cytoskeleton	GO:0032559//adenyl ribonucleotide binding;GO:0003774//motor activity	GO:0007017//microtubule-based process	K10398//kinesin family member 11	gi|645216754|ref|XP_008222615.1|//PREDICTED: 125 kDa kinesin-related protein [Prunus mume]
Pa1	4613458	Pm000761_Pm000762_intergenic	20.24	Pm000761	3643	12.9733	3.54667	-1.87101	0.745167	*	GO:0015630//microtubule cytoskeleton	GO:0032559//adenyl ribonucleotide binding;GO:0003774//motor activity	GO:0007017//microtubule-based process	K10398//kinesin family member 11	gi|645216754|ref|XP_008222615.1|//PREDICTED: 125 kDa kinesin-related protein [Prunus mume]
Pa1	4614024	Pm000761_Pm000762_intergenic	19.8947	Pm000761	3643	12.9733	3.54667	-1.87101	0.745167	*	GO:0015630//microtubule cytoskeleton	GO:0032559//adenyl ribonucleotide binding;GO:0003774//motor activity	GO:0007017//microtubule-based process	K10398//kinesin family member 11	gi|645216754|ref|XP_008222615.1|//PREDICTED: 125 kDa kinesin-related protein [Prunus mume]
Pa1	4614469	Pm000761_Pm000762_intergenic	20.1092	Pm000761	3643	12.9733	3.54667	-1.87101	0.745167	*	GO:0015630//microtubule cytoskeleton	GO:0032559//adenyl ribonucleotide binding;GO:0003774//motor activity	GO:0007017//microtubule-based process	K10398//kinesin family member 11	gi|645216754|ref|XP_008222615.1|//PREDICTED: 125 kDa kinesin-related protein [Prunus mume]
Pa1	4614479	Pm000761_Pm000762_intergenic	20.3086	Pm000761	3643	12.9733	3.54667	-1.87101	0.745167	*	GO:0015630//microtubule cytoskeleton	GO:0032559//adenyl ribonucleotide binding;GO:0003774//motor activity	GO:0007017//microtubule-based process	K10398//kinesin family member 11	gi|645216754|ref|XP_008222615.1|//PREDICTED: 125 kDa kinesin-related protein [Prunus mume]
Pa1	4614484	Pm000761_Pm000762_intergenic	20.2767	Pm000761	3643	12.9733	3.54667	-1.87101	0.745167	*	GO:0015630//microtubule cytoskeleton	GO:0032559//adenyl ribonucleotide binding;GO:0003774//motor activity	GO:0007017//microtubule-based process	K10398//kinesin family member 11	gi|645216754|ref|XP_008222615.1|//PREDICTED: 125 kDa kinesin-related protein [Prunus mume]
Pa1	4644623	Pm000765_Pm000766_intergenic	19.4338	Pm000766	2698	13.0733	36.0367	1.46284	0.791415	*	NA	GO:0004713//protein tyrosine kinase activity;GO:0032559//adenyl ribonucleotide binding	GO:0006464//cellular protein modification process	K04733//interleukin-1 receptor-associated kinase 4 [EC:2.7.11.1];K04730//interleukin-1 receptor-associated kinase 1 [EC:2.7.11.1]	gi|645217071|ref|XP_008224034.1|//PREDICTED: receptor-like protein kinase HERK 1 [Prunus mume];gi|645216772|ref|XP_008222676.1|//PREDICTED: receptor-like protein kinase HERK 1 [Prunus mume]
Pa1	4645290	Pm000765_Pm000766_intergenic	24.5616	Pm000766	2698	13.0733	36.0367	1.46284	0.791415	*	NA	GO:0004713//protein tyrosine kinase activity;GO:0032559//adenyl ribonucleotide binding	GO:0006464//cellular protein modification process	K04733//interleukin-1 receptor-associated kinase 4 [EC:2.7.11.1];K04730//interleukin-1 receptor-associated kinase 1 [EC:2.7.11.1]	gi|645217071|ref|XP_008224034.1|//PREDICTED: receptor-like protein kinase HERK 1 [Prunus mume];gi|645216772|ref|XP_008222676.1|//PREDICTED: receptor-like protein kinase HERK 1 [Prunus mume]
Pa1	4645302	Pm000765_Pm000766_intergenic	23.676	Pm000766	2698	13.0733	36.0367	1.46284	0.791415	*	NA	GO:0004713//protein tyrosine kinase activity;GO:0032559//adenyl ribonucleotide binding	GO:0006464//cellular protein modification process	K04733//interleukin-1 receptor-associated kinase 4 [EC:2.7.11.1];K04730//interleukin-1 receptor-associated kinase 1 [EC:2.7.11.1]	gi|645217071|ref|XP_008224034.1|//PREDICTED: receptor-like protein kinase HERK 1 [Prunus mume];gi|645216772|ref|XP_008222676.1|//PREDICTED: receptor-like protein kinase HERK 1 [Prunus mume]
Pa1	4645757	Pm000765_Pm000766_intergenic	24.5082	Pm000766	2698	13.0733	36.0367	1.46284	0.791415	*	NA	GO:0004713//protein tyrosine kinase activity;GO:0032559//adenyl ribonucleotide binding	GO:0006464//cellular protein modification process	K04733//interleukin-1 receptor-associated kinase 4 [EC:2.7.11.1];K04730//interleukin-1 receptor-associated kinase 1 [EC:2.7.11.1]	gi|645217071|ref|XP_008224034.1|//PREDICTED: receptor-like protein kinase HERK 1 [Prunus mume];gi|645216772|ref|XP_008222676.1|//PREDICTED: receptor-like protein kinase HERK 1 [Prunus mume]
Pa1	4666646	Pm000766_Pm000767_intergenic	19.3499	Pm000766	2698	13.0733	36.0367	1.46284	0.791415	*	NA	GO:0004713//protein tyrosine kinase activity;GO:0032559//adenyl ribonucleotide binding	GO:0006464//cellular protein modification process	K04733//interleukin-1 receptor-associated kinase 4 [EC:2.7.11.1];K04730//interleukin-1 receptor-associated kinase 1 [EC:2.7.11.1]	gi|645217071|ref|XP_008224034.1|//PREDICTED: receptor-like protein kinase HERK 1 [Prunus mume];gi|645216772|ref|XP_008222676.1|//PREDICTED: receptor-like protein kinase HERK 1 [Prunus mume]											K04733//interleukin-1 receptor-associated kinase 4 [EC:2.7.11.1];K04730//interleukin-1 receptor-associated kinase 1 [EC:2.7.11.1]	gi|645216772|ref|XP_008222676.1|//PREDICTED: receptor-like protein kinase HERK 1 [Prunus mume]
Pa1	4666802	Pm000766_Pm000767_intergenic	21.0943	Pm000766	2698	13.0733	36.0367	1.46284	0.791415	*	NA	GO:0004713//protein tyrosine kinase activity;GO:0032559//adenyl ribonucleotide binding	GO:0006464//cellular protein modification process	K04733//interleukin-1 receptor-associated kinase 4 [EC:2.7.11.1];K04730//interleukin-1 receptor-associated kinase 1 [EC:2.7.11.1]	gi|645217071|ref|XP_008224034.1|//PREDICTED: receptor-like protein kinase HERK 1 [Prunus mume];gi|645216772|ref|XP_008222676.1|//PREDICTED: receptor-like protein kinase HERK 1 [Prunus mume]											K04733//interleukin-1 receptor-associated kinase 4 [EC:2.7.11.1];K04730//interleukin-1 receptor-associated kinase 1 [EC:2.7.11.1]	gi|645216772|ref|XP_008222676.1|//PREDICTED: receptor-like protein kinase HERK 1 [Prunus mume]
Pa1	4666846	Pm000766_Pm000767_intergenic	22.1569	Pm000766	2698	13.0733	36.0367	1.46284	0.791415	*	NA	GO:0004713//protein tyrosine kinase activity;GO:0032559//adenyl ribonucleotide binding	GO:0006464//cellular protein modification process	K04733//interleukin-1 receptor-associated kinase 4 [EC:2.7.11.1];K04730//interleukin-1 receptor-associated kinase 1 [EC:2.7.11.1]	gi|645217071|ref|XP_008224034.1|//PREDICTED: receptor-like protein kinase HERK 1 [Prunus mume];gi|645216772|ref|XP_008222676.1|//PREDICTED: receptor-like protein kinase HERK 1 [Prunus mume]											K04733//interleukin-1 receptor-associated kinase 4 [EC:2.7.11.1];K04730//interleukin-1 receptor-associated kinase 1 [EC:2.7.11.1]	gi|645216772|ref|XP_008222676.1|//PREDICTED: receptor-like protein kinase HERK 1 [Prunus mume]
Pa1	4666903	Pm000766_Pm000767_intergenic	23.7753	Pm000766	2698	13.0733	36.0367	1.46284	0.791415	*	NA	GO:0004713//protein tyrosine kinase activity;GO:0032559//adenyl ribonucleotide binding	GO:0006464//cellular protein modification process	K04733//interleukin-1 receptor-associated kinase 4 [EC:2.7.11.1];K04730//interleukin-1 receptor-associated kinase 1 [EC:2.7.11.1]	gi|645217071|ref|XP_008224034.1|//PREDICTED: receptor-like protein kinase HERK 1 [Prunus mume];gi|645216772|ref|XP_008222676.1|//PREDICTED: receptor-like protein kinase HERK 1 [Prunus mume]											K04733//interleukin-1 receptor-associated kinase 4 [EC:2.7.11.1];K04730//interleukin-1 receptor-associated kinase 1 [EC:2.7.11.1]	gi|645216772|ref|XP_008222676.1|//PREDICTED: receptor-like protein kinase HERK 1 [Prunus mume]
Pa1	4671684	Pm000767_Pm000768_intergenic	23.2763	Pm000767	2497	17.76	50.0867	1.4958	0.812012	Up	NA	GO:0032559//adenyl ribonucleotide binding;GO:0004672//protein kinase activity	GO:0006464//cellular protein modification process	K04733//interleukin-1 receptor-associated kinase 4 [EC:2.7.11.1];K04730//interleukin-1 receptor-associated kinase 1 [EC:2.7.11.1]	gi|645216772|ref|XP_008222676.1|//PREDICTED: receptor-like protein kinase HERK 1 [Prunus mume]
Pa1	4671959	Pm000767_Pm000768_intergenic	22.6293	Pm000767	2497	17.76	50.0867	1.4958	0.812012	Up	NA	GO:0032559//adenyl ribonucleotide binding;GO:0004672//protein kinase activity	GO:0006464//cellular protein modification process	K04733//interleukin-1 receptor-associated kinase 4 [EC:2.7.11.1];K04730//interleukin-1 receptor-associated kinase 1 [EC:2.7.11.1]	gi|645216772|ref|XP_008222676.1|//PREDICTED: receptor-like protein kinase HERK 1 [Prunus mume]
Pa1	4884130	Pm000798_Pm000799_intergenic	20.4705	Pm000799	1068	19.6667	7.24667	-1.44036	0.747202	*	NA	NA	NA	NA	gi|645216809|ref|XP_008222829.1|//PREDICTED: 12S seed storage protein CRD-like [Prunus mume]
Pa1	4885389	Pm000798_Pm000799_intergenic	23.4439	Pm000799	1068	19.6667	7.24667	-1.44036	0.747202	*	NA	NA	NA	NA	gi|645216809|ref|XP_008222829.1|//PREDICTED: 12S seed storage protein CRD-like [Prunus mume]
Pa1	4889232	Pm000799_CDS	20.7219	Pm000799	1068	19.6667	7.24667	-1.44036	0.747202	*	NA	NA	NA	NA	gi|645216809|ref|XP_008222829.1|//PREDICTED: 12S seed storage protein CRD-like [Prunus mume]
Pa1	4889886	Pm000799_Pm000800_intergenic	19.2562	Pm000799	1068	19.6667	7.24667	-1.44036	0.747202	*	NA	NA	NA	NA	gi|645216809|ref|XP_008222829.1|//PREDICTED: 12S seed storage protein CRD-like [Prunus mume]
Pa1	5055307	Pm000829_Pm000830_intergenic	21.8166	Pm000830	285	6.49333	0.726667	-3.15959	0.71248	*	NA	GO:0003676//nucleic acid binding	NA	K13195//cold-inducible RNA-binding protein	gi|645216875|ref|XP_008223101.1|//PREDICTED: glycine-rich RNA-binding protein [Prunus mume]
Pa1	5062302	Pm000830_Pm000831_intergenic	19.1871	Pm000830	285	6.49333	0.726667	-3.15959	0.71248	*	NA	GO:0003676//nucleic acid binding	NA	K13195//cold-inducible RNA-binding protein	gi|645216875|ref|XP_008223101.1|//PREDICTED: glycine-rich RNA-binding protein [Prunus mume]
Pa1	5368798	Pm000889_Pm000890_intergenic	25.3801	Pm000889	1554	175.5	85.7533	-1.03321	0.781221	*	NA	GO:0008422//beta-glucosidase activity;GO:0043167//ion binding	GO:0044238//primary metabolic process	K15429//tRNA (guanine37-N1)-methyltransferase [EC:2.1.1.228];K19619//tyrosyl-DNA phosphodiesterase 2 [EC:3.1.4.-];K13098//RNA-binding protein FUS	gi|645216990|ref|XP_008223598.1|//PREDICTED: glucan endo-1,3-beta-glucosidase-like [Prunus mume]
Pa1	5368840	Pm000889_Pm000890_intergenic	25.028	Pm000889	1554	175.5	85.7533	-1.03321	0.781221	*	NA	GO:0008422//beta-glucosidase activity;GO:0043167//ion binding	GO:0044238//primary metabolic process	K15429//tRNA (guanine37-N1)-methyltransferase [EC:2.1.1.228];K19619//tyrosyl-DNA phosphodiesterase 2 [EC:3.1.4.-];K13098//RNA-binding protein FUS	gi|645216990|ref|XP_008223598.1|//PREDICTED: glucan endo-1,3-beta-glucosidase-like [Prunus mume]
Pa1	5368962	Pm000889_Pm000890_intergenic	25.4144	Pm000889	1554	175.5	85.7533	-1.03321	0.781221	*	NA	GO:0008422//beta-glucosidase activity;GO:0043167//ion binding	GO:0044238//primary metabolic process	K15429//tRNA (guanine37-N1)-methyltransferase [EC:2.1.1.228];K19619//tyrosyl-DNA phosphodiesterase 2 [EC:3.1.4.-];K13098//RNA-binding protein FUS	gi|645216990|ref|XP_008223598.1|//PREDICTED: glucan endo-1,3-beta-glucosidase-like [Prunus mume]
Pa1	5369110	Pm000889_Pm000890_intergenic	26.5748	Pm000889	1554	175.5	85.7533	-1.03321	0.781221	*	NA	GO:0008422//beta-glucosidase activity;GO:0043167//ion binding	GO:0044238//primary metabolic process	K15429//tRNA (guanine37-N1)-methyltransferase [EC:2.1.1.228];K19619//tyrosyl-DNA phosphodiesterase 2 [EC:3.1.4.-];K13098//RNA-binding protein FUS	gi|645216990|ref|XP_008223598.1|//PREDICTED: glucan endo-1,3-beta-glucosidase-like [Prunus mume]
Pa1	5369155	Pm000889_Pm000890_intergenic	26.5669	Pm000889	1554	175.5	85.7533	-1.03321	0.781221	*	NA	GO:0008422//beta-glucosidase activity;GO:0043167//ion binding	GO:0044238//primary metabolic process	K15429//tRNA (guanine37-N1)-methyltransferase [EC:2.1.1.228];K19619//tyrosyl-DNA phosphodiesterase 2 [EC:3.1.4.-];K13098//RNA-binding protein FUS	gi|645216990|ref|XP_008223598.1|//PREDICTED: glucan endo-1,3-beta-glucosidase-like [Prunus mume]
Pa1	5369173	Pm000889_Pm000890_intergenic	25.4638	Pm000889	1554	175.5	85.7533	-1.03321	0.781221	*	NA	GO:0008422//beta-glucosidase activity;GO:0043167//ion binding	GO:0044238//primary metabolic process	K15429//tRNA (guanine37-N1)-methyltransferase [EC:2.1.1.228];K19619//tyrosyl-DNA phosphodiesterase 2 [EC:3.1.4.-];K13098//RNA-binding protein FUS	gi|645216990|ref|XP_008223598.1|//PREDICTED: glucan endo-1,3-beta-glucosidase-like [Prunus mume]
Pa1	5369239	Pm000889_Pm000890_intergenic	25.1505	Pm000889	1554	175.5	85.7533	-1.03321	0.781221	*	NA	GO:0008422//beta-glucosidase activity;GO:0043167//ion binding	GO:0044238//primary metabolic process	K15429//tRNA (guanine37-N1)-methyltransferase [EC:2.1.1.228];K19619//tyrosyl-DNA phosphodiesterase 2 [EC:3.1.4.-];K13098//RNA-binding protein FUS	gi|645216990|ref|XP_008223598.1|//PREDICTED: glucan endo-1,3-beta-glucosidase-like [Prunus mume]
Pa1	5371269	Pm000889_Pm000890_intergenic	24.7727	Pm000889	1554	175.5	85.7533	-1.03321	0.781221	*	NA	GO:0008422//beta-glucosidase activity;GO:0043167//ion binding	GO:0044238//primary metabolic process	K15429//tRNA (guanine37-N1)-methyltransferase [EC:2.1.1.228];K19619//tyrosyl-DNA phosphodiesterase 2 [EC:3.1.4.-];K13098//RNA-binding protein FUS	gi|645216990|ref|XP_008223598.1|//PREDICTED: glucan endo-1,3-beta-glucosidase-like [Prunus mume]
Pa1	5371279	Pm000889_Pm000890_intergenic	23.6132	Pm000889	1554	175.5	85.7533	-1.03321	0.781221	*	NA	GO:0008422//beta-glucosidase activity;GO:0043167//ion binding	GO:0044238//primary metabolic process	K15429//tRNA (guanine37-N1)-methyltransferase [EC:2.1.1.228];K19619//tyrosyl-DNA phosphodiesterase 2 [EC:3.1.4.-];K13098//RNA-binding protein FUS	gi|645216990|ref|XP_008223598.1|//PREDICTED: glucan endo-1,3-beta-glucosidase-like [Prunus mume]
Pa1	5371481	Pm000889_Pm000890_intergenic	20.9881	Pm000889	1554	175.5	85.7533	-1.03321	0.781221	*	NA	GO:0008422//beta-glucosidase activity;GO:0043167//ion binding	GO:0044238//primary metabolic process	K15429//tRNA (guanine37-N1)-methyltransferase [EC:2.1.1.228];K19619//tyrosyl-DNA phosphodiesterase 2 [EC:3.1.4.-];K13098//RNA-binding protein FUS	gi|645216990|ref|XP_008223598.1|//PREDICTED: glucan endo-1,3-beta-glucosidase-like [Prunus mume]
Pa1	5371686	Pm000889_Pm000890_intergenic	25.5424	Pm000889	1554	175.5	85.7533	-1.03321	0.781221	*	NA	GO:0008422//beta-glucosidase activity;GO:0043167//ion binding	GO:0044238//primary metabolic process	K15429//tRNA (guanine37-N1)-methyltransferase [EC:2.1.1.228];K19619//tyrosyl-DNA phosphodiesterase 2 [EC:3.1.4.-];K13098//RNA-binding protein FUS	gi|645216990|ref|XP_008223598.1|//PREDICTED: glucan endo-1,3-beta-glucosidase-like [Prunus mume]
Pa1	5652812	Pm000926_Pm000927_intergenic	19.7013	Pm000927	483	33.9267	5.2	-2.70584	0.856761	Down	NA	NA	GO:0006950//response to stress	K02553//regulator of ribonuclease activity A	gi|645217180|ref|XP_008224643.1|//PREDICTED: major allergen Pru ar 1-like [Prunus mume]
Pa1	5653090	Pm000926_Pm000927_intergenic	19.3724	Pm000927	483	33.9267	5.2	-2.70584	0.856761	Down	NA	NA	GO:0006950//response to stress	K02553//regulator of ribonuclease activity A	gi|645217180|ref|XP_008224643.1|//PREDICTED: major allergen Pru ar 1-like [Prunus mume]
Pa1	5653155	Pm000926_Pm000927_intergenic	19.4715	Pm000927	483	33.9267	5.2	-2.70584	0.856761	Down	NA	NA	GO:0006950//response to stress	K02553//regulator of ribonuclease activity A	gi|645217180|ref|XP_008224643.1|//PREDICTED: major allergen Pru ar 1-like [Prunus mume]
Pa1	5656976	Pm000928_Pm000929_intergenic	19.4529	Pm000928	783	33.88	6.09	-2.47592	0.849268	Down	NA	NA	GO:0006952//defense response;GO:0006950//response to stress;GO:0009607//response to biotic stimulus	K02553//regulator of ribonuclease activity A	gi|645233275|ref|XP_008223267.1|//PREDICTED: major allergen Pru ar 1-like [Prunus mume]
Pa1	5742569	Pm000939_Pm000940_intergenic	25.2707	Pm000940	255	13.22	2.09	-2.66115	0.786774	*	NA	NA	NA	K02971//small subunit ribosomal protein S21e	gi|645217192|ref|XP_008224719.1|//PREDICTED: 40S ribosomal protein S21-2-like [Prunus mume]
Pa1	5743162	Pm000939_Pm000940_intergenic	23.1493	Pm000940	255	13.22	2.09	-2.66115	0.786774	*	NA	NA	NA	K02971//small subunit ribosomal protein S21e	gi|645217192|ref|XP_008224719.1|//PREDICTED: 40S ribosomal protein S21-2-like [Prunus mume]
Pa1	5743317	Pm000939_Pm000940_intergenic	25.6668	Pm000940	255	13.22	2.09	-2.66115	0.786774	*	NA	NA	NA	K02971//small subunit ribosomal protein S21e	gi|645217192|ref|XP_008224719.1|//PREDICTED: 40S ribosomal protein S21-2-like [Prunus mume]
Pa1	5743377	Pm000939_Pm000940_intergenic	22.2796	Pm000940	255	13.22	2.09	-2.66115	0.786774	*	NA	NA	NA	K02971//small subunit ribosomal protein S21e	gi|645217192|ref|XP_008224719.1|//PREDICTED: 40S ribosomal protein S21-2-like [Prunus mume]
Pa1	5748552	Pm000940_Pm000941_intergenic	20.0191	Pm000940	255	13.22	2.09	-2.66115	0.786774	*	NA	NA	NA	K02971//small subunit ribosomal protein S21e	gi|645217192|ref|XP_008224719.1|//PREDICTED: 40S ribosomal protein S21-2-like [Prunus mume]
Pa1	5756415	Pm000942_Pm000943_intergenic	23.7155	Pm000942	557	41.0767	16.32	-1.33168	0.785348	*	GO:0015935//small ribosomal subunit	GO:0005198//structural molecule activity	GO:0022613//ribonucleoprotein complex biogenesis;GO:0010467//gene expression	K02971//small subunit ribosomal protein S21e	gi|645217194|ref|XP_008224731.1|//PREDICTED: 40S ribosomal protein S21-2-like [Prunus mume]
Pa1	5756584	Pm000942_Pm000943_intergenic	23.8303	Pm000942	557	41.0767	16.32	-1.33168	0.785348	*	GO:0015935//small ribosomal subunit	GO:0005198//structural molecule activity	GO:0022613//ribonucleoprotein complex biogenesis;GO:0010467//gene expression	K02971//small subunit ribosomal protein S21e	gi|645217194|ref|XP_008224731.1|//PREDICTED: 40S ribosomal protein S21-2-like [Prunus mume]
Pa1	5756756	Pm000942_Pm000943_intergenic	21.9977	Pm000942	557	41.0767	16.32	-1.33168	0.785348	*	GO:0015935//small ribosomal subunit	GO:0005198//structural molecule activity	GO:0022613//ribonucleoprotein complex biogenesis;GO:0010467//gene expression	K02971//small subunit ribosomal protein S21e	gi|645217194|ref|XP_008224731.1|//PREDICTED: 40S ribosomal protein S21-2-like [Prunus mume]
Pa1	5758811	Pm000942_Pm000943_intergenic	24.5421	Pm000942	557	41.0767	16.32	-1.33168	0.785348	*	GO:0015935//small ribosomal subunit	GO:0005198//structural molecule activity	GO:0022613//ribonucleoprotein complex biogenesis;GO:0010467//gene expression	K02971//small subunit ribosomal protein S21e	gi|645217194|ref|XP_008224731.1|//PREDICTED: 40S ribosomal protein S21-2-like [Prunus mume]
Pa1	5761837	Pm000942_Pm000943_intergenic	22.3666	Pm000942	557	41.0767	16.32	-1.33168	0.785348	*	GO:0015935//small ribosomal subunit	GO:0005198//structural molecule activity	GO:0022613//ribonucleoprotein complex biogenesis;GO:0010467//gene expression	K02971//small subunit ribosomal protein S21e	gi|645217194|ref|XP_008224731.1|//PREDICTED: 40S ribosomal protein S21-2-like [Prunus mume]
Pa1	5763423	Pm000942_Pm000943_intergenic	22.4141	Pm000942	557	41.0767	16.32	-1.33168	0.785348	*	GO:0015935//small ribosomal subunit	GO:0005198//structural molecule activity	GO:0022613//ribonucleoprotein complex biogenesis;GO:0010467//gene expression	K02971//small subunit ribosomal protein S21e	gi|645217194|ref|XP_008224731.1|//PREDICTED: 40S ribosomal protein S21-2-like [Prunus mume]
Pa1	5777399	Pm000942_Pm000943_intergenic	23.6357	Pm000942	557	41.0767	16.32	-1.33168	0.785348	*	GO:0015935//small ribosomal subunit	GO:0005198//structural molecule activity	GO:0022613//ribonucleoprotein complex biogenesis;GO:0010467//gene expression	K02971//small subunit ribosomal protein S21e	gi|645217194|ref|XP_008224731.1|//PREDICTED: 40S ribosomal protein S21-2-like [Prunus mume]
Pa1	5777936	Pm000942_Pm000943_intergenic	25.2426	Pm000942	557	41.0767	16.32	-1.33168	0.785348	*	GO:0015935//small ribosomal subunit	GO:0005198//structural molecule activity	GO:0022613//ribonucleoprotein complex biogenesis;GO:0010467//gene expression	K02971//small subunit ribosomal protein S21e	gi|645217194|ref|XP_008224731.1|//PREDICTED: 40S ribosomal protein S21-2-like [Prunus mume]
Pa1	5840305	Pm000954_intron	25.3957	Pm000954	858	159.247	296.117	0.894903	0.750568	*	GO:0016020//membrane	NA	NA	K17345//tetraspanin-5	gi|645217210|ref|XP_008224802.1|//PREDICTED: tetraspanin-3 [Prunus mume]
Pa1	5840320	Pm000954_intron	19.7416	Pm000954	858	159.247	296.117	0.894903	0.750568	*	GO:0016020//membrane	NA	NA	K17345//tetraspanin-5	gi|645217210|ref|XP_008224802.1|//PREDICTED: tetraspanin-3 [Prunus mume]
Pa1	5840494	Pm000954_intron	20.0766	Pm000954	858	159.247	296.117	0.894903	0.750568	*	GO:0016020//membrane	NA	NA	K17345//tetraspanin-5	gi|645217210|ref|XP_008224802.1|//PREDICTED: tetraspanin-3 [Prunus mume]
Pa1	5841115	Pm000954_intron	24.6155	Pm000954	858	159.247	296.117	0.894903	0.750568	*	GO:0016020//membrane	NA	NA	K17345//tetraspanin-5	gi|645217210|ref|XP_008224802.1|//PREDICTED: tetraspanin-3 [Prunus mume]
Pa1	5841253	Pm000954_intron	23.7954	Pm000954	858	159.247	296.117	0.894903	0.750568	*	GO:0016020//membrane	NA	NA	K17345//tetraspanin-5	gi|645217210|ref|XP_008224802.1|//PREDICTED: tetraspanin-3 [Prunus mume]
Pa1	5846549	Pm000954_Pm000955_intergenic	24.1008	Pm000954	858	159.247	296.117	0.894903	0.750568	*	GO:0016020//membrane	NA	NA	K17345//tetraspanin-5	gi|645217210|ref|XP_008224802.1|//PREDICTED: tetraspanin-3 [Prunus mume]											K03231//elongation factor 1-alpha;K09291//nucleoprotein TPR;K10400//kinesin family member 15	gi|595822925|ref|XP_007204977.1|//hypothetical protein PRUPE_ppa002832mg [Prunus persica];gi|645217213|ref|XP_008224813.1|//PREDICTED: LOW QUALITY PROTEIN: interactor of constitutive active ROPs 3 [Prunus mume]
Pa1	5846563	Pm000954_Pm000955_intergenic	24.4749	Pm000954	858	159.247	296.117	0.894903	0.750568	*	GO:0016020//membrane	NA	NA	K17345//tetraspanin-5	gi|645217210|ref|XP_008224802.1|//PREDICTED: tetraspanin-3 [Prunus mume]											K03231//elongation factor 1-alpha;K09291//nucleoprotein TPR;K10400//kinesin family member 15	gi|595822925|ref|XP_007204977.1|//hypothetical protein PRUPE_ppa002832mg [Prunus persica];gi|645217213|ref|XP_008224813.1|//PREDICTED: LOW QUALITY PROTEIN: interactor of constitutive active ROPs 3 [Prunus mume]
Pa1	5849817	Pm000955_intron	20.7358	Pm000955	2809	8.97	1.91667	-2.22651	0.722246	*	NA	NA	NA	K03231//elongation factor 1-alpha;K09291//nucleoprotein TPR;K10400//kinesin family member 15	gi|595822925|ref|XP_007204977.1|//hypothetical protein PRUPE_ppa002832mg [Prunus persica];gi|645217213|ref|XP_008224813.1|//PREDICTED: LOW QUALITY PROTEIN: interactor of constitutive active ROPs 3 [Prunus mume]
Pa1	5851279	Pm000955_CDS	24.7207	Pm000955	2809	8.97	1.91667	-2.22651	0.722246	*	NA	NA	NA	K03231//elongation factor 1-alpha;K09291//nucleoprotein TPR;K10400//kinesin family member 15	gi|595822925|ref|XP_007204977.1|//hypothetical protein PRUPE_ppa002832mg [Prunus persica];gi|645217213|ref|XP_008224813.1|//PREDICTED: LOW QUALITY PROTEIN: interactor of constitutive active ROPs 3 [Prunus mume]
Pa1	5851704	Pm000955_Pm000956_intergenic	19.6132	Pm000955	2809	8.97	1.91667	-2.22651	0.722246	*	NA	NA	NA	K03231//elongation factor 1-alpha;K09291//nucleoprotein TPR;K10400//kinesin family member 15	gi|595822925|ref|XP_007204977.1|//hypothetical protein PRUPE_ppa002832mg [Prunus persica];gi|645217213|ref|XP_008224813.1|//PREDICTED: LOW QUALITY PROTEIN: interactor of constitutive active ROPs 3 [Prunus mume]											NA	gi|645217213|ref|XP_008224813.1|//PREDICTED: LOW QUALITY PROTEIN: interactor of constitutive active ROPs 3 [Prunus mume]
Pa1	5932762	Pm000966_Pm000967_intergenic	23.1277	Pm000967	939	1122.54	365.787	-1.61769	0.86062	Down	GO:0044424//intracellular part	GO:0004601//peroxidase activity;GO:0005506//iron ion binding	GO:0042743//hydrogen peroxide metabolic process;GO:0006950//response to stress	K00434//L-ascorbate peroxidase [EC:1.11.1.11]	gi|645217243|ref|XP_008224940.1|//PREDICTED: L-ascorbate peroxidase, cytosolic [Prunus mume]
Pa1	5933328	Pm000966_Pm000967_intergenic	23.592	Pm000967	939	1122.54	365.787	-1.61769	0.86062	Down	GO:0044424//intracellular part	GO:0004601//peroxidase activity;GO:0005506//iron ion binding	GO:0042743//hydrogen peroxide metabolic process;GO:0006950//response to stress	K00434//L-ascorbate peroxidase [EC:1.11.1.11]	gi|645217243|ref|XP_008224940.1|//PREDICTED: L-ascorbate peroxidase, cytosolic [Prunus mume]
Pa1	5935024	Pm000966_Pm000967_intergenic	19.2987	Pm000967	939	1122.54	365.787	-1.61769	0.86062	Down	GO:0044424//intracellular part	GO:0004601//peroxidase activity;GO:0005506//iron ion binding	GO:0042743//hydrogen peroxide metabolic process;GO:0006950//response to stress	K00434//L-ascorbate peroxidase [EC:1.11.1.11]	gi|645217243|ref|XP_008224940.1|//PREDICTED: L-ascorbate peroxidase, cytosolic [Prunus mume]
Pa1	5938438	Pm000967_Pm000968_intergenic	22.4049	Pm000967	939	1122.54	365.787	-1.61769	0.86062	Down	GO:0044424//intracellular part	GO:0004601//peroxidase activity;GO:0005506//iron ion binding	GO:0042743//hydrogen peroxide metabolic process;GO:0006950//response to stress	K00434//L-ascorbate peroxidase [EC:1.11.1.11]	gi|645217243|ref|XP_008224940.1|//PREDICTED: L-ascorbate peroxidase, cytosolic [Prunus mume]
Pa1	5938887	Pm000967_Pm000968_intergenic	21.4177	Pm000967	939	1122.54	365.787	-1.61769	0.86062	Down	GO:0044424//intracellular part	GO:0004601//peroxidase activity;GO:0005506//iron ion binding	GO:0042743//hydrogen peroxide metabolic process;GO:0006950//response to stress	K00434//L-ascorbate peroxidase [EC:1.11.1.11]	gi|645217243|ref|XP_008224940.1|//PREDICTED: L-ascorbate peroxidase, cytosolic [Prunus mume]
Pa1	5938898	Pm000967_Pm000968_intergenic	20.4903	Pm000967	939	1122.54	365.787	-1.61769	0.86062	Down	GO:0044424//intracellular part	GO:0004601//peroxidase activity;GO:0005506//iron ion binding	GO:0042743//hydrogen peroxide metabolic process;GO:0006950//response to stress	K00434//L-ascorbate peroxidase [EC:1.11.1.11]	gi|645217243|ref|XP_008224940.1|//PREDICTED: L-ascorbate peroxidase, cytosolic [Prunus mume]
Pa1	5938984	Pm000967_Pm000968_intergenic	23.2223	Pm000967	939	1122.54	365.787	-1.61769	0.86062	Down	GO:0044424//intracellular part	GO:0004601//peroxidase activity;GO:0005506//iron ion binding	GO:0042743//hydrogen peroxide metabolic process;GO:0006950//response to stress	K00434//L-ascorbate peroxidase [EC:1.11.1.11]	gi|645217243|ref|XP_008224940.1|//PREDICTED: L-ascorbate peroxidase, cytosolic [Prunus mume]
Pa1	5939042	Pm000967_Pm000968_intergenic	23.5682	Pm000967	939	1122.54	365.787	-1.61769	0.86062	Down	GO:0044424//intracellular part	GO:0004601//peroxidase activity;GO:0005506//iron ion binding	GO:0042743//hydrogen peroxide metabolic process;GO:0006950//response to stress	K00434//L-ascorbate peroxidase [EC:1.11.1.11]	gi|645217243|ref|XP_008224940.1|//PREDICTED: L-ascorbate peroxidase, cytosolic [Prunus mume]
Pa1	5939159	Pm000967_Pm000968_intergenic	24.2397	Pm000967	939	1122.54	365.787	-1.61769	0.86062	Down	GO:0044424//intracellular part	GO:0004601//peroxidase activity;GO:0005506//iron ion binding	GO:0042743//hydrogen peroxide metabolic process;GO:0006950//response to stress	K00434//L-ascorbate peroxidase [EC:1.11.1.11]	gi|645217243|ref|XP_008224940.1|//PREDICTED: L-ascorbate peroxidase, cytosolic [Prunus mume]
Pa1	5939411	Pm000967_Pm000968_intergenic	23.9868	Pm000967	939	1122.54	365.787	-1.61769	0.86062	Down	GO:0044424//intracellular part	GO:0004601//peroxidase activity;GO:0005506//iron ion binding	GO:0042743//hydrogen peroxide metabolic process;GO:0006950//response to stress	K00434//L-ascorbate peroxidase [EC:1.11.1.11]	gi|645217243|ref|XP_008224940.1|//PREDICTED: L-ascorbate peroxidase, cytosolic [Prunus mume]
Pa1	5956183	Pm000967_Pm000968_intergenic	22.2208	Pm000967	939	1122.54	365.787	-1.61769	0.86062	Down	GO:0044424//intracellular part	GO:0004601//peroxidase activity;GO:0005506//iron ion binding	GO:0042743//hydrogen peroxide metabolic process;GO:0006950//response to stress	K00434//L-ascorbate peroxidase [EC:1.11.1.11]	gi|645217243|ref|XP_008224940.1|//PREDICTED: L-ascorbate peroxidase, cytosolic [Prunus mume]
Pa1	5956386	Pm000967_Pm000968_intergenic	22.9451	Pm000967	939	1122.54	365.787	-1.61769	0.86062	Down	GO:0044424//intracellular part	GO:0004601//peroxidase activity;GO:0005506//iron ion binding	GO:0042743//hydrogen peroxide metabolic process;GO:0006950//response to stress	K00434//L-ascorbate peroxidase [EC:1.11.1.11]	gi|645217243|ref|XP_008224940.1|//PREDICTED: L-ascorbate peroxidase, cytosolic [Prunus mume]
Pa1	5961740	Pm000967_Pm000968_intergenic	20.6019	Pm000967	939	1122.54	365.787	-1.61769	0.86062	Down	GO:0044424//intracellular part	GO:0004601//peroxidase activity;GO:0005506//iron ion binding	GO:0042743//hydrogen peroxide metabolic process;GO:0006950//response to stress	K00434//L-ascorbate peroxidase [EC:1.11.1.11]	gi|645217243|ref|XP_008224940.1|//PREDICTED: L-ascorbate peroxidase, cytosolic [Prunus mume]
Pa1	5961832	Pm000967_Pm000968_intergenic	20.0289	Pm000967	939	1122.54	365.787	-1.61769	0.86062	Down	GO:0044424//intracellular part	GO:0004601//peroxidase activity;GO:0005506//iron ion binding	GO:0042743//hydrogen peroxide metabolic process;GO:0006950//response to stress	K00434//L-ascorbate peroxidase [EC:1.11.1.11]	gi|645217243|ref|XP_008224940.1|//PREDICTED: L-ascorbate peroxidase, cytosolic [Prunus mume]
Pa1	5961834	Pm000967_Pm000968_intergenic	20.0289	Pm000967	939	1122.54	365.787	-1.61769	0.86062	Down	GO:0044424//intracellular part	GO:0004601//peroxidase activity;GO:0005506//iron ion binding	GO:0042743//hydrogen peroxide metabolic process;GO:0006950//response to stress	K00434//L-ascorbate peroxidase [EC:1.11.1.11]	gi|645217243|ref|XP_008224940.1|//PREDICTED: L-ascorbate peroxidase, cytosolic [Prunus mume]
Pa1	5962121	Pm000967_Pm000968_intergenic	24.8023	Pm000967	939	1122.54	365.787	-1.61769	0.86062	Down	GO:0044424//intracellular part	GO:0004601//peroxidase activity;GO:0005506//iron ion binding	GO:0042743//hydrogen peroxide metabolic process;GO:0006950//response to stress	K00434//L-ascorbate peroxidase [EC:1.11.1.11]	gi|645217243|ref|XP_008224940.1|//PREDICTED: L-ascorbate peroxidase, cytosolic [Prunus mume]
Pa1	5962541	Pm000967_Pm000968_intergenic	20.4751	Pm000967	939	1122.54	365.787	-1.61769	0.86062	Down	GO:0044424//intracellular part	GO:0004601//peroxidase activity;GO:0005506//iron ion binding	GO:0042743//hydrogen peroxide metabolic process;GO:0006950//response to stress	K00434//L-ascorbate peroxidase [EC:1.11.1.11]	gi|645217243|ref|XP_008224940.1|//PREDICTED: L-ascorbate peroxidase, cytosolic [Prunus mume]
Pa1	6163986	Pm000987_Pm000988_intergenic	24.1741	Pm000988	1866	7.60667	1.32333	-2.52309	0.713059	*	NA	NA	NA	K03142//transcription initiation factor TFIIH subunit 2	gi|645217300|ref|XP_008225258.1|//PREDICTED: general transcription factor IIH subunit 2 [Prunus mume]
Pa1	6164420	Pm000987_Pm000988_intergenic	25.526	Pm000988	1866	7.60667	1.32333	-2.52309	0.713059	*	NA	NA	NA	K03142//transcription initiation factor TFIIH subunit 2	gi|645217300|ref|XP_008225258.1|//PREDICTED: general transcription factor IIH subunit 2 [Prunus mume]
Pa1	6167556	Pm000988_Pm000989_intergenic	19.464	Pm000988	1866	7.60667	1.32333	-2.52309	0.713059	*	NA	NA	NA	K03142//transcription initiation factor TFIIH subunit 2	gi|645217300|ref|XP_008225258.1|//PREDICTED: general transcription factor IIH subunit 2 [Prunus mume]
Pa1	6167639	Pm000988_Pm000989_intergenic	21.173	Pm000988	1866	7.60667	1.32333	-2.52309	0.713059	*	NA	NA	NA	K03142//transcription initiation factor TFIIH subunit 2	gi|645217300|ref|XP_008225258.1|//PREDICTED: general transcription factor IIH subunit 2 [Prunus mume]
Pa1	6167688	Pm000988_Pm000989_intergenic	23.4235	Pm000988	1866	7.60667	1.32333	-2.52309	0.713059	*	NA	NA	NA	K03142//transcription initiation factor TFIIH subunit 2	gi|645217300|ref|XP_008225258.1|//PREDICTED: general transcription factor IIH subunit 2 [Prunus mume]
Pa1	6167981	Pm000988_Pm000989_intergenic	21.2289	Pm000988	1866	7.60667	1.32333	-2.52309	0.713059	*	NA	NA	NA	K03142//transcription initiation factor TFIIH subunit 2	gi|645217300|ref|XP_008225258.1|//PREDICTED: general transcription factor IIH subunit 2 [Prunus mume]
Pa1	6168259	Pm000988_Pm000989_intergenic	23.5606	Pm000988	1866	7.60667	1.32333	-2.52309	0.713059	*	NA	NA	NA	K03142//transcription initiation factor TFIIH subunit 2	gi|645217300|ref|XP_008225258.1|//PREDICTED: general transcription factor IIH subunit 2 [Prunus mume]
Pa1	6168300	Pm000988_Pm000989_intergenic	23.9931	Pm000988	1866	7.60667	1.32333	-2.52309	0.713059	*	NA	NA	NA	K03142//transcription initiation factor TFIIH subunit 2	gi|645217300|ref|XP_008225258.1|//PREDICTED: general transcription factor IIH subunit 2 [Prunus mume]
Pa1	6168389	Pm000988_Pm000989_intergenic	23.3557	Pm000988	1866	7.60667	1.32333	-2.52309	0.713059	*	NA	NA	NA	K03142//transcription initiation factor TFIIH subunit 2	gi|645217300|ref|XP_008225258.1|//PREDICTED: general transcription factor IIH subunit 2 [Prunus mume]
Pa1	6168465	Pm000988_Pm000989_intergenic	24.3844	Pm000988	1866	7.60667	1.32333	-2.52309	0.713059	*	NA	NA	NA	K03142//transcription initiation factor TFIIH subunit 2	gi|645217300|ref|XP_008225258.1|//PREDICTED: general transcription factor IIH subunit 2 [Prunus mume]
Pa1	6184482	Pm000992_Pm000993_intergenic	23.88	Pm000993	2353	58.8567	100.143	0.766789	0.704589	*	NA	GO:0003995//acyl-CoA dehydrogenase activity;GO:0050662//coenzyme binding	GO:0008152//metabolic process	K00253//isovaleryl-CoA dehydrogenase [EC:1.3.8.4]	gi|645217318|ref|XP_008225328.1|//PREDICTED: isovaleryl-CoA dehydrogenase, mitochondrial [Prunus mume]
Pa1	6184862	Pm000992_Pm000993_intergenic	25.1869	Pm000993	2353	58.8567	100.143	0.766789	0.704589	*	NA	GO:0003995//acyl-CoA dehydrogenase activity;GO:0050662//coenzyme binding	GO:0008152//metabolic process	K00253//isovaleryl-CoA dehydrogenase [EC:1.3.8.4]	gi|645217318|ref|XP_008225328.1|//PREDICTED: isovaleryl-CoA dehydrogenase, mitochondrial [Prunus mume]
Pa1	6184863	Pm000992_Pm000993_intergenic	20.8551	Pm000993	2353	58.8567	100.143	0.766789	0.704589	*	NA	GO:0003995//acyl-CoA dehydrogenase activity;GO:0050662//coenzyme binding	GO:0008152//metabolic process	K00253//isovaleryl-CoA dehydrogenase [EC:1.3.8.4]	gi|645217318|ref|XP_008225328.1|//PREDICTED: isovaleryl-CoA dehydrogenase, mitochondrial [Prunus mume]
Pa1	6184955	Pm000992_Pm000993_intergenic	24.418	Pm000993	2353	58.8567	100.143	0.766789	0.704589	*	NA	GO:0003995//acyl-CoA dehydrogenase activity;GO:0050662//coenzyme binding	GO:0008152//metabolic process	K00253//isovaleryl-CoA dehydrogenase [EC:1.3.8.4]	gi|645217318|ref|XP_008225328.1|//PREDICTED: isovaleryl-CoA dehydrogenase, mitochondrial [Prunus mume]
Pa1	6185103	Pm000992_Pm000993_intergenic	24.2071	Pm000993	2353	58.8567	100.143	0.766789	0.704589	*	NA	GO:0003995//acyl-CoA dehydrogenase activity;GO:0050662//coenzyme binding	GO:0008152//metabolic process	K00253//isovaleryl-CoA dehydrogenase [EC:1.3.8.4]	gi|645217318|ref|XP_008225328.1|//PREDICTED: isovaleryl-CoA dehydrogenase, mitochondrial [Prunus mume]
Pa1	6185186	Pm000992_Pm000993_intergenic	24.0411	Pm000993	2353	58.8567	100.143	0.766789	0.704589	*	NA	GO:0003995//acyl-CoA dehydrogenase activity;GO:0050662//coenzyme binding	GO:0008152//metabolic process	K00253//isovaleryl-CoA dehydrogenase [EC:1.3.8.4]	gi|645217318|ref|XP_008225328.1|//PREDICTED: isovaleryl-CoA dehydrogenase, mitochondrial [Prunus mume]
Pa1	6185913	Pm000992_Pm000993_intergenic	20.3327	Pm000993	2353	58.8567	100.143	0.766789	0.704589	*	NA	GO:0003995//acyl-CoA dehydrogenase activity;GO:0050662//coenzyme binding	GO:0008152//metabolic process	K00253//isovaleryl-CoA dehydrogenase [EC:1.3.8.4]	gi|645217318|ref|XP_008225328.1|//PREDICTED: isovaleryl-CoA dehydrogenase, mitochondrial [Prunus mume]
Pa1	6186718	Pm000992_Pm000993_intergenic	20.6696	Pm000993	2353	58.8567	100.143	0.766789	0.704589	*	NA	GO:0003995//acyl-CoA dehydrogenase activity;GO:0050662//coenzyme binding	GO:0008152//metabolic process	K00253//isovaleryl-CoA dehydrogenase [EC:1.3.8.4]	gi|645217318|ref|XP_008225328.1|//PREDICTED: isovaleryl-CoA dehydrogenase, mitochondrial [Prunus mume]
Pa1	6186741	Pm000992_Pm000993_intergenic	20.0143	Pm000993	2353	58.8567	100.143	0.766789	0.704589	*	NA	GO:0003995//acyl-CoA dehydrogenase activity;GO:0050662//coenzyme binding	GO:0008152//metabolic process	K00253//isovaleryl-CoA dehydrogenase [EC:1.3.8.4]	gi|645217318|ref|XP_008225328.1|//PREDICTED: isovaleryl-CoA dehydrogenase, mitochondrial [Prunus mume]
Pa1	6187627	Pm000993_intron	19.4728	Pm000993	2353	58.8567	100.143	0.766789	0.704589	*	NA	GO:0003995//acyl-CoA dehydrogenase activity;GO:0050662//coenzyme binding	GO:0008152//metabolic process	K00253//isovaleryl-CoA dehydrogenase [EC:1.3.8.4]	gi|645217318|ref|XP_008225328.1|//PREDICTED: isovaleryl-CoA dehydrogenase, mitochondrial [Prunus mume]
Pa1	6189120	Pm000993_intron	23.966	Pm000993	2353	58.8567	100.143	0.766789	0.704589	*	NA	GO:0003995//acyl-CoA dehydrogenase activity;GO:0050662//coenzyme binding	GO:0008152//metabolic process	K00253//isovaleryl-CoA dehydrogenase [EC:1.3.8.4]	gi|645217318|ref|XP_008225328.1|//PREDICTED: isovaleryl-CoA dehydrogenase, mitochondrial [Prunus mume]
Pa1	6190461	Pm000993_CDS	26.7017	Pm000993	2353	58.8567	100.143	0.766789	0.704589	*	NA	GO:0003995//acyl-CoA dehydrogenase activity;GO:0050662//coenzyme binding	GO:0008152//metabolic process	K00253//isovaleryl-CoA dehydrogenase [EC:1.3.8.4]	gi|645217318|ref|XP_008225328.1|//PREDICTED: isovaleryl-CoA dehydrogenase, mitochondrial [Prunus mume]
Pa1	6191693	Pm000993_intron	24.9459	Pm000993	2353	58.8567	100.143	0.766789	0.704589	*	NA	GO:0003995//acyl-CoA dehydrogenase activity;GO:0050662//coenzyme binding	GO:0008152//metabolic process	K00253//isovaleryl-CoA dehydrogenase [EC:1.3.8.4]	gi|645217318|ref|XP_008225328.1|//PREDICTED: isovaleryl-CoA dehydrogenase, mitochondrial [Prunus mume]
Pa1	6192326	Pm000993_intron	24.3722	Pm000993	2353	58.8567	100.143	0.766789	0.704589	*	NA	GO:0003995//acyl-CoA dehydrogenase activity;GO:0050662//coenzyme binding	GO:0008152//metabolic process	K00253//isovaleryl-CoA dehydrogenase [EC:1.3.8.4]	gi|645217318|ref|XP_008225328.1|//PREDICTED: isovaleryl-CoA dehydrogenase, mitochondrial [Prunus mume]
Pa1	6217835	Pm000995_Pm000996_intergenic	24.824	Pm000996	2218	44.7967	14.0067	-1.67728	0.824291	Down	GO:0031224//intrinsic component of membrane	NA	GO:0009987//cellular process	K08472//mlo protein	gi|645217330|ref|XP_008225371.1|//PREDICTED: MLO-like protein 6 [Prunus mume]
Pa1	6218394	Pm000995_Pm000996_intergenic	24.8923	Pm000996	2218	44.7967	14.0067	-1.67728	0.824291	Down	GO:0031224//intrinsic component of membrane	NA	GO:0009987//cellular process	K08472//mlo protein	gi|645217330|ref|XP_008225371.1|//PREDICTED: MLO-like protein 6 [Prunus mume]
Pa1	6219159	Pm000995_Pm000996_intergenic	23.4432	Pm000996	2218	44.7967	14.0067	-1.67728	0.824291	Down	GO:0031224//intrinsic component of membrane	NA	GO:0009987//cellular process	K08472//mlo protein	gi|645217330|ref|XP_008225371.1|//PREDICTED: MLO-like protein 6 [Prunus mume]
Pa1	6220437	Pm000995_Pm000996_intergenic	24.9076	Pm000996	2218	44.7967	14.0067	-1.67728	0.824291	Down	GO:0031224//intrinsic component of membrane	NA	GO:0009987//cellular process	K08472//mlo protein	gi|645217330|ref|XP_008225371.1|//PREDICTED: MLO-like protein 6 [Prunus mume]
Pa1	6221085	Pm000995_Pm000996_intergenic	22.5381	Pm000996	2218	44.7967	14.0067	-1.67728	0.824291	Down	GO:0031224//intrinsic component of membrane	NA	GO:0009987//cellular process	K08472//mlo protein	gi|645217330|ref|XP_008225371.1|//PREDICTED: MLO-like protein 6 [Prunus mume]
Pa1	6221294	Pm000995_Pm000996_intergenic	25.9054	Pm000996	2218	44.7967	14.0067	-1.67728	0.824291	Down	GO:0031224//intrinsic component of membrane	NA	GO:0009987//cellular process	K08472//mlo protein	gi|645217330|ref|XP_008225371.1|//PREDICTED: MLO-like protein 6 [Prunus mume]
Pa1	6221323	Pm000995_Pm000996_intergenic	29.3205	Pm000996	2218	44.7967	14.0067	-1.67728	0.824291	Down	GO:0031224//intrinsic component of membrane	NA	GO:0009987//cellular process	K08472//mlo protein	gi|645217330|ref|XP_008225371.1|//PREDICTED: MLO-like protein 6 [Prunus mume]
Pa1	6221526	Pm000995_Pm000996_intergenic	20.7366	Pm000996	2218	44.7967	14.0067	-1.67728	0.824291	Down	GO:0031224//intrinsic component of membrane	NA	GO:0009987//cellular process	K08472//mlo protein	gi|645217330|ref|XP_008225371.1|//PREDICTED: MLO-like protein 6 [Prunus mume]
Pa1	6221556	Pm000995_Pm000996_intergenic	23.3492	Pm000996	2218	44.7967	14.0067	-1.67728	0.824291	Down	GO:0031224//intrinsic component of membrane	NA	GO:0009987//cellular process	K08472//mlo protein	gi|645217330|ref|XP_008225371.1|//PREDICTED: MLO-like protein 6 [Prunus mume]
Pa1	6222135	Pm000995_Pm000996_intergenic	23.8644	Pm000996	2218	44.7967	14.0067	-1.67728	0.824291	Down	GO:0031224//intrinsic component of membrane	NA	GO:0009987//cellular process	K08472//mlo protein	gi|645217330|ref|XP_008225371.1|//PREDICTED: MLO-like protein 6 [Prunus mume]
Pa1	6222930	Pm000995_Pm000996_intergenic	22.9397	Pm000996	2218	44.7967	14.0067	-1.67728	0.824291	Down	GO:0031224//intrinsic component of membrane	NA	GO:0009987//cellular process	K08472//mlo protein	gi|645217330|ref|XP_008225371.1|//PREDICTED: MLO-like protein 6 [Prunus mume]
Pa1	6226768	Pm000996_intron	22.4779	Pm000996	2218	44.7967	14.0067	-1.67728	0.824291	Down	GO:0031224//intrinsic component of membrane	NA	GO:0009987//cellular process	K08472//mlo protein	gi|645217330|ref|XP_008225371.1|//PREDICTED: MLO-like protein 6 [Prunus mume]
Pa1	6227104	Pm000996_intron	20.3519	Pm000996	2218	44.7967	14.0067	-1.67728	0.824291	Down	GO:0031224//intrinsic component of membrane	NA	GO:0009987//cellular process	K08472//mlo protein	gi|645217330|ref|XP_008225371.1|//PREDICTED: MLO-like protein 6 [Prunus mume]
Pa1	6227830	Pm000996_intron	22.2674	Pm000996	2218	44.7967	14.0067	-1.67728	0.824291	Down	GO:0031224//intrinsic component of membrane	NA	GO:0009987//cellular process	K08472//mlo protein	gi|645217330|ref|XP_008225371.1|//PREDICTED: MLO-like protein 6 [Prunus mume]
Pa1	6230031	Pm000996_intron	23.0814	Pm000996	2218	44.7967	14.0067	-1.67728	0.824291	Down	GO:0031224//intrinsic component of membrane	NA	GO:0009987//cellular process	K08472//mlo protein	gi|645217330|ref|XP_008225371.1|//PREDICTED: MLO-like protein 6 [Prunus mume]
Pa1	6329568	Pm001010_Pm001011_intergenic	23.9895	Pm001011	2532	125.03	46.0367	-1.44142	0.8298	Down	NA	GO:0030246//carbohydrate binding;GO:0015925//galactosidase activity;GO:0043167//ion binding	GO:0044238//primary metabolic process	K12309//beta-galactosidase [EC:3.2.1.23]	gi|645217358|ref|XP_008225494.1|//PREDICTED: beta-galactosidase 8 [Prunus mume]
Pa1	6331894	Pm001010_Pm001011_intergenic	23.5147	Pm001011	2532	125.03	46.0367	-1.44142	0.8298	Down	NA	GO:0030246//carbohydrate binding;GO:0015925//galactosidase activity;GO:0043167//ion binding	GO:0044238//primary metabolic process	K12309//beta-galactosidase [EC:3.2.1.23]	gi|645217358|ref|XP_008225494.1|//PREDICTED: beta-galactosidase 8 [Prunus mume]
Pa1	6332062	Pm001010_Pm001011_intergenic	20.3919	Pm001011	2532	125.03	46.0367	-1.44142	0.8298	Down	NA	GO:0030246//carbohydrate binding;GO:0015925//galactosidase activity;GO:0043167//ion binding	GO:0044238//primary metabolic process	K12309//beta-galactosidase [EC:3.2.1.23]	gi|645217358|ref|XP_008225494.1|//PREDICTED: beta-galactosidase 8 [Prunus mume]
Pa1	6332205	Pm001010_Pm001011_intergenic	23.1934	Pm001011	2532	125.03	46.0367	-1.44142	0.8298	Down	NA	GO:0030246//carbohydrate binding;GO:0015925//galactosidase activity;GO:0043167//ion binding	GO:0044238//primary metabolic process	K12309//beta-galactosidase [EC:3.2.1.23]	gi|645217358|ref|XP_008225494.1|//PREDICTED: beta-galactosidase 8 [Prunus mume]
Pa1	6333202	Pm001010_Pm001011_intergenic	22.5409	Pm001011	2532	125.03	46.0367	-1.44142	0.8298	Down	NA	GO:0030246//carbohydrate binding;GO:0015925//galactosidase activity;GO:0043167//ion binding	GO:0044238//primary metabolic process	K12309//beta-galactosidase [EC:3.2.1.23]	gi|645217358|ref|XP_008225494.1|//PREDICTED: beta-galactosidase 8 [Prunus mume]
Pa1	6333341	Pm001010_Pm001011_intergenic	21.066	Pm001011	2532	125.03	46.0367	-1.44142	0.8298	Down	NA	GO:0030246//carbohydrate binding;GO:0015925//galactosidase activity;GO:0043167//ion binding	GO:0044238//primary metabolic process	K12309//beta-galactosidase [EC:3.2.1.23]	gi|645217358|ref|XP_008225494.1|//PREDICTED: beta-galactosidase 8 [Prunus mume]
Pa1	6333673	Pm001010_Pm001011_intergenic	24.0598	Pm001011	2532	125.03	46.0367	-1.44142	0.8298	Down	NA	GO:0030246//carbohydrate binding;GO:0015925//galactosidase activity;GO:0043167//ion binding	GO:0044238//primary metabolic process	K12309//beta-galactosidase [EC:3.2.1.23]	gi|645217358|ref|XP_008225494.1|//PREDICTED: beta-galactosidase 8 [Prunus mume]
Pa1	6333744	Pm001010_Pm001011_intergenic	25.1766	Pm001011	2532	125.03	46.0367	-1.44142	0.8298	Down	NA	GO:0030246//carbohydrate binding;GO:0015925//galactosidase activity;GO:0043167//ion binding	GO:0044238//primary metabolic process	K12309//beta-galactosidase [EC:3.2.1.23]	gi|645217358|ref|XP_008225494.1|//PREDICTED: beta-galactosidase 8 [Prunus mume]
Pa1	6334999	Pm001010_Pm001011_intergenic	26.0495	Pm001011	2532	125.03	46.0367	-1.44142	0.8298	Down	NA	GO:0030246//carbohydrate binding;GO:0015925//galactosidase activity;GO:0043167//ion binding	GO:0044238//primary metabolic process	K12309//beta-galactosidase [EC:3.2.1.23]	gi|645217358|ref|XP_008225494.1|//PREDICTED: beta-galactosidase 8 [Prunus mume]
Pa1	6335054	Pm001010_Pm001011_intergenic	19.7133	Pm001011	2532	125.03	46.0367	-1.44142	0.8298	Down	NA	GO:0030246//carbohydrate binding;GO:0015925//galactosidase activity;GO:0043167//ion binding	GO:0044238//primary metabolic process	K12309//beta-galactosidase [EC:3.2.1.23]	gi|645217358|ref|XP_008225494.1|//PREDICTED: beta-galactosidase 8 [Prunus mume]
Pa1	6335055	Pm001010_Pm001011_intergenic	21.9662	Pm001011	2532	125.03	46.0367	-1.44142	0.8298	Down	NA	GO:0030246//carbohydrate binding;GO:0015925//galactosidase activity;GO:0043167//ion binding	GO:0044238//primary metabolic process	K12309//beta-galactosidase [EC:3.2.1.23]	gi|645217358|ref|XP_008225494.1|//PREDICTED: beta-galactosidase 8 [Prunus mume]
Pa1	6335068	Pm001010_Pm001011_intergenic	22.405	Pm001011	2532	125.03	46.0367	-1.44142	0.8298	Down	NA	GO:0030246//carbohydrate binding;GO:0015925//galactosidase activity;GO:0043167//ion binding	GO:0044238//primary metabolic process	K12309//beta-galactosidase [EC:3.2.1.23]	gi|645217358|ref|XP_008225494.1|//PREDICTED: beta-galactosidase 8 [Prunus mume]
Pa1	6335113	Pm001010_Pm001011_intergenic	21.531	Pm001011	2532	125.03	46.0367	-1.44142	0.8298	Down	NA	GO:0030246//carbohydrate binding;GO:0015925//galactosidase activity;GO:0043167//ion binding	GO:0044238//primary metabolic process	K12309//beta-galactosidase [EC:3.2.1.23]	gi|645217358|ref|XP_008225494.1|//PREDICTED: beta-galactosidase 8 [Prunus mume]
Pa1	6335128	Pm001010_Pm001011_intergenic	22.897	Pm001011	2532	125.03	46.0367	-1.44142	0.8298	Down	NA	GO:0030246//carbohydrate binding;GO:0015925//galactosidase activity;GO:0043167//ion binding	GO:0044238//primary metabolic process	K12309//beta-galactosidase [EC:3.2.1.23]	gi|645217358|ref|XP_008225494.1|//PREDICTED: beta-galactosidase 8 [Prunus mume]
Pa1	6335148	Pm001010_Pm001011_intergenic	24.3489	Pm001011	2532	125.03	46.0367	-1.44142	0.8298	Down	NA	GO:0030246//carbohydrate binding;GO:0015925//galactosidase activity;GO:0043167//ion binding	GO:0044238//primary metabolic process	K12309//beta-galactosidase [EC:3.2.1.23]	gi|645217358|ref|XP_008225494.1|//PREDICTED: beta-galactosidase 8 [Prunus mume]
Pa1	6335224	Pm001010_Pm001011_intergenic	23.176	Pm001011	2532	125.03	46.0367	-1.44142	0.8298	Down	NA	GO:0030246//carbohydrate binding;GO:0015925//galactosidase activity;GO:0043167//ion binding	GO:0044238//primary metabolic process	K12309//beta-galactosidase [EC:3.2.1.23]	gi|645217358|ref|XP_008225494.1|//PREDICTED: beta-galactosidase 8 [Prunus mume]
Pa1	6335229	Pm001010_Pm001011_intergenic	23.5473	Pm001011	2532	125.03	46.0367	-1.44142	0.8298	Down	NA	GO:0030246//carbohydrate binding;GO:0015925//galactosidase activity;GO:0043167//ion binding	GO:0044238//primary metabolic process	K12309//beta-galactosidase [EC:3.2.1.23]	gi|645217358|ref|XP_008225494.1|//PREDICTED: beta-galactosidase 8 [Prunus mume]
Pa1	6335261	Pm001010_Pm001011_intergenic	24.1153	Pm001011	2532	125.03	46.0367	-1.44142	0.8298	Down	NA	GO:0030246//carbohydrate binding;GO:0015925//galactosidase activity;GO:0043167//ion binding	GO:0044238//primary metabolic process	K12309//beta-galactosidase [EC:3.2.1.23]	gi|645217358|ref|XP_008225494.1|//PREDICTED: beta-galactosidase 8 [Prunus mume]
Pa1	6335659	Pm001010_Pm001011_intergenic	22.914	Pm001011	2532	125.03	46.0367	-1.44142	0.8298	Down	NA	GO:0030246//carbohydrate binding;GO:0015925//galactosidase activity;GO:0043167//ion binding	GO:0044238//primary metabolic process	K12309//beta-galactosidase [EC:3.2.1.23]	gi|645217358|ref|XP_008225494.1|//PREDICTED: beta-galactosidase 8 [Prunus mume]
Pa1	6369005	Pm001014_Pm001015_intergenic	32.4837	Pm001015	1102	59.2833	33.1067	-0.840505	0.706522	*	NA	NA	NA	K08681//5'-phosphate synthase pdxT subunit [EC:4.3.3.6]	gi|645217363|ref|XP_008225516.1|//PREDICTED: pyridoxal biosynthesis protein PDX2 isoform X1 [Prunus mume];gi|645217366|ref|XP_008225524.1|//PREDICTED: pyridoxal biosynthesis protein PDX2 isoform X2 [Prunus mume]
Pa1	6369239	Pm001014_Pm001015_intergenic	23.0887	Pm001015	1102	59.2833	33.1067	-0.840505	0.706522	*	NA	NA	NA	K08681//5'-phosphate synthase pdxT subunit [EC:4.3.3.6]	gi|645217363|ref|XP_008225516.1|//PREDICTED: pyridoxal biosynthesis protein PDX2 isoform X1 [Prunus mume];gi|645217366|ref|XP_008225524.1|//PREDICTED: pyridoxal biosynthesis protein PDX2 isoform X2 [Prunus mume]
Pa1	6369495	Pm001014_Pm001015_intergenic	19.018	Pm001015	1102	59.2833	33.1067	-0.840505	0.706522	*	NA	NA	NA	K08681//5'-phosphate synthase pdxT subunit [EC:4.3.3.6]	gi|645217363|ref|XP_008225516.1|//PREDICTED: pyridoxal biosynthesis protein PDX2 isoform X1 [Prunus mume];gi|645217366|ref|XP_008225524.1|//PREDICTED: pyridoxal biosynthesis protein PDX2 isoform X2 [Prunus mume]
Pa1	6369541	Pm001014_Pm001015_intergenic	24.9872	Pm001015	1102	59.2833	33.1067	-0.840505	0.706522	*	NA	NA	NA	K08681//5'-phosphate synthase pdxT subunit [EC:4.3.3.6]	gi|645217363|ref|XP_008225516.1|//PREDICTED: pyridoxal biosynthesis protein PDX2 isoform X1 [Prunus mume];gi|645217366|ref|XP_008225524.1|//PREDICTED: pyridoxal biosynthesis protein PDX2 isoform X2 [Prunus mume]
Pa1	6370387	Pm001015_intron	23.9545	Pm001015	1102	59.2833	33.1067	-0.840505	0.706522	*	NA	NA	NA	K08681//5'-phosphate synthase pdxT subunit [EC:4.3.3.6]	gi|645217363|ref|XP_008225516.1|//PREDICTED: pyridoxal biosynthesis protein PDX2 isoform X1 [Prunus mume];gi|645217366|ref|XP_008225524.1|//PREDICTED: pyridoxal biosynthesis protein PDX2 isoform X2 [Prunus mume]
Pa1	6370914	Pm001015_intron	20.2618	Pm001015	1102	59.2833	33.1067	-0.840505	0.706522	*	NA	NA	NA	K08681//5'-phosphate synthase pdxT subunit [EC:4.3.3.6]	gi|645217363|ref|XP_008225516.1|//PREDICTED: pyridoxal biosynthesis protein PDX2 isoform X1 [Prunus mume];gi|645217366|ref|XP_008225524.1|//PREDICTED: pyridoxal biosynthesis protein PDX2 isoform X2 [Prunus mume]
Pa1	6371895	Pm001015_intron	20.7058	Pm001015	1102	59.2833	33.1067	-0.840505	0.706522	*	NA	NA	NA	K08681//5'-phosphate synthase pdxT subunit [EC:4.3.3.6]	gi|645217363|ref|XP_008225516.1|//PREDICTED: pyridoxal biosynthesis protein PDX2 isoform X1 [Prunus mume];gi|645217366|ref|XP_008225524.1|//PREDICTED: pyridoxal biosynthesis protein PDX2 isoform X2 [Prunus mume]
Pa1	6371896	Pm001015_intron	20.3496	Pm001015	1102	59.2833	33.1067	-0.840505	0.706522	*	NA	NA	NA	K08681//5'-phosphate synthase pdxT subunit [EC:4.3.3.6]	gi|645217363|ref|XP_008225516.1|//PREDICTED: pyridoxal biosynthesis protein PDX2 isoform X1 [Prunus mume];gi|645217366|ref|XP_008225524.1|//PREDICTED: pyridoxal biosynthesis protein PDX2 isoform X2 [Prunus mume]
Pa1	6374689	Pm001015_Pm001016_intergenic	20.4064	Pm001015	1102	59.2833	33.1067	-0.840505	0.706522	*	NA	NA	NA	K08681//5'-phosphate synthase pdxT subunit [EC:4.3.3.6]	gi|645217363|ref|XP_008225516.1|//PREDICTED: pyridoxal biosynthesis protein PDX2 isoform X1 [Prunus mume];gi|645217366|ref|XP_008225524.1|//PREDICTED: pyridoxal biosynthesis protein PDX2 isoform X2 [Prunus mume]
Pa1	6374768	Pm001015_Pm001016_intergenic	22.1091	Pm001015	1102	59.2833	33.1067	-0.840505	0.706522	*	NA	NA	NA	K08681//5'-phosphate synthase pdxT subunit [EC:4.3.3.6]	gi|645217363|ref|XP_008225516.1|//PREDICTED: pyridoxal biosynthesis protein PDX2 isoform X1 [Prunus mume];gi|645217366|ref|XP_008225524.1|//PREDICTED: pyridoxal biosynthesis protein PDX2 isoform X2 [Prunus mume]
Pa1	6374890	Pm001015_Pm001016_intergenic	22.8907	Pm001015	1102	59.2833	33.1067	-0.840505	0.706522	*	NA	NA	NA	K08681//5'-phosphate synthase pdxT subunit [EC:4.3.3.6]	gi|645217363|ref|XP_008225516.1|//PREDICTED: pyridoxal biosynthesis protein PDX2 isoform X1 [Prunus mume];gi|645217366|ref|XP_008225524.1|//PREDICTED: pyridoxal biosynthesis protein PDX2 isoform X2 [Prunus mume]
Pa1	6374948	Pm001015_Pm001016_intergenic	20.0831	Pm001015	1102	59.2833	33.1067	-0.840505	0.706522	*	NA	NA	NA	K08681//5'-phosphate synthase pdxT subunit [EC:4.3.3.6]	gi|645217363|ref|XP_008225516.1|//PREDICTED: pyridoxal biosynthesis protein PDX2 isoform X1 [Prunus mume];gi|645217366|ref|XP_008225524.1|//PREDICTED: pyridoxal biosynthesis protein PDX2 isoform X2 [Prunus mume]
Pa1	6375910	Pm001015_Pm001016_intergenic	21.1479	Pm001015	1102	59.2833	33.1067	-0.840505	0.706522	*	NA	NA	NA	K08681//5'-phosphate synthase pdxT subunit [EC:4.3.3.6]	gi|645217363|ref|XP_008225516.1|//PREDICTED: pyridoxal biosynthesis protein PDX2 isoform X1 [Prunus mume];gi|645217366|ref|XP_008225524.1|//PREDICTED: pyridoxal biosynthesis protein PDX2 isoform X2 [Prunus mume]
Pa1	6376522	Pm001015_Pm001016_intergenic	24.133	Pm001015	1102	59.2833	33.1067	-0.840505	0.706522	*	NA	NA	NA	K08681//5'-phosphate synthase pdxT subunit [EC:4.3.3.6]	gi|645217363|ref|XP_008225516.1|//PREDICTED: pyridoxal biosynthesis protein PDX2 isoform X1 [Prunus mume];gi|645217366|ref|XP_008225524.1|//PREDICTED: pyridoxal biosynthesis protein PDX2 isoform X2 [Prunus mume]
Pa1	6376534	Pm001015_Pm001016_intergenic	24.4928	Pm001015	1102	59.2833	33.1067	-0.840505	0.706522	*	NA	NA	NA	K08681//5'-phosphate synthase pdxT subunit [EC:4.3.3.6]	gi|645217363|ref|XP_008225516.1|//PREDICTED: pyridoxal biosynthesis protein PDX2 isoform X1 [Prunus mume];gi|645217366|ref|XP_008225524.1|//PREDICTED: pyridoxal biosynthesis protein PDX2 isoform X2 [Prunus mume]
Pa1	6378632	Pm001015_Pm001016_intergenic	21.9946	Pm001015	1102	59.2833	33.1067	-0.840505	0.706522	*	NA	NA	NA	K08681//5'-phosphate synthase pdxT subunit [EC:4.3.3.6]	gi|645217363|ref|XP_008225516.1|//PREDICTED: pyridoxal biosynthesis protein PDX2 isoform X1 [Prunus mume];gi|645217366|ref|XP_008225524.1|//PREDICTED: pyridoxal biosynthesis protein PDX2 isoform X2 [Prunus mume]
Pa1	6378910	Pm001015_Pm001016_intergenic	20.8876	Pm001015	1102	59.2833	33.1067	-0.840505	0.706522	*	NA	NA	NA	K08681//5'-phosphate synthase pdxT subunit [EC:4.3.3.6]	gi|645217363|ref|XP_008225516.1|//PREDICTED: pyridoxal biosynthesis protein PDX2 isoform X1 [Prunus mume];gi|645217366|ref|XP_008225524.1|//PREDICTED: pyridoxal biosynthesis protein PDX2 isoform X2 [Prunus mume]
Pa1	6379537	Pm001015_Pm001016_intergenic	20.6908	Pm001015	1102	59.2833	33.1067	-0.840505	0.706522	*	NA	NA	NA	K08681//5'-phosphate synthase pdxT subunit [EC:4.3.3.6]	gi|645217363|ref|XP_008225516.1|//PREDICTED: pyridoxal biosynthesis protein PDX2 isoform X1 [Prunus mume];gi|645217366|ref|XP_008225524.1|//PREDICTED: pyridoxal biosynthesis protein PDX2 isoform X2 [Prunus mume]
Pa1	6379859	Pm001015_Pm001016_intergenic	21.4478	Pm001015	1102	59.2833	33.1067	-0.840505	0.706522	*	NA	NA	NA	K08681//5'-phosphate synthase pdxT subunit [EC:4.3.3.6]	gi|645217363|ref|XP_008225516.1|//PREDICTED: pyridoxal biosynthesis protein PDX2 isoform X1 [Prunus mume];gi|645217366|ref|XP_008225524.1|//PREDICTED: pyridoxal biosynthesis protein PDX2 isoform X2 [Prunus mume]
Pa1	6380513	Pm001015_Pm001016_intergenic	19.7629	Pm001015	1102	59.2833	33.1067	-0.840505	0.706522	*	NA	NA	NA	K08681//5'-phosphate synthase pdxT subunit [EC:4.3.3.6]	gi|645217363|ref|XP_008225516.1|//PREDICTED: pyridoxal biosynthesis protein PDX2 isoform X1 [Prunus mume];gi|645217366|ref|XP_008225524.1|//PREDICTED: pyridoxal biosynthesis protein PDX2 isoform X2 [Prunus mume]
Pa1	6380846	Pm001015_Pm001016_intergenic	21.731	Pm001015	1102	59.2833	33.1067	-0.840505	0.706522	*	NA	NA	NA	K08681//5'-phosphate synthase pdxT subunit [EC:4.3.3.6]	gi|645217363|ref|XP_008225516.1|//PREDICTED: pyridoxal biosynthesis protein PDX2 isoform X1 [Prunus mume];gi|645217366|ref|XP_008225524.1|//PREDICTED: pyridoxal biosynthesis protein PDX2 isoform X2 [Prunus mume]
Pa1	6380880	Pm001015_Pm001016_intergenic	20.0607	Pm001015	1102	59.2833	33.1067	-0.840505	0.706522	*	NA	NA	NA	K08681//5'-phosphate synthase pdxT subunit [EC:4.3.3.6]	gi|645217363|ref|XP_008225516.1|//PREDICTED: pyridoxal biosynthesis protein PDX2 isoform X1 [Prunus mume];gi|645217366|ref|XP_008225524.1|//PREDICTED: pyridoxal biosynthesis protein PDX2 isoform X2 [Prunus mume]
Pa1	6380973	Pm001015_Pm001016_intergenic	21.3062	Pm001015	1102	59.2833	33.1067	-0.840505	0.706522	*	NA	NA	NA	K08681//5'-phosphate synthase pdxT subunit [EC:4.3.3.6]	gi|645217363|ref|XP_008225516.1|//PREDICTED: pyridoxal biosynthesis protein PDX2 isoform X1 [Prunus mume];gi|645217366|ref|XP_008225524.1|//PREDICTED: pyridoxal biosynthesis protein PDX2 isoform X2 [Prunus mume]
Pa1	6381182	Pm001015_Pm001016_intergenic	21.713	Pm001015	1102	59.2833	33.1067	-0.840505	0.706522	*	NA	NA	NA	K08681//5'-phosphate synthase pdxT subunit [EC:4.3.3.6]	gi|645217363|ref|XP_008225516.1|//PREDICTED: pyridoxal biosynthesis protein PDX2 isoform X1 [Prunus mume];gi|645217366|ref|XP_008225524.1|//PREDICTED: pyridoxal biosynthesis protein PDX2 isoform X2 [Prunus mume]
Pa1	6381219	Pm001015_Pm001016_intergenic	22.1374	Pm001015	1102	59.2833	33.1067	-0.840505	0.706522	*	NA	NA	NA	K08681//5'-phosphate synthase pdxT subunit [EC:4.3.3.6]	gi|645217363|ref|XP_008225516.1|//PREDICTED: pyridoxal biosynthesis protein PDX2 isoform X1 [Prunus mume];gi|645217366|ref|XP_008225524.1|//PREDICTED: pyridoxal biosynthesis protein PDX2 isoform X2 [Prunus mume]
Pa1	6381287	Pm001015_Pm001016_intergenic	22.1066	Pm001015	1102	59.2833	33.1067	-0.840505	0.706522	*	NA	NA	NA	K08681//5'-phosphate synthase pdxT subunit [EC:4.3.3.6]	gi|645217363|ref|XP_008225516.1|//PREDICTED: pyridoxal biosynthesis protein PDX2 isoform X1 [Prunus mume];gi|645217366|ref|XP_008225524.1|//PREDICTED: pyridoxal biosynthesis protein PDX2 isoform X2 [Prunus mume]
Pa1	6381338	Pm001015_Pm001016_intergenic	21.9592	Pm001015	1102	59.2833	33.1067	-0.840505	0.706522	*	NA	NA	NA	K08681//5'-phosphate synthase pdxT subunit [EC:4.3.3.6]	gi|645217363|ref|XP_008225516.1|//PREDICTED: pyridoxal biosynthesis protein PDX2 isoform X1 [Prunus mume];gi|645217366|ref|XP_008225524.1|//PREDICTED: pyridoxal biosynthesis protein PDX2 isoform X2 [Prunus mume]
Pa1	6381341	Pm001015_Pm001016_intergenic	19.9044	Pm001015	1102	59.2833	33.1067	-0.840505	0.706522	*	NA	NA	NA	K08681//5'-phosphate synthase pdxT subunit [EC:4.3.3.6]	gi|645217363|ref|XP_008225516.1|//PREDICTED: pyridoxal biosynthesis protein PDX2 isoform X1 [Prunus mume];gi|645217366|ref|XP_008225524.1|//PREDICTED: pyridoxal biosynthesis protein PDX2 isoform X2 [Prunus mume]
Pa1	6381419	Pm001015_Pm001016_intergenic	21.2496	Pm001015	1102	59.2833	33.1067	-0.840505	0.706522	*	NA	NA	NA	K08681//5'-phosphate synthase pdxT subunit [EC:4.3.3.6]	gi|645217363|ref|XP_008225516.1|//PREDICTED: pyridoxal biosynthesis protein PDX2 isoform X1 [Prunus mume];gi|645217366|ref|XP_008225524.1|//PREDICTED: pyridoxal biosynthesis protein PDX2 isoform X2 [Prunus mume]
Pa1	6381438	Pm001015_Pm001016_intergenic	22.5513	Pm001015	1102	59.2833	33.1067	-0.840505	0.706522	*	NA	NA	NA	K08681//5'-phosphate synthase pdxT subunit [EC:4.3.3.6]	gi|645217363|ref|XP_008225516.1|//PREDICTED: pyridoxal biosynthesis protein PDX2 isoform X1 [Prunus mume];gi|645217366|ref|XP_008225524.1|//PREDICTED: pyridoxal biosynthesis protein PDX2 isoform X2 [Prunus mume]
Pa1	6381499	Pm001015_Pm001016_intergenic	24.0098	Pm001015	1102	59.2833	33.1067	-0.840505	0.706522	*	NA	NA	NA	K08681//5'-phosphate synthase pdxT subunit [EC:4.3.3.6]	gi|645217363|ref|XP_008225516.1|//PREDICTED: pyridoxal biosynthesis protein PDX2 isoform X1 [Prunus mume];gi|645217366|ref|XP_008225524.1|//PREDICTED: pyridoxal biosynthesis protein PDX2 isoform X2 [Prunus mume]
Pa1	6381512	Pm001015_Pm001016_intergenic	21.5176	Pm001015	1102	59.2833	33.1067	-0.840505	0.706522	*	NA	NA	NA	K08681//5'-phosphate synthase pdxT subunit [EC:4.3.3.6]	gi|645217363|ref|XP_008225516.1|//PREDICTED: pyridoxal biosynthesis protein PDX2 isoform X1 [Prunus mume];gi|645217366|ref|XP_008225524.1|//PREDICTED: pyridoxal biosynthesis protein PDX2 isoform X2 [Prunus mume]
Pa1	6381638	Pm001015_Pm001016_intergenic	25.2872	Pm001015	1102	59.2833	33.1067	-0.840505	0.706522	*	NA	NA	NA	K08681//5'-phosphate synthase pdxT subunit [EC:4.3.3.6]	gi|645217363|ref|XP_008225516.1|//PREDICTED: pyridoxal biosynthesis protein PDX2 isoform X1 [Prunus mume];gi|645217366|ref|XP_008225524.1|//PREDICTED: pyridoxal biosynthesis protein PDX2 isoform X2 [Prunus mume]
Pa1	6381699	Pm001015_Pm001016_intergenic	23.255	Pm001015	1102	59.2833	33.1067	-0.840505	0.706522	*	NA	NA	NA	K08681//5'-phosphate synthase pdxT subunit [EC:4.3.3.6]	gi|645217363|ref|XP_008225516.1|//PREDICTED: pyridoxal biosynthesis protein PDX2 isoform X1 [Prunus mume];gi|645217366|ref|XP_008225524.1|//PREDICTED: pyridoxal biosynthesis protein PDX2 isoform X2 [Prunus mume]
Pa1	6382274	Pm001015_Pm001016_intergenic	19.9381	Pm001015	1102	59.2833	33.1067	-0.840505	0.706522	*	NA	NA	NA	K08681//5'-phosphate synthase pdxT subunit [EC:4.3.3.6]	gi|645217363|ref|XP_008225516.1|//PREDICTED: pyridoxal biosynthesis protein PDX2 isoform X1 [Prunus mume];gi|645217366|ref|XP_008225524.1|//PREDICTED: pyridoxal biosynthesis protein PDX2 isoform X2 [Prunus mume]
Pa1	6399045	Pm001017_Pm001018_intergenic	25.5382	Pm001018	1541	19.6333	48.46	1.30349	0.789822	*	NA	NA	NA	K10604//E3 ubiquitin-protein ligase MGRN1 [EC:2.3.2.27];K15688//E3 ubiquitin-protein ligase MUL1 [EC:2.3.2.27];K02184//formin 2	gi|645217373|ref|XP_008225558.1|//PREDICTED: probable E3 ubiquitin-protein ligase LUL2 [Prunus mume]
Pa1	6399603	Pm001017_Pm001018_intergenic	23.7187	Pm001018	1541	19.6333	48.46	1.30349	0.789822	*	NA	NA	NA	K10604//E3 ubiquitin-protein ligase MGRN1 [EC:2.3.2.27];K15688//E3 ubiquitin-protein ligase MUL1 [EC:2.3.2.27];K02184//formin 2	gi|645217373|ref|XP_008225558.1|//PREDICTED: probable E3 ubiquitin-protein ligase LUL2 [Prunus mume]
Pa1	6400129	Pm001017_Pm001018_intergenic	23.4431	Pm001018	1541	19.6333	48.46	1.30349	0.789822	*	NA	NA	NA	K10604//E3 ubiquitin-protein ligase MGRN1 [EC:2.3.2.27];K15688//E3 ubiquitin-protein ligase MUL1 [EC:2.3.2.27];K02184//formin 2	gi|645217373|ref|XP_008225558.1|//PREDICTED: probable E3 ubiquitin-protein ligase LUL2 [Prunus mume]
Pa1	6400479	Pm001017_Pm001018_intergenic	22.6489	Pm001018	1541	19.6333	48.46	1.30349	0.789822	*	NA	NA	NA	K10604//E3 ubiquitin-protein ligase MGRN1 [EC:2.3.2.27];K15688//E3 ubiquitin-protein ligase MUL1 [EC:2.3.2.27];K02184//formin 2	gi|645217373|ref|XP_008225558.1|//PREDICTED: probable E3 ubiquitin-protein ligase LUL2 [Prunus mume]
Pa1	6400741	Pm001018_CDS	24.5394	Pm001018	1541	19.6333	48.46	1.30349	0.789822	*	NA	NA	NA	K10604//E3 ubiquitin-protein ligase MGRN1 [EC:2.3.2.27];K15688//E3 ubiquitin-protein ligase MUL1 [EC:2.3.2.27];K02184//formin 2	gi|645217373|ref|XP_008225558.1|//PREDICTED: probable E3 ubiquitin-protein ligase LUL2 [Prunus mume]
Pa1	6402020	Pm001018_CDS	24.0447	Pm001018	1541	19.6333	48.46	1.30349	0.789822	*	NA	NA	NA	K10604//E3 ubiquitin-protein ligase MGRN1 [EC:2.3.2.27];K15688//E3 ubiquitin-protein ligase MUL1 [EC:2.3.2.27];K02184//formin 2	gi|645217373|ref|XP_008225558.1|//PREDICTED: probable E3 ubiquitin-protein ligase LUL2 [Prunus mume]
Pa1	6410652	Pm001019_Pm001020_intergenic	23.3692	Pm001020	2236	27.2067	62.2833	1.19489	0.786376	*	NA	NA	NA	K15407//queuine tRNA-ribosyltransferase subunit QTRTD1 [EC:2.4.2.29];K10661//E3 ubiquitin-protein ligase MARCH6 [EC:2.3.2.27]	gi|645217380|ref|XP_008225582.1|//PREDICTED: uncharacterized protein LOC103325214 [Prunus mume]
Pa1	6411400	Pm001019_Pm001020_intergenic	21.2373	Pm001020	2236	27.2067	62.2833	1.19489	0.786376	*	NA	NA	NA	K15407//queuine tRNA-ribosyltransferase subunit QTRTD1 [EC:2.4.2.29];K10661//E3 ubiquitin-protein ligase MARCH6 [EC:2.3.2.27]	gi|645217380|ref|XP_008225582.1|//PREDICTED: uncharacterized protein LOC103325214 [Prunus mume]
Pa1	6411410	Pm001019_Pm001020_intergenic	21.9717	Pm001020	2236	27.2067	62.2833	1.19489	0.786376	*	NA	NA	NA	K15407//queuine tRNA-ribosyltransferase subunit QTRTD1 [EC:2.4.2.29];K10661//E3 ubiquitin-protein ligase MARCH6 [EC:2.3.2.27]	gi|645217380|ref|XP_008225582.1|//PREDICTED: uncharacterized protein LOC103325214 [Prunus mume]
Pa1	6411441	Pm001019_Pm001020_intergenic	22.9253	Pm001020	2236	27.2067	62.2833	1.19489	0.786376	*	NA	NA	NA	K15407//queuine tRNA-ribosyltransferase subunit QTRTD1 [EC:2.4.2.29];K10661//E3 ubiquitin-protein ligase MARCH6 [EC:2.3.2.27]	gi|645217380|ref|XP_008225582.1|//PREDICTED: uncharacterized protein LOC103325214 [Prunus mume]
Pa1	6413647	Pm001019_Pm001020_intergenic	22.9142	Pm001020	2236	27.2067	62.2833	1.19489	0.786376	*	NA	NA	NA	K15407//queuine tRNA-ribosyltransferase subunit QTRTD1 [EC:2.4.2.29];K10661//E3 ubiquitin-protein ligase MARCH6 [EC:2.3.2.27]	gi|645217380|ref|XP_008225582.1|//PREDICTED: uncharacterized protein LOC103325214 [Prunus mume]
Pa1	6413853	Pm001019_Pm001020_intergenic	26.3509	Pm001020	2236	27.2067	62.2833	1.19489	0.786376	*	NA	NA	NA	K15407//queuine tRNA-ribosyltransferase subunit QTRTD1 [EC:2.4.2.29];K10661//E3 ubiquitin-protein ligase MARCH6 [EC:2.3.2.27]	gi|645217380|ref|XP_008225582.1|//PREDICTED: uncharacterized protein LOC103325214 [Prunus mume]
Pa1	6414040	Pm001019_Pm001020_intergenic	19.4398	Pm001020	2236	27.2067	62.2833	1.19489	0.786376	*	NA	NA	NA	K15407//queuine tRNA-ribosyltransferase subunit QTRTD1 [EC:2.4.2.29];K10661//E3 ubiquitin-protein ligase MARCH6 [EC:2.3.2.27]	gi|645217380|ref|XP_008225582.1|//PREDICTED: uncharacterized protein LOC103325214 [Prunus mume]
Pa1	6414645	Pm001019_Pm001020_intergenic	22.6861	Pm001020	2236	27.2067	62.2833	1.19489	0.786376	*	NA	NA	NA	K15407//queuine tRNA-ribosyltransferase subunit QTRTD1 [EC:2.4.2.29];K10661//E3 ubiquitin-protein ligase MARCH6 [EC:2.3.2.27]	gi|645217380|ref|XP_008225582.1|//PREDICTED: uncharacterized protein LOC103325214 [Prunus mume]
Pa1	6414698	Pm001019_Pm001020_intergenic	23.8364	Pm001020	2236	27.2067	62.2833	1.19489	0.786376	*	NA	NA	NA	K15407//queuine tRNA-ribosyltransferase subunit QTRTD1 [EC:2.4.2.29];K10661//E3 ubiquitin-protein ligase MARCH6 [EC:2.3.2.27]	gi|645217380|ref|XP_008225582.1|//PREDICTED: uncharacterized protein LOC103325214 [Prunus mume]
Pa1	6414950	Pm001019_Pm001020_intergenic	24.0455	Pm001020	2236	27.2067	62.2833	1.19489	0.786376	*	NA	NA	NA	K15407//queuine tRNA-ribosyltransferase subunit QTRTD1 [EC:2.4.2.29];K10661//E3 ubiquitin-protein ligase MARCH6 [EC:2.3.2.27]	gi|645217380|ref|XP_008225582.1|//PREDICTED: uncharacterized protein LOC103325214 [Prunus mume]
Pa1	6415201	Pm001019_Pm001020_intergenic	22.5459	Pm001020	2236	27.2067	62.2833	1.19489	0.786376	*	NA	NA	NA	K15407//queuine tRNA-ribosyltransferase subunit QTRTD1 [EC:2.4.2.29];K10661//E3 ubiquitin-protein ligase MARCH6 [EC:2.3.2.27]	gi|645217380|ref|XP_008225582.1|//PREDICTED: uncharacterized protein LOC103325214 [Prunus mume]
Pa1	6415294	Pm001019_Pm001020_intergenic	22.4033	Pm001020	2236	27.2067	62.2833	1.19489	0.786376	*	NA	NA	NA	K15407//queuine tRNA-ribosyltransferase subunit QTRTD1 [EC:2.4.2.29];K10661//E3 ubiquitin-protein ligase MARCH6 [EC:2.3.2.27]	gi|645217380|ref|XP_008225582.1|//PREDICTED: uncharacterized protein LOC103325214 [Prunus mume]
Pa1	6415603	Pm001019_Pm001020_intergenic	24.7954	Pm001020	2236	27.2067	62.2833	1.19489	0.786376	*	NA	NA	NA	K15407//queuine tRNA-ribosyltransferase subunit QTRTD1 [EC:2.4.2.29];K10661//E3 ubiquitin-protein ligase MARCH6 [EC:2.3.2.27]	gi|645217380|ref|XP_008225582.1|//PREDICTED: uncharacterized protein LOC103325214 [Prunus mume]
Pa1	6415940	Pm001020_intron	25.5858	Pm001020	2236	27.2067	62.2833	1.19489	0.786376	*	NA	NA	NA	K15407//queuine tRNA-ribosyltransferase subunit QTRTD1 [EC:2.4.2.29];K10661//E3 ubiquitin-protein ligase MARCH6 [EC:2.3.2.27]	gi|645217380|ref|XP_008225582.1|//PREDICTED: uncharacterized protein LOC103325214 [Prunus mume]
Pa1	6416094	Pm001020_intron	22.9857	Pm001020	2236	27.2067	62.2833	1.19489	0.786376	*	NA	NA	NA	K15407//queuine tRNA-ribosyltransferase subunit QTRTD1 [EC:2.4.2.29];K10661//E3 ubiquitin-protein ligase MARCH6 [EC:2.3.2.27]	gi|645217380|ref|XP_008225582.1|//PREDICTED: uncharacterized protein LOC103325214 [Prunus mume]
Pa1	6420284	Pm001020_intron	25.2872	Pm001020	2236	27.2067	62.2833	1.19489	0.786376	*	NA	NA	NA	K15407//queuine tRNA-ribosyltransferase subunit QTRTD1 [EC:2.4.2.29];K10661//E3 ubiquitin-protein ligase MARCH6 [EC:2.3.2.27]	gi|645217380|ref|XP_008225582.1|//PREDICTED: uncharacterized protein LOC103325214 [Prunus mume]
Pa1	6420941	Pm001020_Pm001021_intergenic	21.0245	Pm001020	2236	27.2067	62.2833	1.19489	0.786376	*	NA	NA	NA	K15407//queuine tRNA-ribosyltransferase subunit QTRTD1 [EC:2.4.2.29];K10661//E3 ubiquitin-protein ligase MARCH6 [EC:2.3.2.27]	gi|645217380|ref|XP_008225582.1|//PREDICTED: uncharacterized protein LOC103325214 [Prunus mume]
Pa1	6449730	Pm001026_Pm001027_intergenic	23.5468	Pm001026	492	4.52667	0.12	-5.23734	0.714579	*	NA	NA	NA	K03526//(E)-4-hydroxy-3-methylbut-2-enyl-diphosphate synthase [EC:1.17.7.1 1.17.7.3]	gi|645217385|ref|XP_008225606.1|//PREDICTED: vegetative cell wall protein gp1-like [Prunus mume]
Pa1	6450013	Pm001026_Pm001027_intergenic	25.0082	Pm001026	492	4.52667	0.12	-5.23734	0.714579	*	NA	NA	NA	K03526//(E)-4-hydroxy-3-methylbut-2-enyl-diphosphate synthase [EC:1.17.7.1 1.17.7.3]	gi|645217385|ref|XP_008225606.1|//PREDICTED: vegetative cell wall protein gp1-like [Prunus mume]
Pa1	6450104	Pm001026_Pm001027_intergenic	24.1577	Pm001026	492	4.52667	0.12	-5.23734	0.714579	*	NA	NA	NA	K03526//(E)-4-hydroxy-3-methylbut-2-enyl-diphosphate synthase [EC:1.17.7.1 1.17.7.3]	gi|645217385|ref|XP_008225606.1|//PREDICTED: vegetative cell wall protein gp1-like [Prunus mume]
Pa1	6450373	Pm001026_Pm001027_intergenic	23.5619	Pm001026	492	4.52667	0.12	-5.23734	0.714579	*	NA	NA	NA	K03526//(E)-4-hydroxy-3-methylbut-2-enyl-diphosphate synthase [EC:1.17.7.1 1.17.7.3]	gi|645217385|ref|XP_008225606.1|//PREDICTED: vegetative cell wall protein gp1-like [Prunus mume]
Pa1	6472262	Pm001030_Pm001031_intergenic	24.0862	Pm001031	846	167.113	329.27	0.978444	0.774192	*	GO:0031224//intrinsic component of membrane	NA	GO:0006810//transport	K09872//aquaporin PIP	gi|961454922|gb|ALS31086.1|//aquaporin PIP 2.3 [Prunus cerasifera x Prunus munsoniana]
Pa1	6472355	Pm001030_Pm001031_intergenic	21.5576	Pm001031	846	167.113	329.27	0.978444	0.774192	*	GO:0031224//intrinsic component of membrane	NA	GO:0006810//transport	K09872//aquaporin PIP	gi|961454922|gb|ALS31086.1|//aquaporin PIP 2.3 [Prunus cerasifera x Prunus munsoniana]
Pa1	6474169	Pm001031_intron	24.0593	Pm001031	846	167.113	329.27	0.978444	0.774192	*	GO:0031224//intrinsic component of membrane	NA	GO:0006810//transport	K09872//aquaporin PIP	gi|961454922|gb|ALS31086.1|//aquaporin PIP 2.3 [Prunus cerasifera x Prunus munsoniana]
Pa1	6475935	Pm001031_Pm001032_intergenic	24.4452	Pm001031	846	167.113	329.27	0.978444	0.774192	*	GO:0031224//intrinsic component of membrane	NA	GO:0006810//transport	K09872//aquaporin PIP	gi|961454922|gb|ALS31086.1|//aquaporin PIP 2.3 [Prunus cerasifera x Prunus munsoniana]
Pa1	6476346	Pm001031_Pm001032_intergenic	21.2499	Pm001031	846	167.113	329.27	0.978444	0.774192	*	GO:0031224//intrinsic component of membrane	NA	GO:0006810//transport	K09872//aquaporin PIP	gi|961454922|gb|ALS31086.1|//aquaporin PIP 2.3 [Prunus cerasifera x Prunus munsoniana]
Pa1	6476378	Pm001031_Pm001032_intergenic	19.0471	Pm001031	846	167.113	329.27	0.978444	0.774192	*	GO:0031224//intrinsic component of membrane	NA	GO:0006810//transport	K09872//aquaporin PIP	gi|961454922|gb|ALS31086.1|//aquaporin PIP 2.3 [Prunus cerasifera x Prunus munsoniana]
Pa1	6477819	Pm001031_Pm001032_intergenic	23.2983	Pm001031	846	167.113	329.27	0.978444	0.774192	*	GO:0031224//intrinsic component of membrane	NA	GO:0006810//transport	K09872//aquaporin PIP	gi|961454922|gb|ALS31086.1|//aquaporin PIP 2.3 [Prunus cerasifera x Prunus munsoniana]
Pa1	6480036	Pm001031_Pm001032_intergenic	19.152	Pm001031	846	167.113	329.27	0.978444	0.774192	*	GO:0031224//intrinsic component of membrane	NA	GO:0006810//transport	K09872//aquaporin PIP	gi|961454922|gb|ALS31086.1|//aquaporin PIP 2.3 [Prunus cerasifera x Prunus munsoniana]
Pa1	6483272	Pm001033_Pm001034_intergenic	21.2918	Pm001034	501	49.6733	184.267	1.89125	0.869033	Up	NA	NA	NA	NA	gi|645217399|ref|XP_008225670.1|//PREDICTED: uncharacterized protein LOC103325290 [Prunus mume]
Pa1	6484204	Pm001033_Pm001034_intergenic	21.6294	Pm001034	501	49.6733	184.267	1.89125	0.869033	Up	NA	NA	NA	NA	gi|645217399|ref|XP_008225670.1|//PREDICTED: uncharacterized protein LOC103325290 [Prunus mume]
Pa1	6484323	Pm001033_Pm001034_intergenic	20.4001	Pm001034	501	49.6733	184.267	1.89125	0.869033	Up	NA	NA	NA	NA	gi|645217399|ref|XP_008225670.1|//PREDICTED: uncharacterized protein LOC103325290 [Prunus mume]
Pa1	6484950	Pm001033_Pm001034_intergenic	22.1389	Pm001034	501	49.6733	184.267	1.89125	0.869033	Up	NA	NA	NA	NA	gi|645217399|ref|XP_008225670.1|//PREDICTED: uncharacterized protein LOC103325290 [Prunus mume]
Pa1	6485996	Pm001033_Pm001034_intergenic	22.8411	Pm001034	501	49.6733	184.267	1.89125	0.869033	Up	NA	NA	NA	NA	gi|645217399|ref|XP_008225670.1|//PREDICTED: uncharacterized protein LOC103325290 [Prunus mume]
Pa1	6486231	Pm001033_Pm001034_intergenic	28.8038	Pm001034	501	49.6733	184.267	1.89125	0.869033	Up	NA	NA	NA	NA	gi|645217399|ref|XP_008225670.1|//PREDICTED: uncharacterized protein LOC103325290 [Prunus mume]
Pa1	6486247	Pm001033_Pm001034_intergenic	24.27	Pm001034	501	49.6733	184.267	1.89125	0.869033	Up	NA	NA	NA	NA	gi|645217399|ref|XP_008225670.1|//PREDICTED: uncharacterized protein LOC103325290 [Prunus mume]
Pa1	6489340	Pm001033_Pm001034_intergenic	19.6885	Pm001034	501	49.6733	184.267	1.89125	0.869033	Up	NA	NA	NA	NA	gi|645217399|ref|XP_008225670.1|//PREDICTED: uncharacterized protein LOC103325290 [Prunus mume]
Pa1	6490820	Pm001034_Pm001035_intergenic	21.9478	Pm001034	501	49.6733	184.267	1.89125	0.869033	Up	NA	NA	NA	NA	gi|645217399|ref|XP_008225670.1|//PREDICTED: uncharacterized protein LOC103325290 [Prunus mume]
Pa1	6491336	Pm001034_Pm001035_intergenic	21.9844	Pm001034	501	49.6733	184.267	1.89125	0.869033	Up	NA	NA	NA	NA	gi|645217399|ref|XP_008225670.1|//PREDICTED: uncharacterized protein LOC103325290 [Prunus mume]
Pa1	6492073	Pm001034_Pm001035_intergenic	24.8579	Pm001034	501	49.6733	184.267	1.89125	0.869033	Up	NA	NA	NA	NA	gi|645217399|ref|XP_008225670.1|//PREDICTED: uncharacterized protein LOC103325290 [Prunus mume]
Pa1	6492480	Pm001034_Pm001035_intergenic	22.4426	Pm001034	501	49.6733	184.267	1.89125	0.869033	Up	NA	NA	NA	NA	gi|645217399|ref|XP_008225670.1|//PREDICTED: uncharacterized protein LOC103325290 [Prunus mume]
Pa1	6492888	Pm001034_Pm001035_intergenic	19.4209	Pm001034	501	49.6733	184.267	1.89125	0.869033	Up	NA	NA	NA	NA	gi|645217399|ref|XP_008225670.1|//PREDICTED: uncharacterized protein LOC103325290 [Prunus mume]
Pa1	6492922	Pm001034_Pm001035_intergenic	23.7824	Pm001034	501	49.6733	184.267	1.89125	0.869033	Up	NA	NA	NA	NA	gi|645217399|ref|XP_008225670.1|//PREDICTED: uncharacterized protein LOC103325290 [Prunus mume]
Pa1	6493437	Pm001034_Pm001035_intergenic	22.5578	Pm001034	501	49.6733	184.267	1.89125	0.869033	Up	NA	NA	NA	NA	gi|645217399|ref|XP_008225670.1|//PREDICTED: uncharacterized protein LOC103325290 [Prunus mume]
Pa1	6493458	Pm001034_Pm001035_intergenic	23.3936	Pm001034	501	49.6733	184.267	1.89125	0.869033	Up	NA	NA	NA	NA	gi|645217399|ref|XP_008225670.1|//PREDICTED: uncharacterized protein LOC103325290 [Prunus mume]
Pa1	6494201	Pm001034_Pm001035_intergenic	22.7287	Pm001034	501	49.6733	184.267	1.89125	0.869033	Up	NA	NA	NA	NA	gi|645217399|ref|XP_008225670.1|//PREDICTED: uncharacterized protein LOC103325290 [Prunus mume]
Pa1	6868353	Pm001072_Pm001073_intergenic	23.6075	Pm001073	2281	136.707	59.5633	-1.19859	0.806105	Down	GO:0044424//intracellular part	GO:0005515//protein binding;GO:0032559//adenyl ribonucleotide binding	GO:0006457//protein folding	K04077//chaperonin GroEL	gi|645217503|ref|XP_008226152.1|//PREDICTED: ruBisCO large subunit-binding protein subunit alpha [Prunus mume]
Pa1	6868354	Pm001072_Pm001073_intergenic	23.6075	Pm001073	2281	136.707	59.5633	-1.19859	0.806105	Down	GO:0044424//intracellular part	GO:0005515//protein binding;GO:0032559//adenyl ribonucleotide binding	GO:0006457//protein folding	K04077//chaperonin GroEL	gi|645217503|ref|XP_008226152.1|//PREDICTED: ruBisCO large subunit-binding protein subunit alpha [Prunus mume]
Pa1	6868418	Pm001072_Pm001073_intergenic	21.4185	Pm001073	2281	136.707	59.5633	-1.19859	0.806105	Down	GO:0044424//intracellular part	GO:0005515//protein binding;GO:0032559//adenyl ribonucleotide binding	GO:0006457//protein folding	K04077//chaperonin GroEL	gi|645217503|ref|XP_008226152.1|//PREDICTED: ruBisCO large subunit-binding protein subunit alpha [Prunus mume]
Pa1	6868656	Pm001072_Pm001073_intergenic	22.1502	Pm001073	2281	136.707	59.5633	-1.19859	0.806105	Down	GO:0044424//intracellular part	GO:0005515//protein binding;GO:0032559//adenyl ribonucleotide binding	GO:0006457//protein folding	K04077//chaperonin GroEL	gi|645217503|ref|XP_008226152.1|//PREDICTED: ruBisCO large subunit-binding protein subunit alpha [Prunus mume]
Pa1	6869223	Pm001072_Pm001073_intergenic	19.0519	Pm001073	2281	136.707	59.5633	-1.19859	0.806105	Down	GO:0044424//intracellular part	GO:0005515//protein binding;GO:0032559//adenyl ribonucleotide binding	GO:0006457//protein folding	K04077//chaperonin GroEL	gi|645217503|ref|XP_008226152.1|//PREDICTED: ruBisCO large subunit-binding protein subunit alpha [Prunus mume]
Pa1	6869450	Pm001072_Pm001073_intergenic	21.8887	Pm001073	2281	136.707	59.5633	-1.19859	0.806105	Down	GO:0044424//intracellular part	GO:0005515//protein binding;GO:0032559//adenyl ribonucleotide binding	GO:0006457//protein folding	K04077//chaperonin GroEL	gi|645217503|ref|XP_008226152.1|//PREDICTED: ruBisCO large subunit-binding protein subunit alpha [Prunus mume]
Pa1	6871854	Pm001073_CDS	22.48	Pm001073	2281	136.707	59.5633	-1.19859	0.806105	Down	GO:0044424//intracellular part	GO:0005515//protein binding;GO:0032559//adenyl ribonucleotide binding	GO:0006457//protein folding	K04077//chaperonin GroEL	gi|645217503|ref|XP_008226152.1|//PREDICTED: ruBisCO large subunit-binding protein subunit alpha [Prunus mume]
Pa1	6872067	Pm001073_intron	22.9995	Pm001073	2281	136.707	59.5633	-1.19859	0.806105	Down	GO:0044424//intracellular part	GO:0005515//protein binding;GO:0032559//adenyl ribonucleotide binding	GO:0006457//protein folding	K04077//chaperonin GroEL	gi|645217503|ref|XP_008226152.1|//PREDICTED: ruBisCO large subunit-binding protein subunit alpha [Prunus mume]
Pa1	6873071	Pm001073_intron	19.6808	Pm001073	2281	136.707	59.5633	-1.19859	0.806105	Down	GO:0044424//intracellular part	GO:0005515//protein binding;GO:0032559//adenyl ribonucleotide binding	GO:0006457//protein folding	K04077//chaperonin GroEL	gi|645217503|ref|XP_008226152.1|//PREDICTED: ruBisCO large subunit-binding protein subunit alpha [Prunus mume]
Pa1	6873143	Pm001073_intron	19.2003	Pm001073	2281	136.707	59.5633	-1.19859	0.806105	Down	GO:0044424//intracellular part	GO:0005515//protein binding;GO:0032559//adenyl ribonucleotide binding	GO:0006457//protein folding	K04077//chaperonin GroEL	gi|645217503|ref|XP_008226152.1|//PREDICTED: ruBisCO large subunit-binding protein subunit alpha [Prunus mume]
Pa1	6873177	Pm001073_intron	19.3902	Pm001073	2281	136.707	59.5633	-1.19859	0.806105	Down	GO:0044424//intracellular part	GO:0005515//protein binding;GO:0032559//adenyl ribonucleotide binding	GO:0006457//protein folding	K04077//chaperonin GroEL	gi|645217503|ref|XP_008226152.1|//PREDICTED: ruBisCO large subunit-binding protein subunit alpha [Prunus mume]
Pa1	6873392	Pm001073_intron	19.235	Pm001073	2281	136.707	59.5633	-1.19859	0.806105	Down	GO:0044424//intracellular part	GO:0005515//protein binding;GO:0032559//adenyl ribonucleotide binding	GO:0006457//protein folding	K04077//chaperonin GroEL	gi|645217503|ref|XP_008226152.1|//PREDICTED: ruBisCO large subunit-binding protein subunit alpha [Prunus mume]
Pa1	6873425	Pm001073_intron	19.1574	Pm001073	2281	136.707	59.5633	-1.19859	0.806105	Down	GO:0044424//intracellular part	GO:0005515//protein binding;GO:0032559//adenyl ribonucleotide binding	GO:0006457//protein folding	K04077//chaperonin GroEL	gi|645217503|ref|XP_008226152.1|//PREDICTED: ruBisCO large subunit-binding protein subunit alpha [Prunus mume]
Pa1	6873461	Pm001073_intron	22.4458	Pm001073	2281	136.707	59.5633	-1.19859	0.806105	Down	GO:0044424//intracellular part	GO:0005515//protein binding;GO:0032559//adenyl ribonucleotide binding	GO:0006457//protein folding	K04077//chaperonin GroEL	gi|645217503|ref|XP_008226152.1|//PREDICTED: ruBisCO large subunit-binding protein subunit alpha [Prunus mume]
Pa1	6873500	Pm001073_intron	22.3145	Pm001073	2281	136.707	59.5633	-1.19859	0.806105	Down	GO:0044424//intracellular part	GO:0005515//protein binding;GO:0032559//adenyl ribonucleotide binding	GO:0006457//protein folding	K04077//chaperonin GroEL	gi|645217503|ref|XP_008226152.1|//PREDICTED: ruBisCO large subunit-binding protein subunit alpha [Prunus mume]
Pa1	6873519	Pm001073_intron	19.5511	Pm001073	2281	136.707	59.5633	-1.19859	0.806105	Down	GO:0044424//intracellular part	GO:0005515//protein binding;GO:0032559//adenyl ribonucleotide binding	GO:0006457//protein folding	K04077//chaperonin GroEL	gi|645217503|ref|XP_008226152.1|//PREDICTED: ruBisCO large subunit-binding protein subunit alpha [Prunus mume]
Pa1	6873531	Pm001073_intron	21.5713	Pm001073	2281	136.707	59.5633	-1.19859	0.806105	Down	GO:0044424//intracellular part	GO:0005515//protein binding;GO:0032559//adenyl ribonucleotide binding	GO:0006457//protein folding	K04077//chaperonin GroEL	gi|645217503|ref|XP_008226152.1|//PREDICTED: ruBisCO large subunit-binding protein subunit alpha [Prunus mume]
Pa1	6873535	Pm001073_intron	21.9012	Pm001073	2281	136.707	59.5633	-1.19859	0.806105	Down	GO:0044424//intracellular part	GO:0005515//protein binding;GO:0032559//adenyl ribonucleotide binding	GO:0006457//protein folding	K04077//chaperonin GroEL	gi|645217503|ref|XP_008226152.1|//PREDICTED: ruBisCO large subunit-binding protein subunit alpha [Prunus mume]
Pa1	6873539	Pm001073_intron	22.6897	Pm001073	2281	136.707	59.5633	-1.19859	0.806105	Down	GO:0044424//intracellular part	GO:0005515//protein binding;GO:0032559//adenyl ribonucleotide binding	GO:0006457//protein folding	K04077//chaperonin GroEL	gi|645217503|ref|XP_008226152.1|//PREDICTED: ruBisCO large subunit-binding protein subunit alpha [Prunus mume]
Pa1	6873609	Pm001073_intron	21.424	Pm001073	2281	136.707	59.5633	-1.19859	0.806105	Down	GO:0044424//intracellular part	GO:0005515//protein binding;GO:0032559//adenyl ribonucleotide binding	GO:0006457//protein folding	K04077//chaperonin GroEL	gi|645217503|ref|XP_008226152.1|//PREDICTED: ruBisCO large subunit-binding protein subunit alpha [Prunus mume]
Pa1	6873834	Pm001073_intron	21.9113	Pm001073	2281	136.707	59.5633	-1.19859	0.806105	Down	GO:0044424//intracellular part	GO:0005515//protein binding;GO:0032559//adenyl ribonucleotide binding	GO:0006457//protein folding	K04077//chaperonin GroEL	gi|645217503|ref|XP_008226152.1|//PREDICTED: ruBisCO large subunit-binding protein subunit alpha [Prunus mume]
Pa1	6873922	Pm001073_intron	22.7687	Pm001073	2281	136.707	59.5633	-1.19859	0.806105	Down	GO:0044424//intracellular part	GO:0005515//protein binding;GO:0032559//adenyl ribonucleotide binding	GO:0006457//protein folding	K04077//chaperonin GroEL	gi|645217503|ref|XP_008226152.1|//PREDICTED: ruBisCO large subunit-binding protein subunit alpha [Prunus mume]
Pa1	6873951	Pm001073_intron	22.3903	Pm001073	2281	136.707	59.5633	-1.19859	0.806105	Down	GO:0044424//intracellular part	GO:0005515//protein binding;GO:0032559//adenyl ribonucleotide binding	GO:0006457//protein folding	K04077//chaperonin GroEL	gi|645217503|ref|XP_008226152.1|//PREDICTED: ruBisCO large subunit-binding protein subunit alpha [Prunus mume]
Pa1	6874132	Pm001073_intron	21.6186	Pm001073	2281	136.707	59.5633	-1.19859	0.806105	Down	GO:0044424//intracellular part	GO:0005515//protein binding;GO:0032559//adenyl ribonucleotide binding	GO:0006457//protein folding	K04077//chaperonin GroEL	gi|645217503|ref|XP_008226152.1|//PREDICTED: ruBisCO large subunit-binding protein subunit alpha [Prunus mume]
Pa1	6874206	Pm001073_intron	21.6511	Pm001073	2281	136.707	59.5633	-1.19859	0.806105	Down	GO:0044424//intracellular part	GO:0005515//protein binding;GO:0032559//adenyl ribonucleotide binding	GO:0006457//protein folding	K04077//chaperonin GroEL	gi|645217503|ref|XP_008226152.1|//PREDICTED: ruBisCO large subunit-binding protein subunit alpha [Prunus mume]
Pa1	6875349	Pm001073_intron	19.4621	Pm001073	2281	136.707	59.5633	-1.19859	0.806105	Down	GO:0044424//intracellular part	GO:0005515//protein binding;GO:0032559//adenyl ribonucleotide binding	GO:0006457//protein folding	K04077//chaperonin GroEL	gi|645217503|ref|XP_008226152.1|//PREDICTED: ruBisCO large subunit-binding protein subunit alpha [Prunus mume]
Pa1	6875838	Pm001073_intron	21.9942	Pm001073	2281	136.707	59.5633	-1.19859	0.806105	Down	GO:0044424//intracellular part	GO:0005515//protein binding;GO:0032559//adenyl ribonucleotide binding	GO:0006457//protein folding	K04077//chaperonin GroEL	gi|645217503|ref|XP_008226152.1|//PREDICTED: ruBisCO large subunit-binding protein subunit alpha [Prunus mume]
Pa1	6877735	Pm001073_Pm001074_intergenic	19.1307	Pm001073	2281	136.707	59.5633	-1.19859	0.806105	Down	GO:0044424//intracellular part	GO:0005515//protein binding;GO:0032559//adenyl ribonucleotide binding	GO:0006457//protein folding	K04077//chaperonin GroEL	gi|645217503|ref|XP_008226152.1|//PREDICTED: ruBisCO large subunit-binding protein subunit alpha [Prunus mume]
Pa1	6878052	Pm001073_Pm001074_intergenic	19.0174	Pm001073	2281	136.707	59.5633	-1.19859	0.806105	Down	GO:0044424//intracellular part	GO:0005515//protein binding;GO:0032559//adenyl ribonucleotide binding	GO:0006457//protein folding	K04077//chaperonin GroEL	gi|645217503|ref|XP_008226152.1|//PREDICTED: ruBisCO large subunit-binding protein subunit alpha [Prunus mume]
Pa1	6879014	Pm001073_Pm001074_intergenic	19.6917	Pm001073	2281	136.707	59.5633	-1.19859	0.806105	Down	GO:0044424//intracellular part	GO:0005515//protein binding;GO:0032559//adenyl ribonucleotide binding	GO:0006457//protein folding	K04077//chaperonin GroEL	gi|645217503|ref|XP_008226152.1|//PREDICTED: ruBisCO large subunit-binding protein subunit alpha [Prunus mume]
Pa1	6879661	Pm001073_Pm001074_intergenic	21.8206	Pm001073	2281	136.707	59.5633	-1.19859	0.806105	Down	GO:0044424//intracellular part	GO:0005515//protein binding;GO:0032559//adenyl ribonucleotide binding	GO:0006457//protein folding	K04077//chaperonin GroEL	gi|645217503|ref|XP_008226152.1|//PREDICTED: ruBisCO large subunit-binding protein subunit alpha [Prunus mume]
Pa1	6880380	Pm001073_Pm001074_intergenic	20.494	Pm001073	2281	136.707	59.5633	-1.19859	0.806105	Down	GO:0044424//intracellular part	GO:0005515//protein binding;GO:0032559//adenyl ribonucleotide binding	GO:0006457//protein folding	K04077//chaperonin GroEL	gi|645217503|ref|XP_008226152.1|//PREDICTED: ruBisCO large subunit-binding protein subunit alpha [Prunus mume]
Pa1	6881002	Pm001073_Pm001074_intergenic	20.1317	Pm001073	2281	136.707	59.5633	-1.19859	0.806105	Down	GO:0044424//intracellular part	GO:0005515//protein binding;GO:0032559//adenyl ribonucleotide binding	GO:0006457//protein folding	K04077//chaperonin GroEL	gi|645217503|ref|XP_008226152.1|//PREDICTED: ruBisCO large subunit-binding protein subunit alpha [Prunus mume]
Pa1	6881234	Pm001073_Pm001074_intergenic	21.8361	Pm001073	2281	136.707	59.5633	-1.19859	0.806105	Down	GO:0044424//intracellular part	GO:0005515//protein binding;GO:0032559//adenyl ribonucleotide binding	GO:0006457//protein folding	K04077//chaperonin GroEL	gi|645217503|ref|XP_008226152.1|//PREDICTED: ruBisCO large subunit-binding protein subunit alpha [Prunus mume]
Pa1	6881297	Pm001073_Pm001074_intergenic	20.5527	Pm001073	2281	136.707	59.5633	-1.19859	0.806105	Down	GO:0044424//intracellular part	GO:0005515//protein binding;GO:0032559//adenyl ribonucleotide binding	GO:0006457//protein folding	K04077//chaperonin GroEL	gi|645217503|ref|XP_008226152.1|//PREDICTED: ruBisCO large subunit-binding protein subunit alpha [Prunus mume]
Pa1	6881410	Pm001073_Pm001074_intergenic	21.1072	Pm001073	2281	136.707	59.5633	-1.19859	0.806105	Down	GO:0044424//intracellular part	GO:0005515//protein binding;GO:0032559//adenyl ribonucleotide binding	GO:0006457//protein folding	K04077//chaperonin GroEL	gi|645217503|ref|XP_008226152.1|//PREDICTED: ruBisCO large subunit-binding protein subunit alpha [Prunus mume]
Pa1	6882110	Pm001073_Pm001074_intergenic	19.9931	Pm001073	2281	136.707	59.5633	-1.19859	0.806105	Down	GO:0044424//intracellular part	GO:0005515//protein binding;GO:0032559//adenyl ribonucleotide binding	GO:0006457//protein folding	K04077//chaperonin GroEL	gi|645217503|ref|XP_008226152.1|//PREDICTED: ruBisCO large subunit-binding protein subunit alpha [Prunus mume]
Pa1	6882527	Pm001073_Pm001074_intergenic	19.4093	Pm001073	2281	136.707	59.5633	-1.19859	0.806105	Down	GO:0044424//intracellular part	GO:0005515//protein binding;GO:0032559//adenyl ribonucleotide binding	GO:0006457//protein folding	K04077//chaperonin GroEL	gi|645217503|ref|XP_008226152.1|//PREDICTED: ruBisCO large subunit-binding protein subunit alpha [Prunus mume]
Pa1	6886240	Pm001073_Pm001074_intergenic	28.9123	Pm001073	2281	136.707	59.5633	-1.19859	0.806105	Down	GO:0044424//intracellular part	GO:0005515//protein binding;GO:0032559//adenyl ribonucleotide binding	GO:0006457//protein folding	K04077//chaperonin GroEL	gi|645217503|ref|XP_008226152.1|//PREDICTED: ruBisCO large subunit-binding protein subunit alpha [Prunus mume]
Pa1	6886279	Pm001073_Pm001074_intergenic	25.0184	Pm001073	2281	136.707	59.5633	-1.19859	0.806105	Down	GO:0044424//intracellular part	GO:0005515//protein binding;GO:0032559//adenyl ribonucleotide binding	GO:0006457//protein folding	K04077//chaperonin GroEL	gi|645217503|ref|XP_008226152.1|//PREDICTED: ruBisCO large subunit-binding protein subunit alpha [Prunus mume]
Pa1	7066740	Pm001095_Pm001096_intergenic	19.3969	Pm001096	939	144.877	34.5267	-2.06904	0.875708	Down	NA	NA	NA	NA	gi|645217545|ref|XP_008226327.1|//PREDICTED: uncharacterized protein LOC103325914 [Prunus mume]
Pa1	7069010	Pm001095_Pm001096_intergenic	20.8447	Pm001096	939	144.877	34.5267	-2.06904	0.875708	Down	NA	NA	NA	NA	gi|645217545|ref|XP_008226327.1|//PREDICTED: uncharacterized protein LOC103325914 [Prunus mume]
Pa1	7074739	Pm001096_intron	20.4783	Pm001096	939	144.877	34.5267	-2.06904	0.875708	Down	NA	NA	NA	NA	gi|645217545|ref|XP_008226327.1|//PREDICTED: uncharacterized protein LOC103325914 [Prunus mume]
Pa1	7076508	Pm001096_Pm001097_intergenic	19.9405	Pm001096	939	144.877	34.5267	-2.06904	0.875708	Down	NA	NA	NA	NA	gi|645217545|ref|XP_008226327.1|//PREDICTED: uncharacterized protein LOC103325914 [Prunus mume]
Pa1	7076927	Pm001096_Pm001097_intergenic	19.9996	Pm001096	939	144.877	34.5267	-2.06904	0.875708	Down	NA	NA	NA	NA	gi|645217545|ref|XP_008226327.1|//PREDICTED: uncharacterized protein LOC103325914 [Prunus mume]
Pa1	7077348	Pm001096_Pm001097_intergenic	19.4	Pm001096	939	144.877	34.5267	-2.06904	0.875708	Down	NA	NA	NA	NA	gi|645217545|ref|XP_008226327.1|//PREDICTED: uncharacterized protein LOC103325914 [Prunus mume]
Pa1	7177994	Pm001107_intron	19.8063	Pm001107	1482	12.5133	3.57667	-1.80678	0.737081	*	NA	NA	NA	K00599//methyltransferase-like protein 6 [EC:2.1.1.-]	gi|645217563|ref|XP_008226405.1|//PREDICTED: protein-lysine methyltransferase METTL21D [Prunus mume]
Pa1	7315917	Pm001124_Pm001125_intergenic	21.0902	Pm001124	492	221.043	128.537	-0.782149	0.719604	*	NA	NA	NA	NA	gi|595828897|ref|XP_007205770.1|//hypothetical protein PRUPE_ppa010405mg [Prunus persica]
Pa1	7318415	Pm001124_Pm001125_intergenic	20.4477	Pm001124	492	221.043	128.537	-0.782149	0.719604	*	NA	NA	NA	NA	gi|595828897|ref|XP_007205770.1|//hypothetical protein PRUPE_ppa010405mg [Prunus persica]
Pa1	7319086	Pm001124_Pm001125_intergenic	19.5575	Pm001124	492	221.043	128.537	-0.782149	0.719604	*	NA	NA	NA	NA	gi|595828897|ref|XP_007205770.1|//hypothetical protein PRUPE_ppa010405mg [Prunus persica]
Pa1	7319902	Pm001124_Pm001125_intergenic	20.1405	Pm001124	492	221.043	128.537	-0.782149	0.719604	*	NA	NA	NA	NA	gi|595828897|ref|XP_007205770.1|//hypothetical protein PRUPE_ppa010405mg [Prunus persica]
Pa1	7320622	Pm001124_Pm001125_intergenic	19.4893	Pm001124	492	221.043	128.537	-0.782149	0.719604	*	NA	NA	NA	NA	gi|595828897|ref|XP_007205770.1|//hypothetical protein PRUPE_ppa010405mg [Prunus persica]
Pa1	7537471	Pm001158_Pm001159_intergenic	19.544	Pm001158	1145	90.81	52.4133	-0.792917	0.70781	*	GO:0009536//plastid	GO:0016209//antioxidant activity;GO:0043169//cation binding;GO:0003824//catalytic activity	GO:0072593//reactive oxygen species metabolic process	K04565//superoxide dismutase, Cu-Zn family [EC:1.15.1.1]	gi|595827208|ref|XP_007205695.1|//hypothetical protein PRUPE_ppa009729mg [Prunus persica];gi|645217615|ref|XP_008226630.1|//PREDICTED: superoxide dismutase [Cu-Zn], chloroplastic [Prunus mume]
Pa1	7538418	Pm001158_Pm001159_intergenic	19.8618	Pm001158	1145	90.81	52.4133	-0.792917	0.70781	*	GO:0009536//plastid	GO:0016209//antioxidant activity;GO:0043169//cation binding;GO:0003824//catalytic activity	GO:0072593//reactive oxygen species metabolic process	K04565//superoxide dismutase, Cu-Zn family [EC:1.15.1.1]	gi|595827208|ref|XP_007205695.1|//hypothetical protein PRUPE_ppa009729mg [Prunus persica];gi|645217615|ref|XP_008226630.1|//PREDICTED: superoxide dismutase [Cu-Zn], chloroplastic [Prunus mume]
Pa1	7538820	Pm001158_Pm001159_intergenic	20.9679	Pm001158	1145	90.81	52.4133	-0.792917	0.70781	*	GO:0009536//plastid	GO:0016209//antioxidant activity;GO:0043169//cation binding;GO:0003824//catalytic activity	GO:0072593//reactive oxygen species metabolic process	K04565//superoxide dismutase, Cu-Zn family [EC:1.15.1.1]	gi|595827208|ref|XP_007205695.1|//hypothetical protein PRUPE_ppa009729mg [Prunus persica];gi|645217615|ref|XP_008226630.1|//PREDICTED: superoxide dismutase [Cu-Zn], chloroplastic [Prunus mume]
Pa1	7538861	Pm001158_Pm001159_intergenic	20.3027	Pm001158	1145	90.81	52.4133	-0.792917	0.70781	*	GO:0009536//plastid	GO:0016209//antioxidant activity;GO:0043169//cation binding;GO:0003824//catalytic activity	GO:0072593//reactive oxygen species metabolic process	K04565//superoxide dismutase, Cu-Zn family [EC:1.15.1.1]	gi|595827208|ref|XP_007205695.1|//hypothetical protein PRUPE_ppa009729mg [Prunus persica];gi|645217615|ref|XP_008226630.1|//PREDICTED: superoxide dismutase [Cu-Zn], chloroplastic [Prunus mume]
Pa1	7541140	Pm001158_Pm001159_intergenic	20.6908	Pm001158	1145	90.81	52.4133	-0.792917	0.70781	*	GO:0009536//plastid	GO:0016209//antioxidant activity;GO:0043169//cation binding;GO:0003824//catalytic activity	GO:0072593//reactive oxygen species metabolic process	K04565//superoxide dismutase, Cu-Zn family [EC:1.15.1.1]	gi|595827208|ref|XP_007205695.1|//hypothetical protein PRUPE_ppa009729mg [Prunus persica];gi|645217615|ref|XP_008226630.1|//PREDICTED: superoxide dismutase [Cu-Zn], chloroplastic [Prunus mume]
Pa1	7554385	Pm001160_Pm001161_intergenic	25.1992	Pm001161	588	30.78	6.15667	-2.32177	0.839835	Down	GO:0030529//ribonucleoprotein complex	GO:0003723//RNA binding;GO:0005198//structural molecule activity	GO:0010467//gene expression	K02939//large subunit ribosomal protein L9	gi|645217622|ref|XP_008226664.1|//PREDICTED: 50S ribosomal protein L9, chloroplastic [Prunus mume]
Pa1	7556362	Pm001161_intron	19.0965	Pm001161	588	30.78	6.15667	-2.32177	0.839835	Down	GO:0030529//ribonucleoprotein complex	GO:0003723//RNA binding;GO:0005198//structural molecule activity	GO:0010467//gene expression	K02939//large subunit ribosomal protein L9	gi|645217622|ref|XP_008226664.1|//PREDICTED: 50S ribosomal protein L9, chloroplastic [Prunus mume]
Pa1	7556958	Pm001161_intron	19.3383	Pm001161	588	30.78	6.15667	-2.32177	0.839835	Down	GO:0030529//ribonucleoprotein complex	GO:0003723//RNA binding;GO:0005198//structural molecule activity	GO:0010467//gene expression	K02939//large subunit ribosomal protein L9	gi|645217622|ref|XP_008226664.1|//PREDICTED: 50S ribosomal protein L9, chloroplastic [Prunus mume]
Pa1	7559188	Pm001161_Pm001162_intergenic	19.402	Pm001161	588	30.78	6.15667	-2.32177	0.839835	Down	GO:0030529//ribonucleoprotein complex	GO:0003723//RNA binding;GO:0005198//structural molecule activity	GO:0010467//gene expression	K02939//large subunit ribosomal protein L9	gi|645217622|ref|XP_008226664.1|//PREDICTED: 50S ribosomal protein L9, chloroplastic [Prunus mume]
Pa1	7560839	Pm001161_Pm001162_intergenic	19.3053	Pm001161	588	30.78	6.15667	-2.32177	0.839835	Down	GO:0030529//ribonucleoprotein complex	GO:0003723//RNA binding;GO:0005198//structural molecule activity	GO:0010467//gene expression	K02939//large subunit ribosomal protein L9	gi|645217622|ref|XP_008226664.1|//PREDICTED: 50S ribosomal protein L9, chloroplastic [Prunus mume]
Pa1	7561971	Pm001161_Pm001162_intergenic	24.3558	Pm001161	588	30.78	6.15667	-2.32177	0.839835	Down	GO:0030529//ribonucleoprotein complex	GO:0003723//RNA binding;GO:0005198//structural molecule activity	GO:0010467//gene expression	K02939//large subunit ribosomal protein L9	gi|645217622|ref|XP_008226664.1|//PREDICTED: 50S ribosomal protein L9, chloroplastic [Prunus mume]
Pa1	7606389	Pm001165_Pm001166_intergenic	19.6559	Pm001165	435	71.4733	26.83	-1.41356	0.815248	Down	GO:0043231//intracellular membrane-bounded organelle;GO:0000785//chromatin	GO:0003676//nucleic acid binding	GO:0034728//nucleosome organization	K11252//histone H2B	gi|595830620|ref|XP_007206110.1|//hypothetical protein PRUPE_ppa013013mg [Prunus persica]											K13071//pheophorbide a oxygenase [EC:1.14.12.20]	gi|645217631|ref|XP_008226706.1|//PREDICTED: pheophorbide a oxygenase, chloroplastic [Prunus mume]
Pa1	7610177	Pm001166_Pm001167_intergenic	20.0315	Pm001166	1935	80.1667	40.5167	-0.984487	0.753558	*	NA	GO:0043169//cation binding;GO:0016703//oxidoreductase activity, acting on single donors with incorporation of molecular oxygen, incorporation of one atom of oxygen (internal monooxygenases or internal mixed function oxidases);GO:0051536//iron-sulfur cluster binding	GO:0008152//metabolic process	K13071//pheophorbide a oxygenase [EC:1.14.12.20]	gi|645217631|ref|XP_008226706.1|//PREDICTED: pheophorbide a oxygenase, chloroplastic [Prunus mume]
Pa1	7613558	Pm001167_Pm001168_intergenic	19.7428	Pm001168	978	38.9667	16.3	-1.25737	0.774619	*	NA	GO:0019887//protein kinase regulator activity;GO:0016301//kinase activity;GO:0016538//cyclin-dependent protein serine/threonine kinase regulator activity;GO:0016772//transferase activity, transferring phosphorus-containing groups	GO:0016310//phosphorylation;GO:0006796//phosphate-containing compound metabolic process;GO:0007049//cell cycle	K02219//cyclin-dependent kinase regulatory subunit CKS1	gi|595837807|ref|XP_007207527.1|//hypothetical protein PRUPE_ppa014100mg [Prunus persica]
Pa1	7615087	Pm001168_intron	19.8781	Pm001168	978	38.9667	16.3	-1.25737	0.774619	*	NA	GO:0019887//protein kinase regulator activity;GO:0016301//kinase activity;GO:0016538//cyclin-dependent protein serine/threonine kinase regulator activity;GO:0016772//transferase activity, transferring phosphorus-containing groups	GO:0016310//phosphorylation;GO:0006796//phosphate-containing compound metabolic process;GO:0007049//cell cycle	K02219//cyclin-dependent kinase regulatory subunit CKS1	gi|595837807|ref|XP_007207527.1|//hypothetical protein PRUPE_ppa014100mg [Prunus persica]
Pa1	7615498	Pm001168_Pm001169_intergenic	19.1827	Pm001168	978	38.9667	16.3	-1.25737	0.774619	*	NA	GO:0019887//protein kinase regulator activity;GO:0016301//kinase activity;GO:0016538//cyclin-dependent protein serine/threonine kinase regulator activity;GO:0016772//transferase activity, transferring phosphorus-containing groups	GO:0016310//phosphorylation;GO:0006796//phosphate-containing compound metabolic process;GO:0007049//cell cycle	K02219//cyclin-dependent kinase regulatory subunit CKS1	gi|595837807|ref|XP_007207527.1|//hypothetical protein PRUPE_ppa014100mg [Prunus persica]
Pa1	7616169	Pm001168_Pm001169_intergenic	19.951	Pm001168	978	38.9667	16.3	-1.25737	0.774619	*	NA	GO:0019887//protein kinase regulator activity;GO:0016301//kinase activity;GO:0016538//cyclin-dependent protein serine/threonine kinase regulator activity;GO:0016772//transferase activity, transferring phosphorus-containing groups	GO:0016310//phosphorylation;GO:0006796//phosphate-containing compound metabolic process;GO:0007049//cell cycle	K02219//cyclin-dependent kinase regulatory subunit CKS1	gi|595837807|ref|XP_007207527.1|//hypothetical protein PRUPE_ppa014100mg [Prunus persica]
Pa1	7682603	Pm001176_Pm001177_intergenic	24.8403	Pm001177	1984	119.103	29.2867	-2.0239	0.870546	Down	NA	NA	NA	K09646//serine carboxypeptidase 1 [EC:3.4.16.-]	gi|645217660|ref|XP_008226808.1|//PREDICTED: serine carboxypeptidase-like 51 [Prunus mume]
Pa1	7682859	Pm001176_Pm001177_intergenic	24.8865	Pm001177	1984	119.103	29.2867	-2.0239	0.870546	Down	NA	NA	NA	K09646//serine carboxypeptidase 1 [EC:3.4.16.-]	gi|645217660|ref|XP_008226808.1|//PREDICTED: serine carboxypeptidase-like 51 [Prunus mume]
Pa1	7682915	Pm001176_Pm001177_intergenic	24.4211	Pm001177	1984	119.103	29.2867	-2.0239	0.870546	Down	NA	NA	NA	K09646//serine carboxypeptidase 1 [EC:3.4.16.-]	gi|645217660|ref|XP_008226808.1|//PREDICTED: serine carboxypeptidase-like 51 [Prunus mume]
Pa1	7682927	Pm001176_Pm001177_intergenic	24.4211	Pm001177	1984	119.103	29.2867	-2.0239	0.870546	Down	NA	NA	NA	K09646//serine carboxypeptidase 1 [EC:3.4.16.-]	gi|645217660|ref|XP_008226808.1|//PREDICTED: serine carboxypeptidase-like 51 [Prunus mume]
Pa1	7683675	Pm001176_Pm001177_intergenic	25.8106	Pm001177	1984	119.103	29.2867	-2.0239	0.870546	Down	NA	NA	NA	K09646//serine carboxypeptidase 1 [EC:3.4.16.-]	gi|645217660|ref|XP_008226808.1|//PREDICTED: serine carboxypeptidase-like 51 [Prunus mume]
Pa1	7684551	Pm001176_Pm001177_intergenic	21.9709	Pm001177	1984	119.103	29.2867	-2.0239	0.870546	Down	NA	NA	NA	K09646//serine carboxypeptidase 1 [EC:3.4.16.-]	gi|645217660|ref|XP_008226808.1|//PREDICTED: serine carboxypeptidase-like 51 [Prunus mume]
Pa1	7684645	Pm001176_Pm001177_intergenic	22.2718	Pm001177	1984	119.103	29.2867	-2.0239	0.870546	Down	NA	NA	NA	K09646//serine carboxypeptidase 1 [EC:3.4.16.-]	gi|645217660|ref|XP_008226808.1|//PREDICTED: serine carboxypeptidase-like 51 [Prunus mume]
Pa1	7684826	Pm001176_Pm001177_intergenic	22.2738	Pm001177	1984	119.103	29.2867	-2.0239	0.870546	Down	NA	NA	NA	K09646//serine carboxypeptidase 1 [EC:3.4.16.-]	gi|645217660|ref|XP_008226808.1|//PREDICTED: serine carboxypeptidase-like 51 [Prunus mume]
Pa1	7684867	Pm001176_Pm001177_intergenic	21.7568	Pm001177	1984	119.103	29.2867	-2.0239	0.870546	Down	NA	NA	NA	K09646//serine carboxypeptidase 1 [EC:3.4.16.-]	gi|645217660|ref|XP_008226808.1|//PREDICTED: serine carboxypeptidase-like 51 [Prunus mume]
Pa1	7687558	Pm001177_intron	19.9757	Pm001177	1984	119.103	29.2867	-2.0239	0.870546	Down	NA	NA	NA	K09646//serine carboxypeptidase 1 [EC:3.4.16.-]	gi|645217660|ref|XP_008226808.1|//PREDICTED: serine carboxypeptidase-like 51 [Prunus mume]
Pa1	7687570	Pm001177_intron	21.1537	Pm001177	1984	119.103	29.2867	-2.0239	0.870546	Down	NA	NA	NA	K09646//serine carboxypeptidase 1 [EC:3.4.16.-]	gi|645217660|ref|XP_008226808.1|//PREDICTED: serine carboxypeptidase-like 51 [Prunus mume]
Pa1	7687578	Pm001177_intron	20.6801	Pm001177	1984	119.103	29.2867	-2.0239	0.870546	Down	NA	NA	NA	K09646//serine carboxypeptidase 1 [EC:3.4.16.-]	gi|645217660|ref|XP_008226808.1|//PREDICTED: serine carboxypeptidase-like 51 [Prunus mume]
Pa1	7687691	Pm001177_intron	19.0816	Pm001177	1984	119.103	29.2867	-2.0239	0.870546	Down	NA	NA	NA	K09646//serine carboxypeptidase 1 [EC:3.4.16.-]	gi|645217660|ref|XP_008226808.1|//PREDICTED: serine carboxypeptidase-like 51 [Prunus mume]
Pa1	7688201	Pm001177_intron	19.3035	Pm001177	1984	119.103	29.2867	-2.0239	0.870546	Down	NA	NA	NA	K09646//serine carboxypeptidase 1 [EC:3.4.16.-]	gi|645217660|ref|XP_008226808.1|//PREDICTED: serine carboxypeptidase-like 51 [Prunus mume]
Pa1	7689404	Pm001177_intron	21.3332	Pm001177	1984	119.103	29.2867	-2.0239	0.870546	Down	NA	NA	NA	K09646//serine carboxypeptidase 1 [EC:3.4.16.-]	gi|645217660|ref|XP_008226808.1|//PREDICTED: serine carboxypeptidase-like 51 [Prunus mume]
Pa1	7689441	Pm001177_intron	23.1091	Pm001177	1984	119.103	29.2867	-2.0239	0.870546	Down	NA	NA	NA	K09646//serine carboxypeptidase 1 [EC:3.4.16.-]	gi|645217660|ref|XP_008226808.1|//PREDICTED: serine carboxypeptidase-like 51 [Prunus mume]
Pa1	7689874	Pm001177_intron	21.1506	Pm001177	1984	119.103	29.2867	-2.0239	0.870546	Down	NA	NA	NA	K09646//serine carboxypeptidase 1 [EC:3.4.16.-]	gi|645217660|ref|XP_008226808.1|//PREDICTED: serine carboxypeptidase-like 51 [Prunus mume]
Pa1	7689875	Pm001177_intron	21.0094	Pm001177	1984	119.103	29.2867	-2.0239	0.870546	Down	NA	NA	NA	K09646//serine carboxypeptidase 1 [EC:3.4.16.-]	gi|645217660|ref|XP_008226808.1|//PREDICTED: serine carboxypeptidase-like 51 [Prunus mume]
Pa1	7690421	Pm001177_intron	24.0589	Pm001177	1984	119.103	29.2867	-2.0239	0.870546	Down	NA	NA	NA	K09646//serine carboxypeptidase 1 [EC:3.4.16.-]	gi|645217660|ref|XP_008226808.1|//PREDICTED: serine carboxypeptidase-like 51 [Prunus mume]
Pa1	7690442	Pm001177_intron	23.9991	Pm001177	1984	119.103	29.2867	-2.0239	0.870546	Down	NA	NA	NA	K09646//serine carboxypeptidase 1 [EC:3.4.16.-]	gi|645217660|ref|XP_008226808.1|//PREDICTED: serine carboxypeptidase-like 51 [Prunus mume]
Pa1	7690544	Pm001177_intron	21.7028	Pm001177	1984	119.103	29.2867	-2.0239	0.870546	Down	NA	NA	NA	K09646//serine carboxypeptidase 1 [EC:3.4.16.-]	gi|645217660|ref|XP_008226808.1|//PREDICTED: serine carboxypeptidase-like 51 [Prunus mume]
Pa1	7690920	Pm001177_intron	25.3387	Pm001177	1984	119.103	29.2867	-2.0239	0.870546	Down	NA	NA	NA	K09646//serine carboxypeptidase 1 [EC:3.4.16.-]	gi|645217660|ref|XP_008226808.1|//PREDICTED: serine carboxypeptidase-like 51 [Prunus mume]
Pa1	7690948	Pm001177_intron	27.5316	Pm001177	1984	119.103	29.2867	-2.0239	0.870546	Down	NA	NA	NA	K09646//serine carboxypeptidase 1 [EC:3.4.16.-]	gi|645217660|ref|XP_008226808.1|//PREDICTED: serine carboxypeptidase-like 51 [Prunus mume]
Pa1	7693997	Pm001177_Pm001178_intergenic	19.2929	Pm001177	1984	119.103	29.2867	-2.0239	0.870546	Down	NA	NA	NA	K09646//serine carboxypeptidase 1 [EC:3.4.16.-]	gi|645217660|ref|XP_008226808.1|//PREDICTED: serine carboxypeptidase-like 51 [Prunus mume]
Pa1	8331492	Pm001244_Pm001245_intergenic	20.0107	Pm001244	273	12.2967	3.70667	-1.73007	0.729624	*	NA	NA	NA	NA	gi|645217961|ref|XP_008228283.1|//PREDICTED: uncharacterized protein LOC103327695 [Prunus mume]
