# Supplementary material for: The genetic architecture of floral traits in the woody plant Prunus mume
Source: Nat Commun. 2018 Apr 27;9:1702. doi: 10.1038/s41467-018-04093-z (PMC5923208; doi:10.1038/s41467-018-04093-z)
Supplement: Supplementary file 17 — Supplementary Data 14 [file 41467_2018_4093_MOESM17_ESM.xlsx]

## Sheet: Supplementary Data 14
Supplementary Data 14. SNPs located within DEGs and associated with pistil character.
Chromosome	Position	Annotation	-log(P)	Gene	Gene length	Mean FPKM of MDL	Mean FPKM of WYY	log2FoldChange(WYY/MDL)	Probability	Up/Down-Regulation(WYY/MDL)	Cellular Component	Molecular	FunctBiological Procession	KEGG Orthology	Nr Description
Pa1	5742569	Pm000939_Pm000940_intergenic	21.886	Pm000940	255	13.22	2.09	-2.66115	0.786774	*	NA	NA	NA	K02971//small subunit ribosomal protein S21e	gi|645217192|ref|XP_008224719.1|//PREDICTED: 40S ribosomal protein S21-2-like [Prunus mume]
Pa1	5743162	Pm000939_Pm000940_intergenic	20.2658	Pm000940	255	13.22	2.09	-2.66115	0.786774	*	NA	NA	NA	K02971//small subunit ribosomal protein S21e	gi|645217192|ref|XP_008224719.1|//PREDICTED: 40S ribosomal protein S21-2-like [Prunus mume]
Pa1	5756156	Pm000942_Pm000943_intergenic	20.9261	Pm000942	557	41.0767	16.32	-1.33168	0.785348	*	GO:0015935//small ribosomal subunit	GO:0005198//structural molecule activity	GO:0022613//ribonucleoprotein complex biogenesis;GO:0010467//gene expression	K02971//small subunit ribosomal protein S21e	gi|645217194|ref|XP_008224731.1|//PREDICTED: 40S ribosomal protein S21-2-like [Prunus mume]
Pa1	5756415	Pm000942_Pm000943_intergenic	21.5739	Pm000942	557	41.0767	16.32	-1.33168	0.785348	*	GO:0015935//small ribosomal subunit	GO:0005198//structural molecule activity	GO:0022613//ribonucleoprotein complex biogenesis;GO:0010467//gene expression	K02971//small subunit ribosomal protein S21e	gi|645217194|ref|XP_008224731.1|//PREDICTED: 40S ribosomal protein S21-2-like [Prunus mume]
Pa1	5756584	Pm000942_Pm000943_intergenic	21.1903	Pm000942	557	41.0767	16.32	-1.33168	0.785348	*	GO:0015935//small ribosomal subunit	GO:0005198//structural molecule activity	GO:0022613//ribonucleoprotein complex biogenesis;GO:0010467//gene expression	K02971//small subunit ribosomal protein S21e	gi|645217194|ref|XP_008224731.1|//PREDICTED: 40S ribosomal protein S21-2-like [Prunus mume]
Pa1	5756756	Pm000942_Pm000943_intergenic	21.1198	Pm000942	557	41.0767	16.32	-1.33168	0.785348	*	GO:0015935//small ribosomal subunit	GO:0005198//structural molecule activity	GO:0022613//ribonucleoprotein complex biogenesis;GO:0010467//gene expression	K02971//small subunit ribosomal protein S21e	gi|645217194|ref|XP_008224731.1|//PREDICTED: 40S ribosomal protein S21-2-like [Prunus mume]
Pa1	5758811	Pm000942_Pm000943_intergenic	20.0316	Pm000942	557	41.0767	16.32	-1.33168	0.785348	*	GO:0015935//small ribosomal subunit	GO:0005198//structural molecule activity	GO:0022613//ribonucleoprotein complex biogenesis;GO:0010467//gene expression	K02971//small subunit ribosomal protein S21e	gi|645217194|ref|XP_008224731.1|//PREDICTED: 40S ribosomal protein S21-2-like [Prunus mume]
Pa1	5761837	Pm000942_Pm000943_intergenic	20.5685	Pm000942	557	41.0767	16.32	-1.33168	0.785348	*	GO:0015935//small ribosomal subunit	GO:0005198//structural molecule activity	GO:0022613//ribonucleoprotein complex biogenesis;GO:0010467//gene expression	K02971//small subunit ribosomal protein S21e	gi|645217194|ref|XP_008224731.1|//PREDICTED: 40S ribosomal protein S21-2-like [Prunus mume]
Pa1	5763423	Pm000942_Pm000943_intergenic	21.527	Pm000942	557	41.0767	16.32	-1.33168	0.785348	*	GO:0015935//small ribosomal subunit	GO:0005198//structural molecule activity	GO:0022613//ribonucleoprotein complex biogenesis;GO:0010467//gene expression	K02971//small subunit ribosomal protein S21e	gi|645217194|ref|XP_008224731.1|//PREDICTED: 40S ribosomal protein S21-2-like [Prunus mume]
Pa1	5777936	Pm000942_Pm000943_intergenic	22.2297	Pm000942	557	41.0767	16.32	-1.33168	0.785348	*	GO:0015935//small ribosomal subunit	GO:0005198//structural molecule activity	GO:0022613//ribonucleoprotein complex biogenesis;GO:0010467//gene expression	K02971//small subunit ribosomal protein S21e	gi|645217194|ref|XP_008224731.1|//PREDICTED: 40S ribosomal protein S21-2-like [Prunus mume]
Pa1	5840305	Pm000954_intron	19.5415	Pm000954	858	159.247	296.117	0.894903	0.750568	*	GO:0016020//membrane	NA	NA	K17345//tetraspanin-5	gi|645217210|ref|XP_008224802.1|//PREDICTED: tetraspanin-3 [Prunus mume]
Pa1	5841115	Pm000954_intron	21.21	Pm000954	858	159.247	296.117	0.894903	0.750568	*	GO:0016020//membrane	NA	NA	K17345//tetraspanin-5	gi|645217210|ref|XP_008224802.1|//PREDICTED: tetraspanin-3 [Prunus mume]
Pa1	5841253	Pm000954_intron	21.5158	Pm000954	858	159.247	296.117	0.894903	0.750568	*	GO:0016020//membrane	NA	NA	K17345//tetraspanin-5	gi|645217210|ref|XP_008224802.1|//PREDICTED: tetraspanin-3 [Prunus mume]
Pa1	5846549	Pm000954_Pm000955_intergenic	21.1974	Pm000954	858	159.247	296.117	0.894903	0.750568	*	GO:0016020//membrane	NA	NA	K17345//tetraspanin-5	gi|645217210|ref|XP_008224802.1|//PREDICTED: tetraspanin-3 [Prunus mume]
Pa1	5846563	Pm000954_Pm000955_intergenic	19.208	Pm000954	858	159.247	296.117	0.894903	0.750568	*	GO:0016020//membrane	NA	NA	K17345//tetraspanin-5	gi|645217210|ref|XP_008224802.1|//PREDICTED: tetraspanin-3 [Prunus mume]
Pa1	5851279	Pm000955_CDS	21.898	Pm000955	2809	8.97	1.91667	-2.22651	0.722246	*	NA	NA	NA	K03231//elongation factor 1-alpha;K09291//nucleoprotein TPR;K10400//kinesin family member 15	gi|595822925|ref|XP_007204977.1|//hypothetical protein PRUPE_ppa002832mg [Prunus persica];gi|645217213|ref|XP_008224813.1|//PREDICTED: LOW QUALITY PROTEIN: interactor of constitutive active ROPs 3 [Prunus mume]
Pa1	5933328	Pm000966_Pm000967_intergenic	21.2841	Pm000967	939	1122.54	365.787	-1.61769	0.86062	Down	GO:0044424//intracellular part	GO:0004601//peroxidase activity;GO:0005506//iron ion binding	GO:0042743//hydrogen peroxide metabolic process;GO:0006950//response to stress	K00434//L-ascorbate peroxidase [EC:1.11.1.11]	gi|645217243|ref|XP_008224940.1|//PREDICTED: L-ascorbate peroxidase, cytosolic [Prunus mume]
Pa1	5938887	Pm000967_Pm000968_intergenic	20.7955	Pm000967	939	1122.54	365.787	-1.61769	0.86062	Down	GO:0044424//intracellular part	GO:0004601//peroxidase activity;GO:0005506//iron ion binding	GO:0042743//hydrogen peroxide metabolic process;GO:0006950//response to stress	K00434//L-ascorbate peroxidase [EC:1.11.1.11]	gi|645217243|ref|XP_008224940.1|//PREDICTED: L-ascorbate peroxidase, cytosolic [Prunus mume]
Pa1	5938898	Pm000967_Pm000968_intergenic	19.6459	Pm000967	939	1122.54	365.787	-1.61769	0.86062	Down	GO:0044424//intracellular part	GO:0004601//peroxidase activity;GO:0005506//iron ion binding	GO:0042743//hydrogen peroxide metabolic process;GO:0006950//response to stress	K00434//L-ascorbate peroxidase [EC:1.11.1.11]	gi|645217243|ref|XP_008224940.1|//PREDICTED: L-ascorbate peroxidase, cytosolic [Prunus mume]
Pa1	5939042	Pm000967_Pm000968_intergenic	20.667	Pm000967	939	1122.54	365.787	-1.61769	0.86062	Down	GO:0044424//intracellular part	GO:0004601//peroxidase activity;GO:0005506//iron ion binding	GO:0042743//hydrogen peroxide metabolic process;GO:0006950//response to stress	K00434//L-ascorbate peroxidase [EC:1.11.1.11]	gi|645217243|ref|XP_008224940.1|//PREDICTED: L-ascorbate peroxidase, cytosolic [Prunus mume]
Pa1	5939411	Pm000967_Pm000968_intergenic	21.8547	Pm000967	939	1122.54	365.787	-1.61769	0.86062	Down	GO:0044424//intracellular part	GO:0004601//peroxidase activity;GO:0005506//iron ion binding	GO:0042743//hydrogen peroxide metabolic process;GO:0006950//response to stress	K00434//L-ascorbate peroxidase [EC:1.11.1.11]	gi|645217243|ref|XP_008224940.1|//PREDICTED: L-ascorbate peroxidase, cytosolic [Prunus mume]
Pa1	5956183	Pm000967_Pm000968_intergenic	20.1046	Pm000967	939	1122.54	365.787	-1.61769	0.86062	Down	GO:0044424//intracellular part	GO:0004601//peroxidase activity;GO:0005506//iron ion binding	GO:0042743//hydrogen peroxide metabolic process;GO:0006950//response to stress	K00434//L-ascorbate peroxidase [EC:1.11.1.11]	gi|645217243|ref|XP_008224940.1|//PREDICTED: L-ascorbate peroxidase, cytosolic [Prunus mume]
Pa1	5962121	Pm000967_Pm000968_intergenic	20.5426	Pm000967	939	1122.54	365.787	-1.61769	0.86062	Down	GO:0044424//intracellular part	GO:0004601//peroxidase activity;GO:0005506//iron ion binding	GO:0042743//hydrogen peroxide metabolic process;GO:0006950//response to stress	K00434//L-ascorbate peroxidase [EC:1.11.1.11]	gi|645217243|ref|XP_008224940.1|//PREDICTED: L-ascorbate peroxidase, cytosolic [Prunus mume]
Pa1	5962541	Pm000967_Pm000968_intergenic	20.3675	Pm000967	939	1122.54	365.787	-1.61769	0.86062	Down	GO:0044424//intracellular part	GO:0004601//peroxidase activity;GO:0005506//iron ion binding	GO:0042743//hydrogen peroxide metabolic process;GO:0006950//response to stress	K00434//L-ascorbate peroxidase [EC:1.11.1.11]	gi|645217243|ref|XP_008224940.1|//PREDICTED: L-ascorbate peroxidase, cytosolic [Prunus mume]
Pa1	6164420	Pm000987_Pm000988_intergenic	21.1353	Pm000988	1866	7.60667	1.32333	-2.52309	0.713059	*	NA	NA	NA	K03142//transcription initiation factor TFIIH subunit 2	gi|645217300|ref|XP_008225258.1|//PREDICTED: general transcription factor IIH subunit 2 [Prunus mume]
Pa1	6167556	Pm000988_Pm000989_intergenic	19.2055	Pm000988	1866	7.60667	1.32333	-2.52309	0.713059	*	NA	NA	NA	K03142//transcription initiation factor TFIIH subunit 2	gi|645217300|ref|XP_008225258.1|//PREDICTED: general transcription factor IIH subunit 2 [Prunus mume]
Pa1	6167639	Pm000988_Pm000989_intergenic	19.6721	Pm000988	1866	7.60667	1.32333	-2.52309	0.713059	*	NA	NA	NA	K03142//transcription initiation factor TFIIH subunit 2	gi|645217300|ref|XP_008225258.1|//PREDICTED: general transcription factor IIH subunit 2 [Prunus mume]
Pa1	6167688	Pm000988_Pm000989_intergenic	21.2376	Pm000988	1866	7.60667	1.32333	-2.52309	0.713059	*	NA	NA	NA	K03142//transcription initiation factor TFIIH subunit 2	gi|645217300|ref|XP_008225258.1|//PREDICTED: general transcription factor IIH subunit 2 [Prunus mume]
Pa1	6168259	Pm000988_Pm000989_intergenic	21.162	Pm000988	1866	7.60667	1.32333	-2.52309	0.713059	*	NA	NA	NA	K03142//transcription initiation factor TFIIH subunit 2	gi|645217300|ref|XP_008225258.1|//PREDICTED: general transcription factor IIH subunit 2 [Prunus mume]
Pa1	6168300	Pm000988_Pm000989_intergenic	21.163	Pm000988	1866	7.60667	1.32333	-2.52309	0.713059	*	NA	NA	NA	K03142//transcription initiation factor TFIIH subunit 2	gi|645217300|ref|XP_008225258.1|//PREDICTED: general transcription factor IIH subunit 2 [Prunus mume]
Pa1	6168389	Pm000988_Pm000989_intergenic	19.476	Pm000988	1866	7.60667	1.32333	-2.52309	0.713059	*	NA	NA	NA	K03142//transcription initiation factor TFIIH subunit 2	gi|645217300|ref|XP_008225258.1|//PREDICTED: general transcription factor IIH subunit 2 [Prunus mume]
Pa1	6168465	Pm000988_Pm000989_intergenic	20.2748	Pm000988	1866	7.60667	1.32333	-2.52309	0.713059	*	NA	NA	NA	K03142//transcription initiation factor TFIIH subunit 2	gi|645217300|ref|XP_008225258.1|//PREDICTED: general transcription factor IIH subunit 2 [Prunus mume]
Pa1	6184482	Pm000992_Pm000993_intergenic	19.5205	Pm000993	2353	58.8567	100.143	0.766789	0.704589	*	NA	GO:0003995//acyl-CoA dehydrogenase activity;GO:0050662//coenzyme binding	GO:0008152//metabolic process	K00253//isovaleryl-CoA dehydrogenase [EC:1.3.8.4]	gi|645217318|ref|XP_008225328.1|//PREDICTED: isovaleryl-CoA dehydrogenase, mitochondrial [Prunus mume]
Pa1	6184862	Pm000992_Pm000993_intergenic	21.8547	Pm000993	2353	58.8567	100.143	0.766789	0.704589	*	NA	GO:0003995//acyl-CoA dehydrogenase activity;GO:0050662//coenzyme binding	GO:0008152//metabolic process	K00253//isovaleryl-CoA dehydrogenase [EC:1.3.8.4]	gi|645217318|ref|XP_008225328.1|//PREDICTED: isovaleryl-CoA dehydrogenase, mitochondrial [Prunus mume]
Pa1	6184955	Pm000992_Pm000993_intergenic	21.2273	Pm000993	2353	58.8567	100.143	0.766789	0.704589	*	NA	GO:0003995//acyl-CoA dehydrogenase activity;GO:0050662//coenzyme binding	GO:0008152//metabolic process	K00253//isovaleryl-CoA dehydrogenase [EC:1.3.8.4]	gi|645217318|ref|XP_008225328.1|//PREDICTED: isovaleryl-CoA dehydrogenase, mitochondrial [Prunus mume]
Pa1	6185103	Pm000992_Pm000993_intergenic	22.2354	Pm000993	2353	58.8567	100.143	0.766789	0.704589	*	NA	GO:0003995//acyl-CoA dehydrogenase activity;GO:0050662//coenzyme binding	GO:0008152//metabolic process	K00253//isovaleryl-CoA dehydrogenase [EC:1.3.8.4]	gi|645217318|ref|XP_008225328.1|//PREDICTED: isovaleryl-CoA dehydrogenase, mitochondrial [Prunus mume]
Pa1	6185186	Pm000992_Pm000993_intergenic	21.4995	Pm000993	2353	58.8567	100.143	0.766789	0.704589	*	NA	GO:0003995//acyl-CoA dehydrogenase activity;GO:0050662//coenzyme binding	GO:0008152//metabolic process	K00253//isovaleryl-CoA dehydrogenase [EC:1.3.8.4]	gi|645217318|ref|XP_008225328.1|//PREDICTED: isovaleryl-CoA dehydrogenase, mitochondrial [Prunus mume]
Pa1	6189120	Pm000993_intron	19.508	Pm000993	2353	58.8567	100.143	0.766789	0.704589	*	NA	GO:0003995//acyl-CoA dehydrogenase activity;GO:0050662//coenzyme binding	GO:0008152//metabolic process	K00253//isovaleryl-CoA dehydrogenase [EC:1.3.8.4]	gi|645217318|ref|XP_008225328.1|//PREDICTED: isovaleryl-CoA dehydrogenase, mitochondrial [Prunus mume]
Pa1	6190461	Pm000993_CDS	21.863	Pm000993	2353	58.8567	100.143	0.766789	0.704589	*	NA	GO:0003995//acyl-CoA dehydrogenase activity;GO:0050662//coenzyme binding	GO:0008152//metabolic process	K00253//isovaleryl-CoA dehydrogenase [EC:1.3.8.4]	gi|645217318|ref|XP_008225328.1|//PREDICTED: isovaleryl-CoA dehydrogenase, mitochondrial [Prunus mume]
Pa1	6191693	Pm000993_intron	22.2805	Pm000993	2353	58.8567	100.143	0.766789	0.704589	*	NA	GO:0003995//acyl-CoA dehydrogenase activity;GO:0050662//coenzyme binding	GO:0008152//metabolic process	K00253//isovaleryl-CoA dehydrogenase [EC:1.3.8.4]	gi|645217318|ref|XP_008225328.1|//PREDICTED: isovaleryl-CoA dehydrogenase, mitochondrial [Prunus mume]
Pa1	6192326	Pm000993_intron	22.0197	Pm000993	2353	58.8567	100.143	0.766789	0.704589	*	NA	GO:0003995//acyl-CoA dehydrogenase activity;GO:0050662//coenzyme binding	GO:0008152//metabolic process	K00253//isovaleryl-CoA dehydrogenase [EC:1.3.8.4]	gi|645217318|ref|XP_008225328.1|//PREDICTED: isovaleryl-CoA dehydrogenase, mitochondrial [Prunus mume]
Pa1	6217835	Pm000995_Pm000996_intergenic	21.8763	Pm000996	2218	44.7967	14.0067	-1.67728	0.824291	Down	GO:0031224//intrinsic component of membrane	NA	GO:0009987//cellular process	K08472//mlo protein	gi|645217330|ref|XP_008225371.1|//PREDICTED: MLO-like protein 6 [Prunus mume]
Pa1	6218394	Pm000995_Pm000996_intergenic	21.5827	Pm000996	2218	44.7967	14.0067	-1.67728	0.824291	Down	GO:0031224//intrinsic component of membrane	NA	GO:0009987//cellular process	K08472//mlo protein	gi|645217330|ref|XP_008225371.1|//PREDICTED: MLO-like protein 6 [Prunus mume]
Pa1	6219159	Pm000995_Pm000996_intergenic	20.5985	Pm000996	2218	44.7967	14.0067	-1.67728	0.824291	Down	GO:0031224//intrinsic component of membrane	NA	GO:0009987//cellular process	K08472//mlo protein	gi|645217330|ref|XP_008225371.1|//PREDICTED: MLO-like protein 6 [Prunus mume]
Pa1	6472484	Pm001030_Pm001031_intergenic	19.896	Pm001031	846	167.113	329.27	0.978444	0.774192	*	GO:0031224//intrinsic component of membrane	NA	GO:0006810//transport	K09872//aquaporin PIP	gi|961454922|gb|ALS31086.1|//aquaporin PIP 2.3 [Prunus cerasifera x Prunus munsoniana]
