# Supplementary material for: The genetic architecture of floral traits in the woody plant Prunus mume
Source: Nat Commun. 2018 Apr 27;9:1702. doi: 10.1038/s41467-018-04093-z (PMC5923208; doi:10.1038/s41467-018-04093-z)
Supplement: Supplementary file 18 — Supplementary Data 15 [file 41467_2018_4093_MOESM18_ESM.xlsx]

## Sheet: Supplementary Data 15
Supplementary Data 15. SNPs located within DEGs and associated with bud aperture.
Chromosome	Position	Annotation	-log(P)	Gene	Gene length	Mean FPKM of MDL	Mean FPKM of WYY	log2FoldChange(WYY/MDL)	Probability	Up/Down-Regulation(WYY/MDL)	Cellular Component	Molecular	FunctBiological Procession	Kegg Orthology	Nr Description
Pa1	4144781	Pm000678_Pm000679_intergenic	10.3663	Pm000678	1427	30.4633	8.65333	-1.81575	0.813127	Down	NA	NA	NA	K08081//tropinone reductase I [EC:1.1.1.206]	gi|645216610|ref|XP_008222016.1|//PREDICTED: tropinone reductase homolog At1g07440-like [Prunus mume]
Pa1	4144787	Pm000678_Pm000679_intergenic	10.0584	Pm000678	1427	30.4633	8.65333	-1.81575	0.813127	Down	NA	NA	NA	K08081//tropinone reductase I [EC:1.1.1.206]	gi|645216610|ref|XP_008222016.1|//PREDICTED: tropinone reductase homolog At1g07440-like [Prunus mume]
Pa1	4144815	Pm000678_Pm000679_intergenic	9.84773	Pm000678	1427	30.4633	8.65333	-1.81575	0.813127	Down	NA	NA	NA	K08081//tropinone reductase I [EC:1.1.1.206]	gi|645216610|ref|XP_008222016.1|//PREDICTED: tropinone reductase homolog At1g07440-like [Prunus mume]
Pa1	4305317	Pm000708_Pm000709_intergenic	9.28899	Pm000709	1255	82.64	39.9067	-1.05021	0.771383	*	NA	GO:0003824//catalytic activity	NA	K07025//putative hydrolase of the HAD superfamily	gi|645216687|ref|XP_008222342.1|//PREDICTED: uncharacterized protein C24B11.05 [Prunus mume]
Pa1	4305567	Pm000708_Pm000709_intergenic	9.25763	Pm000709	1255	82.64	39.9067	-1.05021	0.771383	*	NA	GO:0003824//catalytic activity	NA	K07025//putative hydrolase of the HAD superfamily	gi|645216687|ref|XP_008222342.1|//PREDICTED: uncharacterized protein C24B11.05 [Prunus mume]
Pa1	4548780	Pm000751_intron	9.81733	Pm000751	1650	6.06	0.156667	-5.27355	0.760624	*	NA	NA	NA	K05909//laccase [EC:1.10.3.2]	gi|645217058|ref|XP_008223967.1|//PREDICTED: laccase-17, partial [Prunus mume]
Pa1	4552443	Pm000751_Pm000752_intergenic	9.44336	Pm000751	1650	6.06	0.156667	-5.27355	0.760624	*	NA	NA	NA	K05909//laccase [EC:1.10.3.2]	gi|645217058|ref|XP_008223967.1|//PREDICTED: laccase-17, partial [Prunus mume]
Pa1	4552692	Pm000751_Pm000752_intergenic	9.53466	Pm000751	1650	6.06	0.156667	-5.27355	0.760624	*	NA	NA	NA	K05909//laccase [EC:1.10.3.2]	gi|645217058|ref|XP_008223967.1|//PREDICTED: laccase-17, partial [Prunus mume]
Pa1	4554604	Pm000751_Pm000752_intergenic	10.149	Pm000751	1650	6.06	0.156667	-5.27355	0.760624	*	NA	NA	NA	K05909//laccase [EC:1.10.3.2]	gi|645217058|ref|XP_008223967.1|//PREDICTED: laccase-17, partial [Prunus mume]
Pa1	4555222	Pm000751_Pm000752_intergenic	9.58635	Pm000751	1650	6.06	0.156667	-5.27355	0.760624	*	NA	NA	NA	K05909//laccase [EC:1.10.3.2]	gi|645217058|ref|XP_008223967.1|//PREDICTED: laccase-17, partial [Prunus mume]
Pa1	4558118	Pm000752_Pm000753_intergenic	9.09167	Pm000753	1462	6.71333	0.306667	-4.45229	0.755166	*	NA	NA	NA	K18490//homeobox protein OTX2;K01535//H+-transporting ATPase [EC:3.6.3.6]	gi|595843885|ref|XP_007208702.1|//hypothetical protein PRUPE_ppa019793mg [Prunus persica]
Pa1	4558518	Pm000752_Pm000753_intergenic	9.7114	Pm000753	1462	6.71333	0.306667	-4.45229	0.755166	*	NA	NA	NA	K18490//homeobox protein OTX2;K01535//H+-transporting ATPase [EC:3.6.3.6]	gi|595843885|ref|XP_007208702.1|//hypothetical protein PRUPE_ppa019793mg [Prunus persica]
Pa1	4559106	Pm000752_Pm000753_intergenic	9.41544	Pm000753	1462	6.71333	0.306667	-4.45229	0.755166	*	NA	NA	NA	K18490//homeobox protein OTX2;K01535//H+-transporting ATPase [EC:3.6.3.6]	gi|595843885|ref|XP_007208702.1|//hypothetical protein PRUPE_ppa019793mg [Prunus persica]
Pa1	4560443	Pm000752_Pm000753_intergenic	9.92991	Pm000753	1462	6.71333	0.306667	-4.45229	0.755166	*	NA	NA	NA	K18490//homeobox protein OTX2;K01535//H+-transporting ATPase [EC:3.6.3.6]	gi|595843885|ref|XP_007208702.1|//hypothetical protein PRUPE_ppa019793mg [Prunus persica]
Pa1	4560924	Pm000752_Pm000753_intergenic	10.2407	Pm000753	1462	6.71333	0.306667	-4.45229	0.755166	*	NA	NA	NA	K18490//homeobox protein OTX2;K01535//H+-transporting ATPase [EC:3.6.3.6]	gi|595843885|ref|XP_007208702.1|//hypothetical protein PRUPE_ppa019793mg [Prunus persica]
Pa1	4561014	Pm000752_Pm000753_intergenic	9.68791	Pm000753	1462	6.71333	0.306667	-4.45229	0.755166	*	NA	NA	NA	K18490//homeobox protein OTX2;K01535//H+-transporting ATPase [EC:3.6.3.6]	gi|595843885|ref|XP_007208702.1|//hypothetical protein PRUPE_ppa019793mg [Prunus persica]
Pa1	4561016	Pm000752_Pm000753_intergenic	9.43866	Pm000753	1462	6.71333	0.306667	-4.45229	0.755166	*	NA	NA	NA	K18490//homeobox protein OTX2;K01535//H+-transporting ATPase [EC:3.6.3.6]	gi|595843885|ref|XP_007208702.1|//hypothetical protein PRUPE_ppa019793mg [Prunus persica]
Pa1	4566344	Pm000753_Pm000754_intergenic	10.1625	Pm000753	1462	6.71333	0.306667	-4.45229	0.755166	*	NA	NA	NA	K18490//homeobox protein OTX2;K01535//H+-transporting ATPase [EC:3.6.3.6]	gi|595843885|ref|XP_007208702.1|//hypothetical protein PRUPE_ppa019793mg [Prunus persica]
Pa1	4567512	Pm000753_Pm000754_intergenic	9.81733	Pm000753	1462	6.71333	0.306667	-4.45229	0.755166	*	NA	NA	NA	K18490//homeobox protein OTX2;K01535//H+-transporting ATPase [EC:3.6.3.6]	gi|595843885|ref|XP_007208702.1|//hypothetical protein PRUPE_ppa019793mg [Prunus persica]
Pa1	4614024	Pm000761_Pm000762_intergenic	9.06109	Pm000761	3643	12.9733	3.54667	-1.87101	0.745167	*	GO:0015630//microtubule cytoskeleton	GO:0032559//adenyl ribonucleotide binding;GO:0003774//motor activity	GO:0007017//microtubule-based process	K10398//kinesin family member 11	gi|645216754|ref|XP_008222615.1|//PREDICTED: 125 kDa kinesin-related protein [Prunus mume]
Pa1	4645290	Pm000765_Pm000766_intergenic	9.95464	Pm000766	2698	13.0733	36.0367	1.46284	0.791415	*	NA	GO:0004713//protein tyrosine kinase activity;GO:0032559//adenyl ribonucleotide binding	GO:0006464//cellular protein modification process	K04733//interleukin-1 receptor-associated kinase 4 [EC:2.7.11.1];K04730//interleukin-1 receptor-associated kinase 1 [EC:2.7.11.1]	gi|645217071|ref|XP_008224034.1|//PREDICTED: receptor-like protein kinase HERK 1 [Prunus mume];gi|645216772|ref|XP_008222676.1|//PREDICTED: receptor-like protein kinase HERK 1 [Prunus mume]
Pa1	4645302	Pm000765_Pm000766_intergenic	9.13457	Pm000766	2698	13.0733	36.0367	1.46284	0.791415	*	NA	GO:0004713//protein tyrosine kinase activity;GO:0032559//adenyl ribonucleotide binding	GO:0006464//cellular protein modification process	K04733//interleukin-1 receptor-associated kinase 4 [EC:2.7.11.1];K04730//interleukin-1 receptor-associated kinase 1 [EC:2.7.11.1]	gi|645217071|ref|XP_008224034.1|//PREDICTED: receptor-like protein kinase HERK 1 [Prunus mume];gi|645216772|ref|XP_008222676.1|//PREDICTED: receptor-like protein kinase HERK 1 [Prunus mume]
Pa1	4671876	Pm000767_Pm000768_intergenic	9.47223	Pm000767	2497	17.76	50.0867	1.4958	0.812012	Up	NA	GO:0032559//adenyl ribonucleotide binding;GO:0004672//protein kinase activity	GO:0006464//cellular protein modification process	K04733//interleukin-1 receptor-associated kinase 4 [EC:2.7.11.1];K04730//interleukin-1 receptor-associated kinase 1 [EC:2.7.11.1]	gi|645216772|ref|XP_008222676.1|//PREDICTED: receptor-like protein kinase HERK 1 [Prunus mume]
Pa1	4671959	Pm000767_Pm000768_intergenic	10.0487	Pm000767	2497	17.76	50.0867	1.4958	0.812012	Up	NA	GO:0032559//adenyl ribonucleotide binding;GO:0004672//protein kinase activity	GO:0006464//cellular protein modification process	K04733//interleukin-1 receptor-associated kinase 4 [EC:2.7.11.1];K04730//interleukin-1 receptor-associated kinase 1 [EC:2.7.11.1]	gi|645216772|ref|XP_008222676.1|//PREDICTED: receptor-like protein kinase HERK 1 [Prunus mume]
Pa1	5055307	Pm000829_Pm000830_intergenic	10.9609	Pm000830	285	6.49333	0.726667	-3.15959	0.71248	*	NA	GO:0003676//nucleic acid binding	NA	K13195//cold-inducible RNA-binding protein	gi|645216875|ref|XP_008223101.1|//PREDICTED: glycine-rich RNA-binding protein [Prunus mume]
Pa1	5059670	Pm000829_Pm000830_intergenic	10.8831	Pm000830	285	6.49333	0.726667	-3.15959	0.71248	*	NA	GO:0003676//nucleic acid binding	NA	K13195//cold-inducible RNA-binding protein	gi|645216875|ref|XP_008223101.1|//PREDICTED: glycine-rich RNA-binding protein [Prunus mume]
Pa1	5329987	Pm000877_intron	9.1393	Pm000877	225	118.507	58.96	-1.00716	0.771455	*	NA	GO:0043169//cation binding	NA	NA	gi|645216975|ref|XP_008223523.1|//PREDICTED: metallothionein-like protein type 2 [Prunus mume]
Pa1	5368798	Pm000889_Pm000890_intergenic	9.79007	Pm000889	1554	175.5	85.7533	-1.03321	0.781221	*	NA	GO:0008422//beta-glucosidase activity;GO:0043167//ion binding	GO:0044238//primary metabolic process	K15429//tRNA (guanine37-N1)-methyltransferase [EC:2.1.1.228];K19619//tyrosyl-DNA phosphodiesterase 2 [EC:3.1.4.-];K13098//RNA-binding protein FUS	gi|645216990|ref|XP_008223598.1|//PREDICTED: glucan endo-1,3-beta-glucosidase-like [Prunus mume]
Pa1	5368840	Pm000889_Pm000890_intergenic	10.5831	Pm000889	1554	175.5	85.7533	-1.03321	0.781221	*	NA	GO:0008422//beta-glucosidase activity;GO:0043167//ion binding	GO:0044238//primary metabolic process	K15429//tRNA (guanine37-N1)-methyltransferase [EC:2.1.1.228];K19619//tyrosyl-DNA phosphodiesterase 2 [EC:3.1.4.-];K13098//RNA-binding protein FUS	gi|645216990|ref|XP_008223598.1|//PREDICTED: glucan endo-1,3-beta-glucosidase-like [Prunus mume]
Pa1	5368962	Pm000889_Pm000890_intergenic	11.0062	Pm000889	1554	175.5	85.7533	-1.03321	0.781221	*	NA	GO:0008422//beta-glucosidase activity;GO:0043167//ion binding	GO:0044238//primary metabolic process	K15429//tRNA (guanine37-N1)-methyltransferase [EC:2.1.1.228];K19619//tyrosyl-DNA phosphodiesterase 2 [EC:3.1.4.-];K13098//RNA-binding protein FUS	gi|645216990|ref|XP_008223598.1|//PREDICTED: glucan endo-1,3-beta-glucosidase-like [Prunus mume]
Pa1	5369110	Pm000889_Pm000890_intergenic	9.81594	Pm000889	1554	175.5	85.7533	-1.03321	0.781221	*	NA	GO:0008422//beta-glucosidase activity;GO:0043167//ion binding	GO:0044238//primary metabolic process	K15429//tRNA (guanine37-N1)-methyltransferase [EC:2.1.1.228];K19619//tyrosyl-DNA phosphodiesterase 2 [EC:3.1.4.-];K13098//RNA-binding protein FUS	gi|645216990|ref|XP_008223598.1|//PREDICTED: glucan endo-1,3-beta-glucosidase-like [Prunus mume]
Pa1	5369155	Pm000889_Pm000890_intergenic	10.0049	Pm000889	1554	175.5	85.7533	-1.03321	0.781221	*	NA	GO:0008422//beta-glucosidase activity;GO:0043167//ion binding	GO:0044238//primary metabolic process	K15429//tRNA (guanine37-N1)-methyltransferase [EC:2.1.1.228];K19619//tyrosyl-DNA phosphodiesterase 2 [EC:3.1.4.-];K13098//RNA-binding protein FUS	gi|645216990|ref|XP_008223598.1|//PREDICTED: glucan endo-1,3-beta-glucosidase-like [Prunus mume]
Pa1	5369173	Pm000889_Pm000890_intergenic	9.30952	Pm000889	1554	175.5	85.7533	-1.03321	0.781221	*	NA	GO:0008422//beta-glucosidase activity;GO:0043167//ion binding	GO:0044238//primary metabolic process	K15429//tRNA (guanine37-N1)-methyltransferase [EC:2.1.1.228];K19619//tyrosyl-DNA phosphodiesterase 2 [EC:3.1.4.-];K13098//RNA-binding protein FUS	gi|645216990|ref|XP_008223598.1|//PREDICTED: glucan endo-1,3-beta-glucosidase-like [Prunus mume]
Pa1	5369239	Pm000889_Pm000890_intergenic	11.3464	Pm000889	1554	175.5	85.7533	-1.03321	0.781221	*	NA	GO:0008422//beta-glucosidase activity;GO:0043167//ion binding	GO:0044238//primary metabolic process	K15429//tRNA (guanine37-N1)-methyltransferase [EC:2.1.1.228];K19619//tyrosyl-DNA phosphodiesterase 2 [EC:3.1.4.-];K13098//RNA-binding protein FUS	gi|645216990|ref|XP_008223598.1|//PREDICTED: glucan endo-1,3-beta-glucosidase-like [Prunus mume]
Pa1	5371279	Pm000889_Pm000890_intergenic	10.2971	Pm000889	1554	175.5	85.7533	-1.03321	0.781221	*	NA	GO:0008422//beta-glucosidase activity;GO:0043167//ion binding	GO:0044238//primary metabolic process	K15429//tRNA (guanine37-N1)-methyltransferase [EC:2.1.1.228];K19619//tyrosyl-DNA phosphodiesterase 2 [EC:3.1.4.-];K13098//RNA-binding protein FUS	gi|645216990|ref|XP_008223598.1|//PREDICTED: glucan endo-1,3-beta-glucosidase-like [Prunus mume]
Pa1	5371686	Pm000889_Pm000890_intergenic	10.6323	Pm000889	1554	175.5	85.7533	-1.03321	0.781221	*	NA	GO:0008422//beta-glucosidase activity;GO:0043167//ion binding	GO:0044238//primary metabolic process	K15429//tRNA (guanine37-N1)-methyltransferase [EC:2.1.1.228];K19619//tyrosyl-DNA phosphodiesterase 2 [EC:3.1.4.-];K13098//RNA-binding protein FUS	gi|645216990|ref|XP_008223598.1|//PREDICTED: glucan endo-1,3-beta-glucosidase-like [Prunus mume]
Pa1	5653090	Pm000926_Pm000927_intergenic	9.95982	Pm000927	483	33.9267	5.2	-2.70584	0.856761	Down	NA	NA	GO:0006950//response to stress	K02553//regulator of ribonuclease activity A	gi|645217180|ref|XP_008224643.1|//PREDICTED: major allergen Pru ar 1-like [Prunus mume]
Pa1	5653155	Pm000926_Pm000927_intergenic	9.44768	Pm000927	483	33.9267	5.2	-2.70584	0.856761	Down	NA	NA	GO:0006950//response to stress	K02553//regulator of ribonuclease activity A	gi|645217180|ref|XP_008224643.1|//PREDICTED: major allergen Pru ar 1-like [Prunus mume]
Pa1	5656976	Pm000928_Pm000929_intergenic	9.18811	Pm000928	783	33.88	6.09	-2.47592	0.849268	Down	NA	NA	GO:0006952//defense response;GO:0006950//response to stress;GO:0009607//response to biotic stimulus	K02553//regulator of ribonuclease activity A	gi|645233275|ref|XP_008223267.1|//PREDICTED: major allergen Pru ar 1-like [Prunus mume]
Pa1	5742569	Pm000939_Pm000940_intergenic	10.0909	Pm000940	255	13.22	2.09	-2.66115	0.786774	*	NA	NA	NA	K02971//small subunit ribosomal protein S21e	gi|645217192|ref|XP_008224719.1|//PREDICTED: 40S ribosomal protein S21-2-like [Prunus mume]
Pa1	5743162	Pm000939_Pm000940_intergenic	9.22008	Pm000940	255	13.22	2.09	-2.66115	0.786774	*	NA	NA	NA	K02971//small subunit ribosomal protein S21e	gi|645217192|ref|XP_008224719.1|//PREDICTED: 40S ribosomal protein S21-2-like [Prunus mume]
Pa1	5743377	Pm000939_Pm000940_intergenic	9.65476	Pm000940	255	13.22	2.09	-2.66115	0.786774	*	NA	NA	NA	K02971//small subunit ribosomal protein S21e	gi|645217192|ref|XP_008224719.1|//PREDICTED: 40S ribosomal protein S21-2-like [Prunus mume]
Pa1	5756415	Pm000942_Pm000943_intergenic	10.1381	Pm000942	557	41.0767	16.32	-1.33168	0.785348	*	GO:0015935//small ribosomal subunit	GO:0005198//structural molecule activity	GO:0022613//ribonucleoprotein complex biogenesis;GO:0010467//gene expression	K02971//small subunit ribosomal protein S21e	gi|645217194|ref|XP_008224731.1|//PREDICTED: 40S ribosomal protein S21-2-like [Prunus mume]
Pa1	5756584	Pm000942_Pm000943_intergenic	10.6468	Pm000942	557	41.0767	16.32	-1.33168	0.785348	*	GO:0015935//small ribosomal subunit	GO:0005198//structural molecule activity	GO:0022613//ribonucleoprotein complex biogenesis;GO:0010467//gene expression	K02971//small subunit ribosomal protein S21e	gi|645217194|ref|XP_008224731.1|//PREDICTED: 40S ribosomal protein S21-2-like [Prunus mume]
Pa1	5758811	Pm000942_Pm000943_intergenic	9.33852	Pm000942	557	41.0767	16.32	-1.33168	0.785348	*	GO:0015935//small ribosomal subunit	GO:0005198//structural molecule activity	GO:0022613//ribonucleoprotein complex biogenesis;GO:0010467//gene expression	K02971//small subunit ribosomal protein S21e	gi|645217194|ref|XP_008224731.1|//PREDICTED: 40S ribosomal protein S21-2-like [Prunus mume]
Pa1	5763423	Pm000942_Pm000943_intergenic	10.5211	Pm000942	557	41.0767	16.32	-1.33168	0.785348	*	GO:0015935//small ribosomal subunit	GO:0005198//structural molecule activity	GO:0022613//ribonucleoprotein complex biogenesis;GO:0010467//gene expression	K02971//small subunit ribosomal protein S21e	gi|645217194|ref|XP_008224731.1|//PREDICTED: 40S ribosomal protein S21-2-like [Prunus mume]
Pa1	5777936	Pm000942_Pm000943_intergenic	11.0635	Pm000942	557	41.0767	16.32	-1.33168	0.785348	*	GO:0015935//small ribosomal subunit	GO:0005198//structural molecule activity	GO:0022613//ribonucleoprotein complex biogenesis;GO:0010467//gene expression	K02971//small subunit ribosomal protein S21e	gi|645217194|ref|XP_008224731.1|//PREDICTED: 40S ribosomal protein S21-2-like [Prunus mume]
Pa1	5840305	Pm000954_intron	10.6193	Pm000954	858	159.247	296.117	0.894903	0.750568	*	GO:0016020//membrane	NA	NA	K17345//tetraspanin-5	gi|645217210|ref|XP_008224802.1|//PREDICTED: tetraspanin-3 [Prunus mume]
Pa1	5841115	Pm000954_intron	10.5474	Pm000954	858	159.247	296.117	0.894903	0.750568	*	GO:0016020//membrane	NA	NA	K17345//tetraspanin-5	gi|645217210|ref|XP_008224802.1|//PREDICTED: tetraspanin-3 [Prunus mume]
Pa1	5846549	Pm000954_Pm000955_intergenic	9.87442	Pm000954	858	159.247	296.117	0.894903	0.750568	*	GO:0016020//membrane	NA	NA	K17345//tetraspanin-5	gi|645217210|ref|XP_008224802.1|//PREDICTED: tetraspanin-3 [Prunus mume]
Pa1	5846563	Pm000954_Pm000955_intergenic	11.0071	Pm000954	858	159.247	296.117	0.894903	0.750568	*	GO:0016020//membrane	NA	NA	K17345//tetraspanin-5	gi|645217210|ref|XP_008224802.1|//PREDICTED: tetraspanin-3 [Prunus mume]
Pa1	5847961	Pm000954_Pm000955_intergenic	9.15454	Pm000954	858	159.247	296.117	0.894903	0.750568	*	GO:0016020//membrane	NA	NA	K17345//tetraspanin-5	gi|645217210|ref|XP_008224802.1|//PREDICTED: tetraspanin-3 [Prunus mume]
Pa1	5849951	Pm000955_CDS	9.15393	Pm000955	2809	8.97	1.91667	-2.22651	0.722246	*	NA	NA	NA	K03231//elongation factor 1-alpha;K09291//nucleoprotein TPR;K10400//kinesin family member 15	gi|595822925|ref|XP_007204977.1|//hypothetical protein PRUPE_ppa002832mg [Prunus persica];gi|645217213|ref|XP_008224813.1|//PREDICTED: LOW QUALITY PROTEIN: interactor of constitutive active ROPs 3 [Prunus mume]
Pa1	5851279	Pm000955_CDS	10.547	Pm000955	2809	8.97	1.91667	-2.22651	0.722246	*	NA	NA	NA	K03231//elongation factor 1-alpha;K09291//nucleoprotein TPR;K10400//kinesin family member 15	gi|595822925|ref|XP_007204977.1|//hypothetical protein PRUPE_ppa002832mg [Prunus persica];gi|645217213|ref|XP_008224813.1|//PREDICTED: LOW QUALITY PROTEIN: interactor of constitutive active ROPs 3 [Prunus mume]
Pa1	5852308	Pm000956_CDS	9.06495	Pm000956	660	14.5067	0.533333	-4.76553	0.85249	Down	NA	NA	NA	NA	gi|645217213|ref|XP_008224813.1|//PREDICTED: LOW QUALITY PROTEIN: interactor of constitutive active ROPs 3 [Prunus mume]
Pa1	5932762	Pm000966_Pm000967_intergenic	9.73232	Pm000967	939	1122.54	365.787	-1.61769	0.86062	Down	GO:0044424//intracellular part	GO:0004601//peroxidase activity;GO:0005506//iron ion binding	GO:0042743//hydrogen peroxide metabolic process;GO:0006950//response to stress	K00434//L-ascorbate peroxidase [EC:1.11.1.11]	gi|645217243|ref|XP_008224940.1|//PREDICTED: L-ascorbate peroxidase, cytosolic [Prunus mume]
Pa1	5933328	Pm000966_Pm000967_intergenic	10.334	Pm000967	939	1122.54	365.787	-1.61769	0.86062	Down	GO:0044424//intracellular part	GO:0004601//peroxidase activity;GO:0005506//iron ion binding	GO:0042743//hydrogen peroxide metabolic process;GO:0006950//response to stress	K00434//L-ascorbate peroxidase [EC:1.11.1.11]	gi|645217243|ref|XP_008224940.1|//PREDICTED: L-ascorbate peroxidase, cytosolic [Prunus mume]
Pa1	5938887	Pm000967_Pm000968_intergenic	9.84153	Pm000967	939	1122.54	365.787	-1.61769	0.86062	Down	GO:0044424//intracellular part	GO:0004601//peroxidase activity;GO:0005506//iron ion binding	GO:0042743//hydrogen peroxide metabolic process;GO:0006950//response to stress	K00434//L-ascorbate peroxidase [EC:1.11.1.11]	gi|645217243|ref|XP_008224940.1|//PREDICTED: L-ascorbate peroxidase, cytosolic [Prunus mume]
Pa1	5938984	Pm000967_Pm000968_intergenic	10.9287	Pm000967	939	1122.54	365.787	-1.61769	0.86062	Down	GO:0044424//intracellular part	GO:0004601//peroxidase activity;GO:0005506//iron ion binding	GO:0042743//hydrogen peroxide metabolic process;GO:0006950//response to stress	K00434//L-ascorbate peroxidase [EC:1.11.1.11]	gi|645217243|ref|XP_008224940.1|//PREDICTED: L-ascorbate peroxidase, cytosolic [Prunus mume]
Pa1	5939042	Pm000967_Pm000968_intergenic	9.58755	Pm000967	939	1122.54	365.787	-1.61769	0.86062	Down	GO:0044424//intracellular part	GO:0004601//peroxidase activity;GO:0005506//iron ion binding	GO:0042743//hydrogen peroxide metabolic process;GO:0006950//response to stress	K00434//L-ascorbate peroxidase [EC:1.11.1.11]	gi|645217243|ref|XP_008224940.1|//PREDICTED: L-ascorbate peroxidase, cytosolic [Prunus mume]
Pa1	5939159	Pm000967_Pm000968_intergenic	9.60765	Pm000967	939	1122.54	365.787	-1.61769	0.86062	Down	GO:0044424//intracellular part	GO:0004601//peroxidase activity;GO:0005506//iron ion binding	GO:0042743//hydrogen peroxide metabolic process;GO:0006950//response to stress	K00434//L-ascorbate peroxidase [EC:1.11.1.11]	gi|645217243|ref|XP_008224940.1|//PREDICTED: L-ascorbate peroxidase, cytosolic [Prunus mume]
Pa1	5939411	Pm000967_Pm000968_intergenic	9.9174	Pm000967	939	1122.54	365.787	-1.61769	0.86062	Down	GO:0044424//intracellular part	GO:0004601//peroxidase activity;GO:0005506//iron ion binding	GO:0042743//hydrogen peroxide metabolic process;GO:0006950//response to stress	K00434//L-ascorbate peroxidase [EC:1.11.1.11]	gi|645217243|ref|XP_008224940.1|//PREDICTED: L-ascorbate peroxidase, cytosolic [Prunus mume]
Pa1	5939913	Pm000967_Pm000968_intergenic	9.44408	Pm000967	939	1122.54	365.787	-1.61769	0.86062	Down	GO:0044424//intracellular part	GO:0004601//peroxidase activity;GO:0005506//iron ion binding	GO:0042743//hydrogen peroxide metabolic process;GO:0006950//response to stress	K00434//L-ascorbate peroxidase [EC:1.11.1.11]	gi|645217243|ref|XP_008224940.1|//PREDICTED: L-ascorbate peroxidase, cytosolic [Prunus mume]
Pa1	5956386	Pm000967_Pm000968_intergenic	9.8249	Pm000967	939	1122.54	365.787	-1.61769	0.86062	Down	GO:0044424//intracellular part	GO:0004601//peroxidase activity;GO:0005506//iron ion binding	GO:0042743//hydrogen peroxide metabolic process;GO:0006950//response to stress	K00434//L-ascorbate peroxidase [EC:1.11.1.11]	gi|645217243|ref|XP_008224940.1|//PREDICTED: L-ascorbate peroxidase, cytosolic [Prunus mume]
Pa1	5962121	Pm000967_Pm000968_intergenic	9.72915	Pm000967	939	1122.54	365.787	-1.61769	0.86062	Down	GO:0044424//intracellular part	GO:0004601//peroxidase activity;GO:0005506//iron ion binding	GO:0042743//hydrogen peroxide metabolic process;GO:0006950//response to stress	K00434//L-ascorbate peroxidase [EC:1.11.1.11]	gi|645217243|ref|XP_008224940.1|//PREDICTED: L-ascorbate peroxidase, cytosolic [Prunus mume]
Pa1	5962541	Pm000967_Pm000968_intergenic	9.07649	Pm000967	939	1122.54	365.787	-1.61769	0.86062	Down	GO:0044424//intracellular part	GO:0004601//peroxidase activity;GO:0005506//iron ion binding	GO:0042743//hydrogen peroxide metabolic process;GO:0006950//response to stress	K00434//L-ascorbate peroxidase [EC:1.11.1.11]	gi|645217243|ref|XP_008224940.1|//PREDICTED: L-ascorbate peroxidase, cytosolic [Prunus mume]
Pa1	6163986	Pm000987_Pm000988_intergenic	10.4383	Pm000988	1866	7.60667	1.32333	-2.52309	0.713059	*	NA	NA	NA	K03142//transcription initiation factor TFIIH subunit 2	gi|645217300|ref|XP_008225258.1|//PREDICTED: general transcription factor IIH subunit 2 [Prunus mume]
Pa1	6167556	Pm000988_Pm000989_intergenic	10.9274	Pm000988	1866	7.60667	1.32333	-2.52309	0.713059	*	NA	NA	NA	K03142//transcription initiation factor TFIIH subunit 2	gi|645217300|ref|XP_008225258.1|//PREDICTED: general transcription factor IIH subunit 2 [Prunus mume]
Pa1	6167688	Pm000988_Pm000989_intergenic	9.35836	Pm000988	1866	7.60667	1.32333	-2.52309	0.713059	*	NA	NA	NA	K03142//transcription initiation factor TFIIH subunit 2	gi|645217300|ref|XP_008225258.1|//PREDICTED: general transcription factor IIH subunit 2 [Prunus mume]
Pa1	6168259	Pm000988_Pm000989_intergenic	9.29773	Pm000988	1866	7.60667	1.32333	-2.52309	0.713059	*	NA	NA	NA	K03142//transcription initiation factor TFIIH subunit 2	gi|645217300|ref|XP_008225258.1|//PREDICTED: general transcription factor IIH subunit 2 [Prunus mume]
Pa1	6168300	Pm000988_Pm000989_intergenic	9.4283	Pm000988	1866	7.60667	1.32333	-2.52309	0.713059	*	NA	NA	NA	K03142//transcription initiation factor TFIIH subunit 2	gi|645217300|ref|XP_008225258.1|//PREDICTED: general transcription factor IIH subunit 2 [Prunus mume]
Pa1	6168389	Pm000988_Pm000989_intergenic	9.76489	Pm000988	1866	7.60667	1.32333	-2.52309	0.713059	*	NA	NA	NA	K03142//transcription initiation factor TFIIH subunit 2	gi|645217300|ref|XP_008225258.1|//PREDICTED: general transcription factor IIH subunit 2 [Prunus mume]
Pa1	6168465	Pm000988_Pm000989_intergenic	10.5606	Pm000988	1866	7.60667	1.32333	-2.52309	0.713059	*	NA	NA	NA	K03142//transcription initiation factor TFIIH subunit 2	gi|645217300|ref|XP_008225258.1|//PREDICTED: general transcription factor IIH subunit 2 [Prunus mume]
Pa1	6184482	Pm000992_Pm000993_intergenic	10.0074	Pm000993	2353	58.8567	100.143	0.766789	0.704589	*	NA	GO:0003995//acyl-CoA dehydrogenase activity;GO:0050662//coenzyme binding	GO:0008152//metabolic process	K00253//isovaleryl-CoA dehydrogenase [EC:1.3.8.4]	gi|645217318|ref|XP_008225328.1|//PREDICTED: isovaleryl-CoA dehydrogenase, mitochondrial [Prunus mume]
Pa1	6184862	Pm000992_Pm000993_intergenic	10.6856	Pm000993	2353	58.8567	100.143	0.766789	0.704589	*	NA	GO:0003995//acyl-CoA dehydrogenase activity;GO:0050662//coenzyme binding	GO:0008152//metabolic process	K00253//isovaleryl-CoA dehydrogenase [EC:1.3.8.4]	gi|645217318|ref|XP_008225328.1|//PREDICTED: isovaleryl-CoA dehydrogenase, mitochondrial [Prunus mume]
Pa1	6184955	Pm000992_Pm000993_intergenic	9.78237	Pm000993	2353	58.8567	100.143	0.766789	0.704589	*	NA	GO:0003995//acyl-CoA dehydrogenase activity;GO:0050662//coenzyme binding	GO:0008152//metabolic process	K00253//isovaleryl-CoA dehydrogenase [EC:1.3.8.4]	gi|645217318|ref|XP_008225328.1|//PREDICTED: isovaleryl-CoA dehydrogenase, mitochondrial [Prunus mume]
Pa1	6185103	Pm000992_Pm000993_intergenic	10.2257	Pm000993	2353	58.8567	100.143	0.766789	0.704589	*	NA	GO:0003995//acyl-CoA dehydrogenase activity;GO:0050662//coenzyme binding	GO:0008152//metabolic process	K00253//isovaleryl-CoA dehydrogenase [EC:1.3.8.4]	gi|645217318|ref|XP_008225328.1|//PREDICTED: isovaleryl-CoA dehydrogenase, mitochondrial [Prunus mume]
Pa1	6185186	Pm000992_Pm000993_intergenic	10.371	Pm000993	2353	58.8567	100.143	0.766789	0.704589	*	NA	GO:0003995//acyl-CoA dehydrogenase activity;GO:0050662//coenzyme binding	GO:0008152//metabolic process	K00253//isovaleryl-CoA dehydrogenase [EC:1.3.8.4]	gi|645217318|ref|XP_008225328.1|//PREDICTED: isovaleryl-CoA dehydrogenase, mitochondrial [Prunus mume]
Pa1	6189120	Pm000993_intron	9.90084	Pm000993	2353	58.8567	100.143	0.766789	0.704589	*	NA	GO:0003995//acyl-CoA dehydrogenase activity;GO:0050662//coenzyme binding	GO:0008152//metabolic process	K00253//isovaleryl-CoA dehydrogenase [EC:1.3.8.4]	gi|645217318|ref|XP_008225328.1|//PREDICTED: isovaleryl-CoA dehydrogenase, mitochondrial [Prunus mume]
Pa1	6190461	Pm000993_CDS	10.0008	Pm000993	2353	58.8567	100.143	0.766789	0.704589	*	NA	GO:0003995//acyl-CoA dehydrogenase activity;GO:0050662//coenzyme binding	GO:0008152//metabolic process	K00253//isovaleryl-CoA dehydrogenase [EC:1.3.8.4]	gi|645217318|ref|XP_008225328.1|//PREDICTED: isovaleryl-CoA dehydrogenase, mitochondrial [Prunus mume]
Pa1	6191693	Pm000993_intron	11.012	Pm000993	2353	58.8567	100.143	0.766789	0.704589	*	NA	GO:0003995//acyl-CoA dehydrogenase activity;GO:0050662//coenzyme binding	GO:0008152//metabolic process	K00253//isovaleryl-CoA dehydrogenase [EC:1.3.8.4]	gi|645217318|ref|XP_008225328.1|//PREDICTED: isovaleryl-CoA dehydrogenase, mitochondrial [Prunus mume]
Pa1	6192326	Pm000993_intron	11.4819	Pm000993	2353	58.8567	100.143	0.766789	0.704589	*	NA	GO:0003995//acyl-CoA dehydrogenase activity;GO:0050662//coenzyme binding	GO:0008152//metabolic process	K00253//isovaleryl-CoA dehydrogenase [EC:1.3.8.4]	gi|645217318|ref|XP_008225328.1|//PREDICTED: isovaleryl-CoA dehydrogenase, mitochondrial [Prunus mume]
Pa1	6213577	Pm000995_Pm000996_intergenic	11.4985	Pm000996	2218	44.7967	14.0067	-1.67728	0.824291	Down	GO:0031224//intrinsic component of membrane	NA	GO:0009987//cellular process	K08472//mlo protein	gi|645217330|ref|XP_008225371.1|//PREDICTED: MLO-like protein 6 [Prunus mume]
Pa1	6213927	Pm000995_Pm000996_intergenic	12.0098	Pm000996	2218	44.7967	14.0067	-1.67728	0.824291	Down	GO:0031224//intrinsic component of membrane	NA	GO:0009987//cellular process	K08472//mlo protein	gi|645217330|ref|XP_008225371.1|//PREDICTED: MLO-like protein 6 [Prunus mume]
Pa1	6214499	Pm000995_Pm000996_intergenic	10.8188	Pm000996	2218	44.7967	14.0067	-1.67728	0.824291	Down	GO:0031224//intrinsic component of membrane	NA	GO:0009987//cellular process	K08472//mlo protein	gi|645217330|ref|XP_008225371.1|//PREDICTED: MLO-like protein 6 [Prunus mume]
Pa1	6214826	Pm000995_Pm000996_intergenic	9.64308	Pm000996	2218	44.7967	14.0067	-1.67728	0.824291	Down	GO:0031224//intrinsic component of membrane	NA	GO:0009987//cellular process	K08472//mlo protein	gi|645217330|ref|XP_008225371.1|//PREDICTED: MLO-like protein 6 [Prunus mume]
Pa1	6217835	Pm000995_Pm000996_intergenic	10.9158	Pm000996	2218	44.7967	14.0067	-1.67728	0.824291	Down	GO:0031224//intrinsic component of membrane	NA	GO:0009987//cellular process	K08472//mlo protein	gi|645217330|ref|XP_008225371.1|//PREDICTED: MLO-like protein 6 [Prunus mume]
Pa1	6218394	Pm000995_Pm000996_intergenic	9.69251	Pm000996	2218	44.7967	14.0067	-1.67728	0.824291	Down	GO:0031224//intrinsic component of membrane	NA	GO:0009987//cellular process	K08472//mlo protein	gi|645217330|ref|XP_008225371.1|//PREDICTED: MLO-like protein 6 [Prunus mume]
Pa1	6219159	Pm000995_Pm000996_intergenic	9.3685	Pm000996	2218	44.7967	14.0067	-1.67728	0.824291	Down	GO:0031224//intrinsic component of membrane	NA	GO:0009987//cellular process	K08472//mlo protein	gi|645217330|ref|XP_008225371.1|//PREDICTED: MLO-like protein 6 [Prunus mume]
Pa1	6220437	Pm000995_Pm000996_intergenic	9.01205	Pm000996	2218	44.7967	14.0067	-1.67728	0.824291	Down	GO:0031224//intrinsic component of membrane	NA	GO:0009987//cellular process	K08472//mlo protein	gi|645217330|ref|XP_008225371.1|//PREDICTED: MLO-like protein 6 [Prunus mume]
Pa1	6221294	Pm000995_Pm000996_intergenic	10.0894	Pm000996	2218	44.7967	14.0067	-1.67728	0.824291	Down	GO:0031224//intrinsic component of membrane	NA	GO:0009987//cellular process	K08472//mlo protein	gi|645217330|ref|XP_008225371.1|//PREDICTED: MLO-like protein 6 [Prunus mume]
Pa1	6221323	Pm000995_Pm000996_intergenic	10.4068	Pm000996	2218	44.7967	14.0067	-1.67728	0.824291	Down	GO:0031224//intrinsic component of membrane	NA	GO:0009987//cellular process	K08472//mlo protein	gi|645217330|ref|XP_008225371.1|//PREDICTED: MLO-like protein 6 [Prunus mume]
Pa1	6329568	Pm001010_Pm001011_intergenic	9.3414	Pm001011	2532	125.03	46.0367	-1.44142	0.8298	Down	NA	GO:0030246//carbohydrate binding;GO:0015925//galactosidase activity;GO:0043167//ion binding	GO:0044238//primary metabolic process	K12309//beta-galactosidase [EC:3.2.1.23]	gi|645217358|ref|XP_008225494.1|//PREDICTED: beta-galactosidase 8 [Prunus mume]
Pa1	6333202	Pm001010_Pm001011_intergenic	9.11751	Pm001011	2532	125.03	46.0367	-1.44142	0.8298	Down	NA	GO:0030246//carbohydrate binding;GO:0015925//galactosidase activity;GO:0043167//ion binding	GO:0044238//primary metabolic process	K12309//beta-galactosidase [EC:3.2.1.23]	gi|645217358|ref|XP_008225494.1|//PREDICTED: beta-galactosidase 8 [Prunus mume]
Pa1	6333341	Pm001010_Pm001011_intergenic	9.58802	Pm001011	2532	125.03	46.0367	-1.44142	0.8298	Down	NA	GO:0030246//carbohydrate binding;GO:0015925//galactosidase activity;GO:0043167//ion binding	GO:0044238//primary metabolic process	K12309//beta-galactosidase [EC:3.2.1.23]	gi|645217358|ref|XP_008225494.1|//PREDICTED: beta-galactosidase 8 [Prunus mume]
Pa1	6335068	Pm001010_Pm001011_intergenic	9.23048	Pm001011	2532	125.03	46.0367	-1.44142	0.8298	Down	NA	GO:0030246//carbohydrate binding;GO:0015925//galactosidase activity;GO:0043167//ion binding	GO:0044238//primary metabolic process	K12309//beta-galactosidase [EC:3.2.1.23]	gi|645217358|ref|XP_008225494.1|//PREDICTED: beta-galactosidase 8 [Prunus mume]
Pa1	6369005	Pm001014_Pm001015_intergenic	11.1062	Pm001015	1102	59.2833	33.1067	-0.840505	0.706522	*	NA	NA	NA	K08681//5'-phosphate synthase pdxT subunit [EC:4.3.3.6]	gi|645217363|ref|XP_008225516.1|//PREDICTED: pyridoxal biosynthesis protein PDX2 isoform X1 [Prunus mume];gi|645217366|ref|XP_008225524.1|//PREDICTED: pyridoxal biosynthesis protein PDX2 isoform X2 [Prunus mume]
Pa1	6369239	Pm001014_Pm001015_intergenic	9.17795	Pm001015	1102	59.2833	33.1067	-0.840505	0.706522	*	NA	NA	NA	K08681//5'-phosphate synthase pdxT subunit [EC:4.3.3.6]	gi|645217363|ref|XP_008225516.1|//PREDICTED: pyridoxal biosynthesis protein PDX2 isoform X1 [Prunus mume];gi|645217366|ref|XP_008225524.1|//PREDICTED: pyridoxal biosynthesis protein PDX2 isoform X2 [Prunus mume]
Pa1	6371027	Pm001015_intron	9.09659	Pm001015	1102	59.2833	33.1067	-0.840505	0.706522	*	NA	NA	NA	K08681//5'-phosphate synthase pdxT subunit [EC:4.3.3.6]	gi|645217363|ref|XP_008225516.1|//PREDICTED: pyridoxal biosynthesis protein PDX2 isoform X1 [Prunus mume];gi|645217366|ref|XP_008225524.1|//PREDICTED: pyridoxal biosynthesis protein PDX2 isoform X2 [Prunus mume]
Pa1	6373656	Pm001015_Pm001016_intergenic	9.09659	Pm001015	1102	59.2833	33.1067	-0.840505	0.706522	*	NA	NA	NA	K08681//5'-phosphate synthase pdxT subunit [EC:4.3.3.6]	gi|645217363|ref|XP_008225516.1|//PREDICTED: pyridoxal biosynthesis protein PDX2 isoform X1 [Prunus mume];gi|645217366|ref|XP_008225524.1|//PREDICTED: pyridoxal biosynthesis protein PDX2 isoform X2 [Prunus mume]
Pa1	6374815	Pm001015_Pm001016_intergenic	9.39224	Pm001015	1102	59.2833	33.1067	-0.840505	0.706522	*	NA	NA	NA	K08681//5'-phosphate synthase pdxT subunit [EC:4.3.3.6]	gi|645217363|ref|XP_008225516.1|//PREDICTED: pyridoxal biosynthesis protein PDX2 isoform X1 [Prunus mume];gi|645217366|ref|XP_008225524.1|//PREDICTED: pyridoxal biosynthesis protein PDX2 isoform X2 [Prunus mume]
Pa1	6374948	Pm001015_Pm001016_intergenic	9.42117	Pm001015	1102	59.2833	33.1067	-0.840505	0.706522	*	NA	NA	NA	K08681//5'-phosphate synthase pdxT subunit [EC:4.3.3.6]	gi|645217363|ref|XP_008225516.1|//PREDICTED: pyridoxal biosynthesis protein PDX2 isoform X1 [Prunus mume];gi|645217366|ref|XP_008225524.1|//PREDICTED: pyridoxal biosynthesis protein PDX2 isoform X2 [Prunus mume]
Pa1	6378632	Pm001015_Pm001016_intergenic	9.90863	Pm001015	1102	59.2833	33.1067	-0.840505	0.706522	*	NA	NA	NA	K08681//5'-phosphate synthase pdxT subunit [EC:4.3.3.6]	gi|645217363|ref|XP_008225516.1|//PREDICTED: pyridoxal biosynthesis protein PDX2 isoform X1 [Prunus mume];gi|645217366|ref|XP_008225524.1|//PREDICTED: pyridoxal biosynthesis protein PDX2 isoform X2 [Prunus mume]
Pa1	6381638	Pm001015_Pm001016_intergenic	9.09167	Pm001015	1102	59.2833	33.1067	-0.840505	0.706522	*	NA	NA	NA	K08681//5'-phosphate synthase pdxT subunit [EC:4.3.3.6]	gi|645217363|ref|XP_008225516.1|//PREDICTED: pyridoxal biosynthesis protein PDX2 isoform X1 [Prunus mume];gi|645217366|ref|XP_008225524.1|//PREDICTED: pyridoxal biosynthesis protein PDX2 isoform X2 [Prunus mume]
Pa1	6400479	Pm001017_Pm001018_intergenic	10.1096	Pm001018	1541	19.6333	48.46	1.30349	0.789822	*	NA	NA	NA	K10604//E3 ubiquitin-protein ligase MGRN1 [EC:2.3.2.27];K15688//E3 ubiquitin-protein ligase MUL1 [EC:2.3.2.27];K02184//formin 2	gi|645217373|ref|XP_008225558.1|//PREDICTED: probable E3 ubiquitin-protein ligase LUL2 [Prunus mume]
Pa1	6402020	Pm001018_CDS	9.07912	Pm001018	1541	19.6333	48.46	1.30349	0.789822	*	NA	NA	NA	K10604//E3 ubiquitin-protein ligase MGRN1 [EC:2.3.2.27];K15688//E3 ubiquitin-protein ligase MUL1 [EC:2.3.2.27];K02184//formin 2	gi|645217373|ref|XP_008225558.1|//PREDICTED: probable E3 ubiquitin-protein ligase LUL2 [Prunus mume]
Pa1	6410652	Pm001019_Pm001020_intergenic	10.1096	Pm001020	2236	27.2067	62.2833	1.19489	0.786376	*	NA	NA	NA	K15407//queuine tRNA-ribosyltransferase subunit QTRTD1 [EC:2.4.2.29];K10661//E3 ubiquitin-protein ligase MARCH6 [EC:2.3.2.27]	gi|645217380|ref|XP_008225582.1|//PREDICTED: uncharacterized protein LOC103325214 [Prunus mume]
Pa1	6411400	Pm001019_Pm001020_intergenic	9.11273	Pm001020	2236	27.2067	62.2833	1.19489	0.786376	*	NA	NA	NA	K15407//queuine tRNA-ribosyltransferase subunit QTRTD1 [EC:2.4.2.29];K10661//E3 ubiquitin-protein ligase MARCH6 [EC:2.3.2.27]	gi|645217380|ref|XP_008225582.1|//PREDICTED: uncharacterized protein LOC103325214 [Prunus mume]
Pa1	6411441	Pm001019_Pm001020_intergenic	9.71316	Pm001020	2236	27.2067	62.2833	1.19489	0.786376	*	NA	NA	NA	K15407//queuine tRNA-ribosyltransferase subunit QTRTD1 [EC:2.4.2.29];K10661//E3 ubiquitin-protein ligase MARCH6 [EC:2.3.2.27]	gi|645217380|ref|XP_008225582.1|//PREDICTED: uncharacterized protein LOC103325214 [Prunus mume]
Pa1	6413647	Pm001019_Pm001020_intergenic	10.796	Pm001020	2236	27.2067	62.2833	1.19489	0.786376	*	NA	NA	NA	K15407//queuine tRNA-ribosyltransferase subunit QTRTD1 [EC:2.4.2.29];K10661//E3 ubiquitin-protein ligase MARCH6 [EC:2.3.2.27]	gi|645217380|ref|XP_008225582.1|//PREDICTED: uncharacterized protein LOC103325214 [Prunus mume]
Pa1	6413853	Pm001019_Pm001020_intergenic	10.1403	Pm001020	2236	27.2067	62.2833	1.19489	0.786376	*	NA	NA	NA	K15407//queuine tRNA-ribosyltransferase subunit QTRTD1 [EC:2.4.2.29];K10661//E3 ubiquitin-protein ligase MARCH6 [EC:2.3.2.27]	gi|645217380|ref|XP_008225582.1|//PREDICTED: uncharacterized protein LOC103325214 [Prunus mume]
Pa1	6414698	Pm001019_Pm001020_intergenic	9.01002	Pm001020	2236	27.2067	62.2833	1.19489	0.786376	*	NA	NA	NA	K15407//queuine tRNA-ribosyltransferase subunit QTRTD1 [EC:2.4.2.29];K10661//E3 ubiquitin-protein ligase MARCH6 [EC:2.3.2.27]	gi|645217380|ref|XP_008225582.1|//PREDICTED: uncharacterized protein LOC103325214 [Prunus mume]
Pa1	6420284	Pm001020_intron	9.09167	Pm001020	2236	27.2067	62.2833	1.19489	0.786376	*	NA	NA	NA	K15407//queuine tRNA-ribosyltransferase subunit QTRTD1 [EC:2.4.2.29];K10661//E3 ubiquitin-protein ligase MARCH6 [EC:2.3.2.27]	gi|645217380|ref|XP_008225582.1|//PREDICTED: uncharacterized protein LOC103325214 [Prunus mume]
Pa1	6450104	Pm001026_Pm001027_intergenic	9.16162	Pm001026	492	4.52667	0.12	-5.23734	0.714579	*	NA	NA	NA	K03526//(E)-4-hydroxy-3-methylbut-2-enyl-diphosphate synthase [EC:1.17.7.1 1.17.7.3]	gi|645217385|ref|XP_008225606.1|//PREDICTED: vegetative cell wall protein gp1-like [Prunus mume]
Pa1	6472484	Pm001030_Pm001031_intergenic	9.13075	Pm001031	846	167.113	329.27	0.978444	0.774192	*	GO:0031224//intrinsic component of membrane	NA	GO:0006810//transport	K09872//aquaporin PIP	gi|961454922|gb|ALS31086.1|//aquaporin PIP 2.3 [Prunus cerasifera x Prunus munsoniana]
Pa1	6475935	Pm001031_Pm001032_intergenic	9.09167	Pm001031	846	167.113	329.27	0.978444	0.774192	*	GO:0031224//intrinsic component of membrane	NA	GO:0006810//transport	K09872//aquaporin PIP	gi|961454922|gb|ALS31086.1|//aquaporin PIP 2.3 [Prunus cerasifera x Prunus munsoniana]
Pa1	6486231	Pm001033_Pm001034_intergenic	9.65535	Pm001034	501	49.6733	184.267	1.89125	0.869033	Up	NA	NA	NA	NA	gi|645217399|ref|XP_008225670.1|//PREDICTED: uncharacterized protein LOC103325290 [Prunus mume]
Pa1	6491336	Pm001034_Pm001035_intergenic	9.06034	Pm001034	501	49.6733	184.267	1.89125	0.869033	Up	NA	NA	NA	NA	gi|645217399|ref|XP_008225670.1|//PREDICTED: uncharacterized protein LOC103325290 [Prunus mume]
Pa1	6492480	Pm001034_Pm001035_intergenic	9.08369	Pm001034	501	49.6733	184.267	1.89125	0.869033	Up	NA	NA	NA	NA	gi|645217399|ref|XP_008225670.1|//PREDICTED: uncharacterized protein LOC103325290 [Prunus mume]
Pa1	6493437	Pm001034_Pm001035_intergenic	9.16162	Pm001034	501	49.6733	184.267	1.89125	0.869033	Up	NA	NA	NA	NA	gi|645217399|ref|XP_008225670.1|//PREDICTED: uncharacterized protein LOC103325290 [Prunus mume]
Pa1	6493458	Pm001034_Pm001035_intergenic	9.16162	Pm001034	501	49.6733	184.267	1.89125	0.869033	Up	NA	NA	NA	NA	gi|645217399|ref|XP_008225670.1|//PREDICTED: uncharacterized protein LOC103325290 [Prunus mume]
Pa4	14018635	Pm014584_intron	9.18502	Pm014584	867	15.34	32.53	1.08447	0.736827	*	GO:0030312//external encapsulating structure;GO:0005576//extracellular region	GO:0016758//transferase activity, transferring hexosyl groups;GO:0016798//hydrolase activity, acting on glycosyl bonds	GO:0044042//glucan metabolic process	K08235//xyloglucan:xyloglucosyl transferase [EC:2.4.1.207]	gi|645246548|ref|XP_008229405.1|//PREDICTED: brassinosteroid-regulated protein BRU1-like [Prunus mume]
Pa4	23206506	Pm016114_Pm016115_intergenic	9.65902	Pm016115	1161	39.0667	11.4267	-1.77353	0.823835	Down	NA	GO:0008081//phosphoric diester hydrolase activity	GO:0019400//alditol metabolic process	K18696//glycerophosphodiester phosphodiesterase [EC:3.1.4.46]	gi|645250123|ref|XP_008231063.1|//PREDICTED: glycerophosphodiester phosphodiesterase gde1-like [Prunus mume]
Pa5	14380920	Pm017821_Pm017822_intergenic	11.0998	Pm017821	1914	31.3133	58.3933	0.899027	0.722	*	NA	NA	NA	K14494//DELLA protein	gi|645253458|ref|XP_008232583.1|//PREDICTED: LOW QUALITY PROTEIN: scarecrow-like protein 6 [Prunus mume]
Pa5	14404149	Pm017825_Pm017826_intergenic	10.557	Pm017825	654	88.0567	220.95	1.32722	0.827245	Up	NA	NA	NA	K02883//large subunit ribosomal protein L18e;K15292//syntaxin-binding protein 1;K05747//Wiskott-Aldrich syndrome protein;K11855//ubiquitin carboxyl-terminal hydrolase 36/42 [EC:3.4.19.12]	gi|356515327|ref|XP_003526352.1|//PREDICTED: extensin-like [Glycine max];gi|645253465|ref|XP_008232586.1|//PREDICTED: 14 kDa proline-rich protein DC2.15-like [Prunus mume]
Pa6	1662787	Pm020190_Pm020191_intergenic	9.30112	Pm020191	738	5.67667	20.2533	1.83504	0.785667	*	NA	NA	NA	K10406//kinesin family member C2/C3	gi|645259308|ref|XP_008235300.1|//PREDICTED: uncharacterized protein LOC103334137 isoform X2 [Prunus mume]
Pa6	1663502	Pm020191_CDS	10.4621	Pm020191	738	5.67667	20.2533	1.83504	0.785667	*	NA	NA	NA	K10406//kinesin family member C2/C3	gi|645259308|ref|XP_008235300.1|//PREDICTED: uncharacterized protein LOC103334137 isoform X2 [Prunus mume]
Pa7	2470862	Pm023137_Pm023138_intergenic	9.25929	Pm023138	2123	15.58	5.40667	-1.52688	0.735104	*	NA	GO:0008374//O-acyltransferase activity	NA	K00630//glycerol-3-phosphate O-acyltransferase [EC:2.3.1.15]	gi|645265454|ref|XP_008238158.1|//PREDICTED: glycerol-3-phosphate acyltransferase, chloroplastic isoform X1 [Prunus mume]
Pa7	2471137	Pm023137_Pm023138_intergenic	10.8281	Pm023138	2123	15.58	5.40667	-1.52688	0.735104	*	NA	GO:0008374//O-acyltransferase activity	NA	K00630//glycerol-3-phosphate O-acyltransferase [EC:2.3.1.15]	gi|645265454|ref|XP_008238158.1|//PREDICTED: glycerol-3-phosphate acyltransferase, chloroplastic isoform X1 [Prunus mume]
Pa7	2471277	Pm023137_Pm023138_intergenic	10.2044	Pm023138	2123	15.58	5.40667	-1.52688	0.735104	*	NA	GO:0008374//O-acyltransferase activity	NA	K00630//glycerol-3-phosphate O-acyltransferase [EC:2.3.1.15]	gi|645265454|ref|XP_008238158.1|//PREDICTED: glycerol-3-phosphate acyltransferase, chloroplastic isoform X1 [Prunus mume]
Pa7	14283680	Pm024779_Pm024780_intergenic	9.21924	Pm024779	2524	46.48	88.1833	0.923896	0.741598	*	NA	NA	NA	K06027//vesicle-fusing ATPase [EC:3.6.4.6];K10446//kelch-like protein 8;K10443//kelch-like protein 2/3	gi|595846367|ref|XP_007209117.1|//hypothetical protein PRUPE_ppa005415mg [Prunus persica];gi|645269039|ref|XP_008239812.1|//PREDICTED: F-box/kelch-repeat protein At1g74510 [Prunus mume]
