# Supplementary material for: The genetic architecture of floral traits in the woody plant Prunus mume
Source: Nat Commun. 2018 Apr 27;9:1702. doi: 10.1038/s41467-018-04093-z (PMC5923208; doi:10.1038/s41467-018-04093-z)
Supplement: Supplementary file 19 — Supplementary Data 16 [file 41467_2018_4093_MOESM19_ESM.xlsx]

## Sheet: Supplementary Data 16
Supplementary Data 16. SNPs located within SEGs and associated with bud aperture.
Gene	Gene length	Mean FPKM of MDL	Mean FPKM of WYY	log2FoldChange(WYY/MDL)	Probability	Up/Down-Regulation(WYY/MDL)	Cellular Component	Molecular	FunctBiological Procession	KEGG Orthology	Nr Description
Pm000753	1462	6.71333	0.306667	-4.45229	0.755166	*	NA	NA	NA	K18490//homeobox protein OTX2;K01535//H+-transporting ATPase [EC:3.6.3.6]	gi|595843885|ref|XP_007208702.1|//hypothetical protein PRUPE_ppa019793mg [Prunus persica]
Pm001168	978	38.9667	16.3	-1.25737	0.774619	*	NA	GO:0019887//protein kinase regulator activity;GO:0016301//kinase activity;GO:0016538//cyclin-dependent protein serine/threonine kinase regulator activity;GO:0016772//transferase activity, transferring phosphorus-containing groups	GO:0016310//phosphorylation;GO:0006796//phosphate-containing compound metabolic process;GO:0007049//cell cycle	K02219//cyclin-dependent kinase regulatory subunit CKS1	gi|595837807|ref|XP_007207527.1|//hypothetical protein PRUPE_ppa014100mg [Prunus persica]
Pm000955	2809	8.97	1.91667	-2.22651	0.722246	*	NA	NA	NA	K03231//elongation factor 1-alpha;K09291//nucleoprotein TPR;K10400//kinesin family member 15	gi|595822925|ref|XP_007204977.1|//hypothetical protein PRUPE_ppa002832mg [Prunus persica];gi|645217213|ref|XP_008224813.1|//PREDICTED: LOW QUALITY PROTEIN: interactor of constitutive active ROPs 3 [Prunus mume]
Pm000709	1255	82.64	39.9067	-1.05021	0.771383	*	NA	GO:0003824//catalytic activity	NA	K07025//putative hydrolase of the HAD superfamily	gi|645216687|ref|XP_008222342.1|//PREDICTED: uncharacterized protein C24B11.05 [Prunus mume]
Pm000667	874	26.06	3.78	-2.78538	0.843766	Down	NA	NA	NA	K08081//tropinone reductase I [EC:1.1.1.206]	gi|645216599|ref|XP_008221969.1|//PREDICTED: tropinone reductase homolog At1g07440-like [Prunus mume]
Pm000927	483	33.9267	5.2	-2.70584	0.856761	Down	NA	NA	GO:0006950//response to stress	K02553//regulator of ribonuclease activity A	gi|645217180|ref|XP_008224643.1|//PREDICTED: major allergen Pru ar 1-like [Prunus mume]
Pm000942	557	41.0767	16.32	-1.33168	0.785348	*	GO:0015935//small ribosomal subunit	GO:0005198//structural molecule activity	GO:0022613//ribonucleoprotein complex biogenesis;GO:0010467//gene expression	K02971//small subunit ribosomal protein S21e	gi|645217194|ref|XP_008224731.1|//PREDICTED: 40S ribosomal protein S21-2-like [Prunus mume]
Pm001177	1984	119.103	29.2867	-2.0239	0.870546	Down	NA	NA	NA	K09646//serine carboxypeptidase 1 [EC:3.4.16.-]	gi|645217660|ref|XP_008226808.1|//PREDICTED: serine carboxypeptidase-like 51 [Prunus mume]
Pm001020	2236	27.2067	62.2833	1.19489	0.786376	*	NA	NA	NA	K15407//queuine tRNA-ribosyltransferase subunit QTRTD1 [EC:2.4.2.29];K10661//E3 ubiquitin-protein ligase MARCH6 [EC:2.3.2.27]	gi|645217380|ref|XP_008225582.1|//PREDICTED: uncharacterized protein LOC103325214 [Prunus mume]
Pm000889	1554	175.5	85.7533	-1.03321	0.781221	*	NA	GO:0008422//beta-glucosidase activity;GO:0043167//ion binding	GO:0044238//primary metabolic process	K15429//tRNA (guanine37-N1)-methyltransferase [EC:2.1.1.228];K19619//tyrosyl-DNA phosphodiesterase 2 [EC:3.1.4.-];K13098//RNA-binding protein FUS	gi|645216990|ref|XP_008223598.1|//PREDICTED: glucan endo-1,3-beta-glucosidase-like [Prunus mume]
Pm001073	2281	136.707	59.5633	-1.19859	0.806105	Down	GO:0044424//intracellular part	GO:0005515//protein binding;GO:0032559//adenyl ribonucleotide binding	GO:0006457//protein folding	K04077//chaperonin GroEL	gi|645217503|ref|XP_008226152.1|//PREDICTED: ruBisCO large subunit-binding protein subunit alpha [Prunus mume]
Pm001244	273	12.2967	3.70667	-1.73007	0.729624	*	NA	NA	NA	NA	gi|645217961|ref|XP_008228283.1|//PREDICTED: uncharacterized protein LOC103327695 [Prunus mume]
Pm001161	588	30.78	6.15667	-2.32177	0.839835	Down	GO:0030529//ribonucleoprotein complex	GO:0003723//RNA binding;GO:0005198//structural molecule activity	GO:0010467//gene expression	K02939//large subunit ribosomal protein L9	gi|645217622|ref|XP_008226664.1|//PREDICTED: 50S ribosomal protein L9, chloroplastic [Prunus mume]
Pm000743	1167	13	4.54333	-1.51669	0.713993	*	NA	NA	NA	NA	gi|645216738|ref|XP_008222552.1|//PREDICTED: BTB/POZ domain-containing protein At5g60050 [Prunus mume]
Pm000575	1663	32.77	12.28	-1.41607	0.782235	*	NA	NA	NA	K02963//small subunit ribosomal protein S18	gi|645216391|ref|XP_008220899.1|//PREDICTED: uncharacterized protein LOC103320935 [Prunus mume]
Pm001124	492	221.043	128.537	-0.782149	0.719604	*	NA	NA	NA	NA	gi|595828897|ref|XP_007205770.1|//hypothetical protein PRUPE_ppa010405mg [Prunus persica]
Pm000996	2218	44.7967	14.0067	-1.67728	0.824291	Down	GO:0031224//intrinsic component of membrane	NA	GO:0009987//cellular process	K08472//mlo protein	gi|645217330|ref|XP_008225371.1|//PREDICTED: MLO-like protein 6 [Prunus mume]
Pm000761	3643	12.9733	3.54667	-1.87101	0.745167	*	GO:0015630//microtubule cytoskeleton	GO:0032559//adenyl ribonucleotide binding;GO:0003774//motor activity	GO:0007017//microtubule-based process	K10398//kinesin family member 11	gi|645216754|ref|XP_008222615.1|//PREDICTED: 125 kDa kinesin-related protein [Prunus mume]
Pm000954	858	159.247	296.117	0.894903	0.750568	*	GO:0016020//membrane	NA	NA	K17345//tetraspanin-5	gi|645217210|ref|XP_008224802.1|//PREDICTED: tetraspanin-3 [Prunus mume]
Pm000830	285	6.49333	0.726667	-3.15959	0.71248	*	NA	GO:0003676//nucleic acid binding	NA	K13195//cold-inducible RNA-binding protein	gi|645216875|ref|XP_008223101.1|//PREDICTED: glycine-rich RNA-binding protein [Prunus mume]
Pm001018	1541	19.6333	48.46	1.30349	0.789822	*	NA	NA	NA	K10604//E3 ubiquitin-protein ligase MGRN1 [EC:2.3.2.27];K15688//E3 ubiquitin-protein ligase MUL1 [EC:2.3.2.27];K02184//formin 2	gi|645217373|ref|XP_008225558.1|//PREDICTED: probable E3 ubiquitin-protein ligase LUL2 [Prunus mume]
Pm000799	1068	19.6667	7.24667	-1.44036	0.747202	*	NA	NA	NA	NA	gi|645216809|ref|XP_008222829.1|//PREDICTED: 12S seed storage protein CRD-like [Prunus mume]
Pm000751	1650	6.06	0.156667	-5.27355	0.760624	*	NA	NA	NA	K05909//laccase [EC:1.10.3.2]	gi|645217058|ref|XP_008223967.1|//PREDICTED: laccase-17, partial [Prunus mume]
Pm001166	1935	80.1667	40.5167	-0.984487	0.753558	*	NA	GO:0043169//cation binding;GO:0016703//oxidoreductase activity, acting on single donors with incorporation of molecular oxygen, incorporation of one atom of oxygen (internal monooxygenases or internal mixed function oxidases);GO:0051536//iron-sulfur cluster binding	GO:0008152//metabolic process	K13071//pheophorbide a oxygenase [EC:1.14.12.20]	gi|645217631|ref|XP_008226706.1|//PREDICTED: pheophorbide a oxygenase, chloroplastic [Prunus mume]
Pm001026	492	4.52667	0.12	-5.23734	0.714579	*	NA	NA	NA	K03526//(E)-4-hydroxy-3-methylbut-2-enyl-diphosphate synthase [EC:1.17.7.1 1.17.7.3]	gi|645217385|ref|XP_008225606.1|//PREDICTED: vegetative cell wall protein gp1-like [Prunus mume]
Pm000988	1866	7.60667	1.32333	-2.52309	0.713059	*	NA	NA	NA	K03142//transcription initiation factor TFIIH subunit 2	gi|645217300|ref|XP_008225258.1|//PREDICTED: general transcription factor IIH subunit 2 [Prunus mume]
Pm001096	939	144.877	34.5267	-2.06904	0.875708	Down	NA	NA	NA	NA	gi|645217545|ref|XP_008226327.1|//PREDICTED: uncharacterized protein LOC103325914 [Prunus mume]
Pm000993	2353	58.8567	100.143	0.766789	0.704589	*	NA	GO:0003995//acyl-CoA dehydrogenase activity;GO:0050662//coenzyme binding	GO:0008152//metabolic process	K00253//isovaleryl-CoA dehydrogenase [EC:1.3.8.4]	gi|645217318|ref|XP_008225328.1|//PREDICTED: isovaleryl-CoA dehydrogenase, mitochondrial [Prunus mume]
Pm001015	1102	59.2833	33.1067	-0.840505	0.706522	*	NA	NA	NA	K08681//5'-phosphate synthase pdxT subunit [EC:4.3.3.6]	gi|645217363|ref|XP_008225516.1|//PREDICTED: pyridoxal biosynthesis protein PDX2 isoform X1 [Prunus mume];gi|645217366|ref|XP_008225524.1|//PREDICTED: pyridoxal biosynthesis protein PDX2 isoform X2 [Prunus mume]
Pm001031	846	167.113	329.27	0.978444	0.774192	*	GO:0031224//intrinsic component of membrane	NA	GO:0006810//transport	K09872//aquaporin PIP	gi|961454922|gb|ALS31086.1|//aquaporin PIP 2.3 [Prunus cerasifera x Prunus munsoniana]
Pm000940	255	13.22	2.09	-2.66115	0.786774	*	NA	NA	NA	K02971//small subunit ribosomal protein S21e	gi|645217192|ref|XP_008224719.1|//PREDICTED: 40S ribosomal protein S21-2-like [Prunus mume]
Pm000766	2698	13.0733	36.0367	1.46284	0.791415	*	NA	GO:0004713//protein tyrosine kinase activity;GO:0032559//adenyl ribonucleotide binding	GO:0006464//cellular protein modification process	K04733//interleukin-1 receptor-associated kinase 4 [EC:2.7.11.1];K04730//interleukin-1 receptor-associated kinase 1 [EC:2.7.11.1]	gi|645217071|ref|XP_008224034.1|//PREDICTED: receptor-like protein kinase HERK 1 [Prunus mume];gi|645216772|ref|XP_008222676.1|//PREDICTED: receptor-like protein kinase HERK 1 [Prunus mume]
Pm001107	1482	12.5133	3.57667	-1.80678	0.737081	*	NA	NA	NA	K00599//methyltransferase-like protein 6 [EC:2.1.1.-]	gi|645217563|ref|XP_008226405.1|//PREDICTED: protein-lysine methyltransferase METTL21D [Prunus mume]
Pm001011	2532	125.03	46.0367	-1.44142	0.8298	Down	NA	GO:0030246//carbohydrate binding;GO:0015925//galactosidase activity;GO:0043167//ion binding	GO:0044238//primary metabolic process	K12309//beta-galactosidase [EC:3.2.1.23]	gi|645217358|ref|XP_008225494.1|//PREDICTED: beta-galactosidase 8 [Prunus mume]
Pm000678	1427	30.4633	8.65333	-1.81575	0.813127	Down	NA	NA	NA	K08081//tropinone reductase I [EC:1.1.1.206]	gi|645216610|ref|XP_008222016.1|//PREDICTED: tropinone reductase homolog At1g07440-like [Prunus mume]
Pm000767	2497	17.76	50.0867	1.4958	0.812012	Up	NA	GO:0032559//adenyl ribonucleotide binding;GO:0004672//protein kinase activity	GO:0006464//cellular protein modification process	K04733//interleukin-1 receptor-associated kinase 4 [EC:2.7.11.1];K04730//interleukin-1 receptor-associated kinase 1 [EC:2.7.11.1]	gi|645216772|ref|XP_008222676.1|//PREDICTED: receptor-like protein kinase HERK 1 [Prunus mume]
Pm000928	783	33.88	6.09	-2.47592	0.849268	Down	NA	NA	GO:0006952//defense response;GO:0006950//response to stress;GO:0009607//response to biotic stimulus	K02553//regulator of ribonuclease activity A	gi|645233275|ref|XP_008223267.1|//PREDICTED: major allergen Pru ar 1-like [Prunus mume]
Pm001158	1145	90.81	52.4133	-0.792917	0.70781	*	GO:0009536//plastid	GO:0016209//antioxidant activity;GO:0043169//cation binding;GO:0003824//catalytic activity	GO:0072593//reactive oxygen species metabolic process	K04565//superoxide dismutase, Cu-Zn family [EC:1.15.1.1]	gi|595827208|ref|XP_007205695.1|//hypothetical protein PRUPE_ppa009729mg [Prunus persica];gi|645217615|ref|XP_008226630.1|//PREDICTED: superoxide dismutase [Cu-Zn], chloroplastic [Prunus mume]
Pm001034	501	49.6733	184.267	1.89125	0.869033	Up	NA	NA	NA	NA	gi|645217399|ref|XP_008225670.1|//PREDICTED: uncharacterized protein LOC103325290 [Prunus mume]
Pm001165	435	71.4733	26.83	-1.41356	0.815248	Down	GO:0043231//intracellular membrane-bounded organelle;GO:0000785//chromatin	GO:0003676//nucleic acid binding	GO:0034728//nucleosome organization	K11252//histone H2B	gi|595830620|ref|XP_007206110.1|//hypothetical protein PRUPE_ppa013013mg [Prunus persica]
Pm000967	939	1122.54	365.787	-1.61769	0.86062	Down	GO:0044424//intracellular part	GO:0004601//peroxidase activity;GO:0005506//iron ion binding	GO:0042743//hydrogen peroxide metabolic process;GO:0006950//response to stress	K00434//L-ascorbate peroxidase [EC:1.11.1.11]	gi|645217243|ref|XP_008224940.1|//PREDICTED: L-ascorbate peroxidase, cytosolic [Prunus mume]
