# Supplementary material for: The genetic architecture of floral traits in the woody plant Prunus mume
Source: Nat Commun. 2018 Apr 27;9:1702. doi: 10.1038/s41467-018-04093-z (PMC5923208; doi:10.1038/s41467-018-04093-z)
Supplement: Supplementary file 20 — Supplementary Data 17 [file 41467_2018_4093_MOESM20_ESM.xlsx]

## Sheet: Supplementary Data 17
Supplementary Data 17. SNPs located within DEGs and associated with branching phenotype.
Chromosome	Position	Annotation	-log(P)	GO term	KEGG Orthology
Pa7	10985740	Pm024191_intron	20.0576	GO:0003677; DNA binding; function	NA
Pa7	11182911	Pm024213_Pm024214_intergenic	37.8338	NA	NA
Pa7	11247201	Pm024226_Pm024227_intergenic	23.8494	NA	NA
Pa7	11258807	Pm024228_Pm024229_intergenic	20.4876	GO:0030170; pyridoxal phosphate binding; function	K01761|1|0.0|758|pop:POPTR_709036|methionine-gamma-lyase [EC:4.4.1.11]
Pa7	11264566	Pm024230_intron	22.0302	NA	NA
Pa7	11267974	Pm024230_Pm024231_intergenic	30.5551	NA	NA
Pa7	11275091	Pm024230_Pm024231_intergenic	27.9206	NA	NA
Pa7	11275754	Pm024230_Pm024231_intergenic	29.0178	NA	NA
Pa7	11276453	Pm024230_Pm024231_intergenic	29.074	NA	NA
Pa7	11276665	Pm024230_Pm024231_intergenic	27.4189	NA	NA
Pa7	11276676	Pm024230_Pm024231_intergenic	27.4189	NA	NA
Pa7	11276936	Pm024230_Pm024231_intergenic	27.8136	NA	NA
Pa7	11280717	Pm024231_Pm024232_intergenic	25.3367	GO:0001104; RNA polymerase II transcription cofactor activity; function	NA
Pa7	11358938	Pm024247_Pm024248_intergenic	24.0891	GO:0004252; serine-type endopeptidase activity; function	NA
Pa7	11365428	Pm024248_Pm024249_intergenic	25.9798	GO:0003677; DNA binding; function	K09287|1|1e-43|178|vvi:100262843|RAV-like factor
Pa7	11687973	Pm024298_CDS	20.5749	NA	NA
Pa7	11687974	Pm024298_CDS	22.0997	NA	NA
