# Supplementary material for: The genetic architecture of floral traits in the woody plant Prunus mume
Source: Nat Commun. 2018 Apr 27;9:1702. doi: 10.1038/s41467-018-04093-z (PMC5923208; doi:10.1038/s41467-018-04093-z)
Supplement: Supplementary file 21 — Supplementary Data 18 [file 41467_2018_4093_MOESM21_ESM.xlsx]

## Sheet: Supplementary Data 18
Supplementary Data 18. Functional enrichment result of genes associated with 10 traits.
Pathway/GO term	Target genes with pathway annotation/Cluster frequency	All genes with pathway annotation/Genome frequency of use	Pvalue	Pathway/GO ID	Genes
branching phenotype
Folate biosynthesis	12/1934	40/15505	0.00265893	ko00790	Pm004044;Pm011852;Pm020296;Pm021833;Pm021836;Pm022759;Pm022869;Pm023487;Pm024501;Pm024502;Pm025755;Pm026193
Glycine, serine and threonine metabolism	18/1934	74/15505	0.00365917	ko00260	Pm002274;Pm002965;Pm003766;Pm003949;Pm004122;Pm004123;Pm004341;Pm012036;Pm016095;Pm021700;Pm022952;Pm023601;Pm023843;Pm024328;Pm024666;Pm024667;Pm024958;Pm026437
Brassinosteroid biosynthesis	7/1934	19/15505	0.00598246	ko00905	Pm013359;Pm015388;Pm015603;Pm023796;Pm023798;Pm025292;Pm026701
Terpenoid backbone biosynthesis	16/1934	70/15505	0.011065	ko00900	Pm010461;Pm010905;Pm010908;Pm011134;Pm011816;Pm012401;Pm012602;Pm015633;Pm018231;Pm023062;Pm023127;Pm023943;Pm024727;Pm026191;Pm026958;Pm026962
Glycerophospholipid metabolism	26/1934	143/15505	0.0302668	ko00564	Pm004066;Pm004067;Pm011656;Pm012094;Pm012266;Pm012924;Pm013360;Pm013632;Pm015814;Pm018073;Pm022439;Pm023138;Pm023139;Pm023382;Pm023384;Pm023432;Pm023744;Pm023758;Pm023830;Pm024548;Pm025080;Pm025186;Pm025187;Pm026421;Pm026441;Pm026881
Purine metabolism	35/1934	206/15505	0.0348042	ko00230	Pm002898;Pm003786;Pm003923;Pm004125;Pm004315;Pm004634;Pm005391;Pm006233;Pm009220;Pm010352;Pm010644;Pm011299;Pm012452;Pm016185;Pm016910;Pm017373;Pm017458;Pm017472;Pm019410;Pm019700;Pm021151;Pm022990;Pm023307;Pm023316;Pm023532;Pm023564;Pm023687;Pm023783;Pm024054;Pm025228;Pm025315;Pm025797;Pm026777;Pm026883;Pm027196
Circadian rhythm - mammal	8/1934	32/15505	0.038911	ko04710	Pm017301;Pm017460;Pm023388;Pm023393;Pm023396;Pm023398;Pm026904;Pm026907
Glycerolipid metabolism	16/1934	81/15505	0.0405395	ko00561	Pm002534;Pm003207;Pm011656;Pm012094;Pm012924;Pm013576;Pm015814;Pm022700;Pm023138;Pm023139;Pm023758;Pm024548;Pm025186;Pm025187;Pm025270;Pm027029
Glycosylphosphatidylinositol(GPI)-anchor biosynthesis	7/1934	27/15505	0.0433806	ko00563	Pm007228;Pm015766;Pm023015;Pm023174;Pm023206;Pm023799;Pm023824
signal sequence binding	6 of 1954 in the list	7 of 15764 in the genome	0.00931	GO:0005048	Pm019614,Pm020304,Pm020341,Pm010164,Pm021034,Pm003963
peptide binding	6 of 1954 in the list	7 of 15764 in the genome	0.00931	GO:0042277	Pm019614,Pm020304,Pm020341,Pm010164,Pm021034,Pm003963
stigma color
Steroid biosynthesis	17/1954	37/15505	6.24099e-07	ko00100	Pm004919;Pm005632;Pm005996;Pm007124;Pm008947;Pm008949;Pm010384;Pm013080;Pm013082;Pm013118;Pm013119;Pm013120;Pm013122;Pm013123;Pm013126;Pm013127;Pm017493	K00213+K07748+K09828+K01824+K01853+K07750
Galactose metabolism	20/1954	75/15505	0.000758482	ko00052	Pm004755;Pm009504;Pm009932;Pm012138;Pm012999;Pm013337;Pm013341;Pm013355;Pm013390;Pm013404;Pm016697;Pm016701;Pm019052;Pm019543;Pm025270;Pm026703;Pm027116;Pm027278;Pm027365;Pm027594	K01190+K00844+K00963+K01193+K12309+K00850+K07407+K00011+K06611
Sphingolipid metabolism	14/1954	54/15505	0.00589148	ko00600	Pm004755;Pm005315;Pm009504;Pm009932;Pm013341;Pm013355;Pm016697;Pm016701;Pm019052;Pm019533;Pm022419;Pm026433;Pm026703;Pm027116	K01190+K00654+K12309+K07407+K04715+K04713+K04708
Mismatch repair	14/1954	55/15505	0.00700704	ko03430	Pm004749;Pm006676;Pm010331;Pm012452;Pm015541;Pm017440;Pm018045;Pm018046;Pm018050;Pm019348;Pm022122;Pm022480;Pm026648;Pm027247	K10755+K07466+K10746+K02327+K08735+K10756+K04802+K08736+K10754
Taurine and hypotaurine metabolism	6/1954	16/15505	0.0103382	ko00430	Pm010237;Pm012963;Pm013006;Pm013007;Pm014237;Pm027276	K10712+K01580+K00681
DNA replication	16/1954	69/15505	0.0105798	ko03030	Pm003271;Pm004749;Pm006292;Pm006676;Pm007003;Pm007036;Pm010383;Pm012452;Pm017440;Pm018045;Pm018046;Pm018050;Pm022122;Pm022480;Pm026648;Pm027633	K04799+K10755+K03469+K07466+K03506+K02685+K02541+K02327+K10756+K04802+K10754+K02209
Vitamin B6 metabolism	5/1954	14/15505	0.0237399	ko00750	Pm005486;Pm013300;Pm013368;Pm013369;Pm027235	K13248+K01733
Brassinosteroid biosynthesis	6/1954	19/15505	0.0251565	ko00905	Pm013359;Pm014929;Pm014931;Pm020798;Pm026614;Pm026701	K12638+K12639+K09587+K12637
Nucleotide excision repair	20/1954	102/15505	0.0285209	ko03420	Pm000988;Pm004749;Pm004819;Pm005404;Pm006676;Pm007003;Pm008620;Pm010014;Pm010497;Pm010511;Pm012452;Pm015747;Pm017440;Pm018045;Pm018046;Pm018050;Pm019121;Pm022122;Pm022480;Pm026648	K03142+K10755+K03143+K10570+K07466+K03506+K10609+K03144+K10610+K02327+K10846+K10756+K04802+K10848+K10754
Fructose and mannose metabolism	15/1954	72/15505	0.0329101	ko00051	Pm006301;Pm009227;Pm009710;Pm012138;Pm013390;Pm013404;Pm016758;Pm018041;Pm018813;Pm019407;Pm019543;Pm020224;Pm021180;Pm025270;Pm027278	K01840+K00100+K00895+K00844+K00850+K01803+K00847+K00008+K00011
Glyoxylate and dicarboxylate metabolism	13/1954	61/15505	0.038208	ko00630	Pm002274;Pm004341;Pm010130;Pm013219;Pm013220;Pm013221;Pm014936;Pm015063;Pm015086;Pm015180;Pm019131;Pm019132;Pm022726	K00600+K00026+K11517+K00626+K01647+K01681
mRNA surveillance pathway	29/1954	167/15505	0.0447276	ko03015	Pm002922;Pm003787;Pm003788;Pm004035;Pm004213;Pm004320;Pm004610;Pm004959;Pm005029;Pm005186;Pm005484;Pm007076;Pm009759;Pm009775;Pm012264;Pm012981;Pm013026;Pm013362;Pm013371;Pm013386;Pm013402;Pm013403;Pm014690;Pm016328;Pm017747;Pm019325;Pm021461;Pm021462;Pm022811	K06100+K14403+K14294+K14328+K12812+K11584+K14416+K14376+K04354+K14326+K14400+K13126+K14409+K14396+K12877+K14402+K08873+K14411
Benzoxazinoid biosynthesis	8/1954	33/15505	0.0483943	ko00402	Pm009396;Pm009400;Pm009401;Pm009402;Pm009403;Pm009404;Pm009406;Pm009407	K13229
One carbon pool by folate	6/1954	22/15505	0.0498581	ko00670	Pm002274;Pm004341;Pm012536;Pm019131;Pm019132;Pm022726	K00600+K00601
petal color
Steroid biosynthesis	12/841	37/15505	2.12008e-08	ko00100	Pm007102;Pm007282;Pm013080;Pm013082;Pm013118;Pm013119;Pm013120;Pm013122;Pm013123;Pm013126;Pm013127;Pm026242	K05917+K07748+K00213+K01853+K00222
Taurine and hypotaurine metabolism	5/841	16/15505	0.000397936	ko00430	Pm012963;Pm013006;Pm013007;Pm013979;Pm014237	K01580+K10712
Alanine, aspartate and glutamate metabolism	9/841	67/15505	0.00197922	ko00250	Pm003766;Pm012963;Pm013006;Pm013007;Pm013038;Pm013159;Pm013289;Pm013991;Pm026311	K00827+K01580+K01955+K00814+K13566+K14455+K01915
Indole alkaloid biosynthesis	5/841	25/15505	0.00352869	ko00901	Pm026490;Pm026493;Pm026494;Pm026495;Pm026502	K08233
Galactose metabolism	9/841	75/15505	0.00431201	ko00052	Pm004755;Pm009932;Pm012936;Pm012940;Pm012999;Pm013337;Pm013355;Pm013390;Pm026703	K01190+K06611+K01193+K00963+K00850
RNA transport	22/841	283/15505	0.0046234	ko03013	Pm004206;Pm004929;Pm006987;Pm007076;Pm007575;Pm012332;Pm012981;Pm013165;Pm013224;Pm013246;Pm013312;Pm013386;Pm013442;Pm013475;Pm013867;Pm014343;Pm014452;Pm014469;Pm015032;Pm021597;Pm026459;Pm026503	K01164+K02516+K14308+K14326+K13130+K07562+K03239+K14301+K14288+K03257+K13126+K14313+K00784+K14292+K12881+K12879+K14300+K14307
beta-Alanine metabolism	8/841	64/15505	0.0054317	ko00410	Pm004765;Pm006649;Pm006781;Pm012963;Pm012987;Pm013006;Pm013007;Pm024328	K00128+K00797+K00276+K01580+K13367
Tropane, piperidine and pyridine alkaloid biosynthesis	5/841	28/15505	0.00587903	ko00960	Pm006781;Pm013991;Pm014100;Pm024328;Pm026379	K00276+K14455+K00815+K01066
Carotenoid biosynthesis	13/841	160/15505	0.018625	ko00906	Pm012982;Pm013011;Pm013174;Pm013175;Pm013176;Pm013179;Pm013181;Pm013183;Pm014572;Pm026202;Pm026296;Pm026364;Pm026662	K02291+K00514+K09843+K09837
Nicotinate and nicotinamide metabolism	3/841	17/15505	0.0330542	ko00760	Pm013329;Pm014455;Pm026388	K03787+K06210+K00763
Isoquinoline alkaloid biosynthesis	4/841	31/15505	0.0405837	ko00950	Pm006781;Pm013991;Pm014100;Pm024328	K00276+K14455+K00815
Ubiquinone and other terpenoid-quinone biosynthesis	4/841	31/15505	0.0405837	ko00130	Pm013887;Pm014100;Pm014761;Pm023981	K01904+K00815+K00457+K06126
Glyoxylate and dicarboxylate metabolism	6/841	61/15505	0.0438196	ko00630	Pm001508;Pm013219;Pm013220;Pm013221;Pm014553;Pm026311	K11517+K01647+K01915
calyx color
Steroid biosynthesis	8/600	37/15505	6.85433e-05	ko00100	Pm013080;Pm013082;Pm013118;Pm013119;Pm013120;Pm013123;Pm013126;Pm013127	K00213+K01853
Carotenoid biosynthesis	15/600	160/15505	0.00138778	ko00906	Pm000249;Pm004793;Pm010131;Pm010637;Pm012982;Pm013011;Pm013174;Pm013175;Pm013176;Pm013177;Pm013181;Pm013183;Pm015911;Pm019065;Pm026364	K09843+K00514+K02291
Peroxisome	11/600	117/15505	0.00566003	ko04146	Pm001508;Pm009673;Pm009726;Pm010232;Pm012920;Pm013003;Pm013219;Pm013220;Pm013221;Pm013485;Pm023482	K11517+K13348+K11147+K13341+K01897+K00031+K06664+K13337
Galactose metabolism	8/600	75/15505	0.00829384	ko00052	Pm009956;Pm010641;Pm012940;Pm012999;Pm013337;Pm013355;Pm019052;Pm027278	K07407+K01187+K01193+K00963+K01190+K00850
Taurine and hypotaurine metabolism	3/600	16/15505	0.0221646	ko00430	Pm012963;Pm013006;Pm013007	K01580
Glycosphingolipid biosynthesis - globo series	3/600	16/15505	0.0221646	ko00603	Pm009956;Pm013054;Pm019052	K07407+K01988
bud color
Steroid biosynthesis	10/573	37/15505	6.21097e-07	ko00100	Pm010384;Pm013080;Pm013082;Pm013118;Pm013119;Pm013120;Pm013122;Pm013123;Pm013126;Pm013127	K07748+K00213+K01853
Taurine and hypotaurine metabolism	5/573	16/15505	0.000210799	ko00430	Pm012963;Pm013006;Pm013007;Pm013979;Pm014237	K01580+K10712
Indole alkaloid biosynthesis	6/573	25/15505	0.000240984	ko00901	Pm026486;Pm026490;Pm026493;Pm026494;Pm026495;Pm026502	K08233
Tropane, piperidine and pyridine alkaloid biosynthesis	6/573	28/15505	0.000466508	ko00960	Pm000672;Pm013991;Pm024328;Pm026377;Pm026378;Pm026379	K08081+K14455+K00276+K01066
Galactose metabolism	9/573	75/15505	0.00172724	ko00052	Pm004755;Pm009932;Pm012936;Pm012940;Pm012999;Pm013337;Pm013355;Pm013390;Pm026703	K01190+K06611+K01193+K00963+K00850
Alanine, aspartate and glutamate metabolism	8/573	67/15505	0.00317232	ko00250	Pm003766;Pm012963;Pm013006;Pm013007;Pm013038;Pm013159;Pm013991;Pm026311	K00827+K01580+K01955+K00814+K14455+K01915
Carotenoid biosynthesis	13/573	160/15505	0.00647311	ko00906	Pm012982;Pm013011;Pm013174;Pm013176;Pm013181;Pm013183;Pm014572;Pm014760;Pm015912;Pm024900;Pm026202;Pm026364;Pm026662	K02291+K00514+K09843
Metabolic pathways	132/573	2983/15505	0.0120275	ko01100	Pm000672;Pm001508;Pm003760;Pm003766;Pm004044;Pm004225;Pm004227;Pm004755;Pm005391;Pm005694;Pm005838;Pm006156;Pm006164;Pm006399;Pm006535;Pm006701;Pm008229;Pm009932;Pm010037;Pm010039;Pm010384;Pm010461;Pm010525;Pm012875;Pm012887;Pm012890;Pm012908;Pm012914;Pm012924;Pm012940;Pm012963;Pm012982;Pm012991;Pm012999;Pm013003;Pm013006;Pm013007;Pm013011;Pm013038;Pm013046;Pm013047;Pm013054;Pm013069;Pm013080;Pm0…	K08081+K11517+K14153+K00827+K03639+K05894+K01190+K00759+K01850+K01051+K00517+K00083+K01188+K01176+K01184+K00249+K03010+K00979+K07748+K14066+K00020+K00789+K00059+K13508+K01193+K01580+K02291+K00695+K00963+K00031+K00514+K01955+K08248+K01230+K01988+K00213+K01853+K00814+K03955+K09458+K00940+K01733+K03005+K00627+K03787+K12638+K01115+K02140+K00850+K05933+K02695+K01814+K00864+K00818+K09753+K01792+K01904+…
Other glycan degradation	5/573	40/15505	0.0153227	ko00511	Pm004755;Pm009932;Pm013355;Pm026703;Pm026929	K01190+K01191
RNA transport	18/573	283/15505	0.0180989	ko03013	Pm003986;Pm007076;Pm012954;Pm012981;Pm013165;Pm013224;Pm013246;Pm013312;Pm013386;Pm013408;Pm013442;Pm013475;Pm013867;Pm014452;Pm017747;Pm026459;Pm026503;Pm026560	K07562+K14326+K01164+K03239+K14301+K14288+K03257+K13126+K03260+K14313+K00784+K14292+K12877+K14307+K03247
Nicotinate and nicotinamide metabolism	3/573	17/15505	0.0231981	ko00760	Pm013329;Pm014455;Pm026388	K03787+K06210+K00763
mRNA surveillance pathway	11/573	167/15505	0.0458991	ko03015	Pm007076;Pm009759;Pm012918;Pm012981;Pm013026;Pm013371;Pm013386;Pm013402;Pm017747;Pm025138;Pm026336	K14326+K14400+K04382+K14396+K04354+K13126+K14376+K12877+K11584
Pentose and glucuronate interconversions	12/573	190/15505	0.0498442	ko00040	Pm005838;Pm006562;Pm006701;Pm012875;Pm012887;Pm012908;Pm012999;Pm013157;Pm014855;Pm024055;Pm026301;Pm026333	K01051+K01728+K01184+K00963
FMN binding	9 of 608 in the list	33 of 15764 in the genome	0.00065	GO:0010181	Pm013056,Pm004227,Pm013220,Pm014523,Pm013219,Pm004225,Pm027056,Pm011691,Pm001508
wood color
Isoquinoline alkaloid biosynthesis	17/3163	31/15505	2.42253e-05	ko00950	Pm009531;Pm009532;Pm009959;Pm009961;Pm009962;Pm009963;Pm009964;Pm009966;Pm009967;Pm010476;Pm010481;Pm010482;Pm010484;Pm010485;Pm011324;Pm015306;Pm024328	K00276+K00422+K01592+K00815
Tyrosine metabolism	28/3163	74/15505	0.000406718	ko00350	Pm006116;Pm008214;Pm008901;Pm009531;Pm009532;Pm009793;Pm009959;Pm009961;Pm009962;Pm009963;Pm009964;Pm009966;Pm009967;Pm010476;Pm010481;Pm010482;Pm010484;Pm010485;Pm010940;Pm011324;Pm012528;Pm015306;Pm016175;Pm019578;Pm020469;Pm021777;Pm024328;Pm026772	K00121+K01557+K07253+K00276+K00599+K00422+K01592+K00135+K00815+K01555
RNA transport	80/3163	283/15505	0.000881134	ko03013	Pm000058;Pm003118;Pm003638;Pm003674;Pm003702;Pm003986;Pm004016;Pm004610;Pm006004;Pm007319;Pm007330;Pm007337;Pm007574;Pm007575;Pm007592;Pm007594;Pm007595;Pm008194;Pm008197;Pm008306;Pm008666;Pm009138;Pm009541;Pm009775;Pm010056;Pm010327;Pm010472;Pm010903;Pm011023;Pm012332;Pm013165;Pm013224;Pm013246;Pm014319;Pm014343;Pm014452;Pm014469;Pm015032;Pm015586;Pm015636;Pm017303;Pm017304;Pm017305;Pm017673;Pm0…	K14317+K03254+K05749+K03253+K03240+K07562+K13114+K12812+K13025+K14326+K13130+K14311+K03242+K14327+K14309+K03754+K14321+K13126+K03251+K03259+K14315+K09291+K14325+K03239+K14301+K14288+K12881+K12879+K14300+K14314+K03243+K14297+K01164+K14306+K14290+K03539+K12160+K14293+K14525+K13176+K14303+K14324+K03260+K12878+K14320+K03252+K14307+K03247+K13137
Sulfur metabolism	11/3163	28/15505	0.017081	ko00920	Pm006233;Pm006997;Pm009220;Pm009893;Pm011612;Pm012676;Pm015918;Pm016164;Pm021151;Pm025810;Pm027232	K13811+K00387+K01082+K01739+K00860+K01760+K00640
Other glycan degradation	14/3163	40/15505	0.0226904	ko00511	Pm006281;Pm007885;Pm009504;Pm009932;Pm013355;Pm015576;Pm016256;Pm016410;Pm016411;Pm016701;Pm018983;Pm020856;Pm024594;Pm027116	K01190+K01191+K12373+K01227+K12311
Galactose metabolism	23/3163	75/15505	0.0230283	ko00052	Pm006218;Pm006281;Pm007885;Pm008402;Pm009504;Pm009645;Pm009932;Pm009956;Pm010641;Pm010642;Pm013355;Pm013404;Pm015576;Pm015657;Pm016701;Pm019543;Pm020856;Pm023553;Pm024385;Pm025341;Pm025896;Pm027116;Pm027594	K00844+K01190+K00849+K00850+K07407+K01187+K06611+K01193+K00965
Regulation of autophagy	22/3163	72/15505	0.026888	ko04140	Pm001864;Pm003891;Pm006308;Pm006652;Pm008467;Pm008468;Pm009625;Pm009798;Pm009801;Pm009802;Pm009857;Pm009926;Pm010166;Pm010210;Pm010211;Pm015773;Pm015932;Pm016982;Pm019706;Pm020178;Pm022751;Pm024709	K08342+K08339+K08332+K08341+K08337+K07198+K08333
Peroxisome	32/3163	117/15505	0.0428817	ko04146	Pm000260;Pm003338;Pm003599;Pm005567;Pm005794;Pm007068;Pm008083;Pm009133;Pm009673;Pm009699;Pm009726;Pm009729;Pm010232;Pm010429;Pm010752;Pm010772;Pm011136;Pm011137;Pm011185;Pm013220;Pm014461;Pm015676;Pm018644;Pm019211;Pm019972;Pm023482;Pm024726;Pm025111;Pm025396;Pm025595;Pm026126;Pm026204	K04564+K01897+K13345+K13346+K00232+K12663+K00106+K13348+K01578+K11147+K13341+K11517+K13338+K13237+K12261+K00031+K13354+K13339+K13337+K13343+K13336+K04565+K01640+K13356
flavin adenine dinucleotide binding	55 of 3216 in the list	160 of 15764 in the genome	0.01287	GO:0050660	Pm010596,Pm008691,Pm021662,Pm015340,Pm009329,Pm022987,Pm009936,Pm027179,Pm008700,Pm008703,Pm020220,Pm008521,Pm010598,Pm025714,Pm011211,Pm022998,Pm010576,Pm016909,Pm010589,Pm010593,Pm023540,Pm010592,Pm027130,Pm016539,Pm007789,Pm008690,Pm008515,Pm027422,Pm023543,Pm010601,Pm010602,Pm009482,Pm010603,Pm010586,Pm008304,Pm008519,Pm009916,Pm005445,Pm010579,Pm011627,Pm010577,Pm010583,Pm010582,Pm010597,Pm0…
serine-type peptidase activity	66 of 3216 in the list	203 of 15764 in the genome	0.01634	GO:0008236	Pm018680,Pm009177,Pm010311,Pm027431,Pm022094,Pm006124,Pm010375,Pm019134,Pm019366,Pm025625,Pm027094,Pm019753,Pm009702,Pm003658,Pm026972,Pm026108,Pm019326,Pm010165,Pm015706,Pm021123,Pm021311,Pm015419,Pm005738,Pm006127,Pm011029,Pm021706,Pm010606,Pm006028,Pm009660,Pm002936,Pm018682,Pm023690,Pm006211,Pm023691,Pm023696,Pm005222,Pm021121,Pm004737,Pm023747,Pm024247,Pm027435,Pm009648,Pm006057,Pm011134,Pm0…
serine hydrolase activity	66 of 3216 in the list	203 of 15764 in the genome	0.01634	GO:0017171	Pm018680,Pm009177,Pm010311,Pm027431,Pm022094,Pm006124,Pm010375,Pm019134,Pm019366,Pm025625,Pm027094,Pm019753,Pm009702,Pm003658,Pm026972,Pm026108,Pm019326,Pm010165,Pm015706,Pm021123,Pm021311,Pm015419,Pm005738,Pm006127,Pm011029,Pm021706,Pm010606,Pm006028,Pm009660,Pm002936,Pm018682,Pm023690,Pm006211,Pm023691,Pm023696,Pm005222,Pm021121,Pm004737,Pm023747,Pm024247,Pm027435,Pm009648,Pm006057,Pm011134,Pm0…
GTPase regulator activity	24 of 3216 in the list	54 of 15764 in the genome	0.02892	GO:0030695	Pm013543,Pm010666,Pm012521,Pm011632,Pm022987,Pm011099,Pm027389,Pm023234,Pm026985,Pm006131,Pm026622,Pm014990,Pm027543,Pm020699,Pm009930,Pm005986,Pm020937,Pm027387,Pm027587,Pm007218,Pm020563,Pm022001,Pm007309,Pm015462
small GTPase regulator activity	23 of 3216 in the list	52 of 15764 in the genome	0.04504	GO:0005083	Pm013543,Pm010666,Pm012521,Pm011632,Pm022987,Pm027389,Pm023234,Pm026985,Pm006131,Pm026622,Pm014990,Pm027543,Pm020699,Pm009930,Pm005986,Pm020937,Pm027387,Pm027587,Pm007218,Pm020563,Pm022001,Pm007309,Pm015462
staminal filament color
Steroid biosynthesis	10/1154	37/15505	0.000272556	ko00100	Pm007102;Pm010384;Pm013080;Pm013118;Pm013119;Pm013120;Pm013122;Pm013123;Pm013126;Pm017493	K05917+K07748+K00213+K01853+K07750
Isoquinoline alkaloid biosynthesis	9/1154	31/15505	0.000305595	ko00950	Pm009959;Pm009962;Pm009963;Pm009966;Pm009967;Pm010481;Pm010482;Pm010485;Pm024328	K00422+K01592+K00276
Galactose metabolism	14/1154	75/15505	0.00113635	ko00052	Pm008402;Pm009932;Pm009956;Pm010641;Pm010642;Pm012999;Pm013337;Pm013341;Pm013355;Pm013390;Pm013404;Pm025270;Pm027116;Pm027594	K00849+K01190+K07407+K01187+K00963+K01193+K12309+K00850+K00844+K00011+K06611
Peroxisome	16/1154	117/15505	0.012951	ko04146	Pm004647;Pm005794;Pm007068;Pm008083;Pm009673;Pm009699;Pm009726;Pm009729;Pm010232;Pm010752;Pm012920;Pm013003;Pm013219;Pm013220;Pm013221;Pm014461	K01897+K00232+K12663+K00106+K13348+K01578+K11147+K13341+K13338+K00031+K11517+K12261
Carotenoid biosynthesis	20/1154	160/15505	0.0154034	ko00906	Pm000249;Pm000250;Pm003213;Pm006746;Pm010131;Pm010133;Pm010341;Pm010342;Pm010360;Pm010637;Pm012982;Pm013174;Pm013175;Pm013176;Pm013177;Pm013179;Pm013181;Pm013183;Pm015911;Pm017769	K09843+K00514+K02291+K09840
beta-Alanine metabolism	10/1154	64/15505	0.0191553	ko00410	Pm006649;Pm009699;Pm009729;Pm012963;Pm012987;Pm013006;Pm013007;Pm021966;Pm021967;Pm024328	K00797+K01578+K01580+K13367+K00140+K00276
Tyrosine metabolism	11/1154	74/15505	0.0204253	ko00350	Pm009793;Pm009959;Pm009962;Pm009963;Pm009966;Pm009967;Pm010481;Pm010482;Pm010485;Pm021777;Pm024328	K00599+K00422+K01592+K00276
Regulation of autophagy	10/1154	72/15505	0.0398825	ko04140	Pm009798;Pm009801;Pm009802;Pm009926;Pm010166;Pm010210;Pm013278;Pm015932;Pm019706;Pm020584	K08341+K08332+K08337+K08336+K07198
petal number
Tropane, piperidine and pyridine alkaloid biosynthesis	8/841	28/15505	8.52333e-05	ko00960	Pm000666;Pm000669;Pm000670;Pm000672;Pm000677;Pm000678;Pm000679;Pm018655	K08081
Glycolysis / Gluconeogenesis	17/841	147/15505	0.00257289	ko00010	Pm000509;Pm000597;Pm000893;Pm000895;Pm001243;Pm002059;Pm002292;Pm002293;Pm008434;Pm014784;Pm019410;Pm019507;Pm019578;Pm022700;Pm026437;Pm026780;Pm027278	K01689+K01568+K01803+K01834+K01610+K00382+K01792+K01835+K00002+K00121+K01810+K00850
Phenylalanine metabolism	13/841	117/15505	0.0108233	ko00360	Pm000242;Pm000283;Pm001048;Pm001103;Pm002083;Pm019026;Pm019027;Pm019400;Pm019600;Pm019665;Pm025935;Pm026447;Pm027248	K00487+K00430+K10775+K01904+K00588
Base excision repair	8/841	60/15505	0.0152212	ko03410	Pm000511;Pm001151;Pm001228;Pm001295;Pm001370;Pm018913;Pm025929;Pm027733	K04802+K10747+K10773+K02324+K10798+K10802+K03652+K01246
Glycerolipid metabolism	9/841	81/15505	0.0309558	ko00561	Pm000649;Pm001203;Pm018831;Pm019052;Pm019507;Pm021624;Pm022700;Pm024548;Pm027677	K06119+K00679+K13508+K07407+K00002+K13513+K00901
mRNA surveillance pathway	15/841	167/15505	0.0380173	ko03015	Pm000033;Pm000682;Pm002078;Pm002547;Pm007337;Pm012177;Pm013362;Pm014343;Pm015014;Pm017909;Pm018673;Pm019346;Pm019683;Pm026957;Pm027457	K04382+K13171+K14396+K13917+K14326+K12882+K13126+K12881+K14411+K06269+K14397+K11584
Galactose metabolism	8/841	75/15505	0.0497809	ko00052	Pm001011;Pm002016;Pm002349;Pm004755;Pm019052;Pm019410;Pm019492;Pm027278	K01190+K01684+K07407+K01835+K01193+K00850
nuclear lumen	11 of 281 in the list	58 of 4716 in the genome	0.04219	GO:0031981	Pm002727,Pm015646,Pm000683,Pm027710,Pm000035,Pm019785,Pm016192,Pm001491,Pm026118,Pm019572,Pm019605
pistil character
Base excision repair	4/212	60/15505	0.00911844	ko03410	Pm001151;Pm001228;Pm001295;Pm001370	K10747+K10773+K02324+K10798
Fatty acid elongation in mitochondria	2/212	13/15505	0.0131431	ko00062	Pm000738;Pm000808	K07512+K10703
Plant hormone signal transduction	16/212	729/15505	0.0424182	ko04075	Pm000712;Pm000714;Pm000716;Pm000775;Pm000889;Pm000994;Pm001028;Pm001088;Pm001089;Pm001154;Pm001216;Pm001282;Pm001285;Pm001286;Pm001303;Pm001341	K14494+K13416+K14489+K14486+K13415+K14488+K13422+K13946+K14490
zinc ion binding	33 of 205 in the list	1244 of 15764 in the genome	0.00834	GO:0008270	Pm001169,Pm000745,Pm000987,Pm001172,Pm000971,Pm001220,Pm000936,Pm000707,Pm000944,Pm001116,Pm000891,Pm000815,Pm001018,Pm001295,Pm001222,Pm000738,Pm000988,Pm001374,Pm001162,Pm001021,Pm001020,Pm001055,Pm000907,Pm000867,Pm001049,Pm001113,Pm000746,Pm000852,Pm001212,Pm000924,Pm000958,Pm001019,Pm000866
bud aperture
RNA degradation	5/111	166/15505	0.00682494	ko03018	Pm000318;Pm000784;Pm000959;Pm000971;Pm001073	K03654+K12605+K12586+K10643+K04077
Histidine metabolism	2/111	37/15505	0.0287426	ko00340	Pm000917;Pm001019	K11755+K00599
Natural killer cell mediated cytotoxicity	2/111	38/15505	0.0301999	ko04650	Pm000736;Pm000966	K04371
Pyrimidine metabolism	4/111	191/15505	0.0483809	ko00240	Pm000938;Pm000939;Pm024113;Pm025282	K01955+K00940+K03012
triose-phosphate isomerase activity	2 of 112 in the list	4 of 15764 in the genome	0.02617	GO:0004807	Pm000893,Pm000895
